# Supplementary material for: DFI: gene feature discovery in RNA-seq experiments from multiple sources
Source: BMC Genomics. 2012 Dec 17;13(Suppl 8):S11. doi: 10.1186/1471-2164-13-S8-S11 (PMC3535702; doi:10.1186/1471-2164-13-S8-S11)
Supplement: Additional file 1 — Selected gene features and IPA functional annotations for liver and brain samples. [file 1471-2164-13-S8-S11-S1.xls]

## Sheet: (IPA) Liver
© 2000-2012 Ingenuity Systems, Inc. All rights reserved.
Category	Functions Annotation	p-Value	# Molecules	Molecules
Lipid Metabolism	metabolism of terpenoid	4.61E-22	29	ADH1C,ADH4 (includes EG:127),AKR1C4,AKR1D1,ANGPTL3,APOA1,APOA2,APOB,APOC3,BAAT,CYP1A2,CYP2B6,CYP2C8,CYP2C9,CYP3A4,CYP8B1,G6PC,GC,NR1H4,NR5A2,PLG,PON1,RDH16,SAA2,SERPINA1,SERPINA6,SULT2A1,UGT1A1,UGT2B4
Small Molecule Biochemistry	metabolism of terpenoid	4.61E-22	29	ADH1C,ADH4 (includes EG:127),AKR1C4,AKR1D1,ANGPTL3,APOA1,APOA2,APOB,APOC3,BAAT,CYP1A2,CYP2B6,CYP2C8,CYP2C9,CYP3A4,CYP8B1,G6PC,GC,NR1H4,NR5A2,PLG,PON1,RDH16,SAA2,SERPINA1,SERPINA6,SULT2A1,UGT1A1,UGT2B4
Vitamin and Mineral Metabolism	metabolism of terpenoid	4.61E-22	29	ADH1C,ADH4 (includes EG:127),AKR1C4,AKR1D1,ANGPTL3,APOA1,APOA2,APOB,APOC3,BAAT,CYP1A2,CYP2B6,CYP2C8,CYP2C9,CYP3A4,CYP8B1,G6PC,GC,NR1H4,NR5A2,PLG,PON1,RDH16,SAA2,SERPINA1,SERPINA6,SULT2A1,UGT1A1,UGT2B4
Lipid Metabolism	fatty acid metabolism	7.58E-22	37	ABCB11,ABCC2,AKR1C4,ALB,ANGPTL3,APOA1,APOA2,APOA5,APOB,APOC3,APOC4,APOF,APOH,BAAT,CES1,CYP1A2,CYP2C18,CYP2C8,CYP2C9,CYP3A4,CYP4A11,F2,FABP1,GC,GLYAT,HNF4A,IL1RN,KNG1,LBP,MTTP,NR1H4,PLA2G2A,PLG,SAA2,SERPINA6,SLCO1B1,VTN
Small Molecule Biochemistry	fatty acid metabolism	7.58E-22	37	ABCB11,ABCC2,AKR1C4,ALB,ANGPTL3,APOA1,APOA2,APOA5,APOB,APOC3,APOC4,APOF,APOH,BAAT,CES1,CYP1A2,CYP2C18,CYP2C8,CYP2C9,CYP3A4,CYP4A11,F2,FABP1,GC,GLYAT,HNF4A,IL1RN,KNG1,LBP,MTTP,NR1H4,PLA2G2A,PLG,SAA2,SERPINA6,SLCO1B1,VTN
Cancer	cholangiocarcinoma	9.95E-22	16	ABCB11,ADH1B,ADH1C,ALB,AMBP,FGA,GC,HPD,HPX,KNG1,SERPINA6,SERPINC1,UGT1A1,UGT1A4,UGT1A6,UGT1A9 (includes others)
Gastrointestinal Disease	cholangiocarcinoma	9.95E-22	16	ABCB11,ADH1B,ADH1C,ALB,AMBP,FGA,GC,HPD,HPX,KNG1,SERPINA6,SERPINC1,UGT1A1,UGT1A4,UGT1A6,UGT1A9 (includes others)
Lipid Metabolism	steroid metabolism	1.77E-20	26	AKR1C4,AKR1D1,ANGPTL3,APOA1,APOA2,APOB,APOC3,BAAT,CYP1A2,CYP2B6,CYP2C9,CYP3A4,CYP8B1,G6PC,GC,NR1H4,NR5A2,PLG,PON1,RDH16,SAA2,SERPINA1,SERPINA6,SULT2A1,UGT1A1,UGT2B4
Small Molecule Biochemistry	steroid metabolism	1.77E-20	26	AKR1C4,AKR1D1,ANGPTL3,APOA1,APOA2,APOB,APOC3,BAAT,CYP1A2,CYP2B6,CYP2C9,CYP3A4,CYP8B1,G6PC,GC,NR1H4,NR5A2,PLG,PON1,RDH16,SAA2,SERPINA1,SERPINA6,SULT2A1,UGT1A1,UGT2B4
Vitamin and Mineral Metabolism	steroid metabolism	1.77E-20	26	AKR1C4,AKR1D1,ANGPTL3,APOA1,APOA2,APOB,APOC3,BAAT,CYP1A2,CYP2B6,CYP2C9,CYP3A4,CYP8B1,G6PC,GC,NR1H4,NR5A2,PLG,PON1,RDH16,SAA2,SERPINA1,SERPINA6,SULT2A1,UGT1A1,UGT2B4
Lipid Metabolism	transport of lipid	4.39E-20	22	ABCB11,ABCC2,AKR1C4,ALB,APOA1,APOA2,APOA5,APOB,APOC3,APOC4,APOF,APOH,CYP3A4,F2,FABP1,GC,LBP,MTTP,NR1H4,SAA2,SERPINA6,SLCO1B1
Small Molecule Biochemistry	transport of lipid	4.39E-20	22	ABCB11,ABCC2,AKR1C4,ALB,APOA1,APOA2,APOA5,APOB,APOC3,APOC4,APOF,APOH,CYP3A4,F2,FABP1,GC,LBP,MTTP,NR1H4,SAA2,SERPINA6,SLCO1B1
Molecular Transport	transport of lipid	4.39E-20	22	ABCB11,ABCC2,AKR1C4,ALB,APOA1,APOA2,APOA5,APOB,APOC3,APOC4,APOF,APOH,CYP3A4,F2,FABP1,GC,LBP,MTTP,NR1H4,SAA2,SERPINA6,SLCO1B1
Lipid Metabolism	quantity of lipid	3.20E-19	39	AADAC,ABCB11,AHSG,ALB,ANGPTL3,APOA1,APOA2,APOA5,APOB,APOC3,APOC4,BHMT,CES1,CRP,CYP8B1,F2,FABP1,G6PC,GC,GSTA1,HNF4A,HP,IL1RN,KNG1,LBP,MTTP,NR1H4,NR5A2,PCK1 (includes EG:18534),PLA2G2A,PLG,PON1,RDH16,SAA2,SAA4,SERPINA6,SERPINC1,SLC2A2,XDH
Small Molecule Biochemistry	quantity of lipid	3.20E-19	39	AADAC,ABCB11,AHSG,ALB,ANGPTL3,APOA1,APOA2,APOA5,APOB,APOC3,APOC4,BHMT,CES1,CRP,CYP8B1,F2,FABP1,G6PC,GC,GSTA1,HNF4A,HP,IL1RN,KNG1,LBP,MTTP,NR1H4,NR5A2,PCK1 (includes EG:18534),PLA2G2A,PLG,PON1,RDH16,SAA2,SAA4,SERPINA6,SERPINC1,SLC2A2,XDH
Molecular Transport	quantity of lipid	3.20E-19	39	AADAC,ABCB11,AHSG,ALB,ANGPTL3,APOA1,APOA2,APOA5,APOB,APOC3,APOC4,BHMT,CES1,CRP,CYP8B1,F2,FABP1,G6PC,GC,GSTA1,HNF4A,HP,IL1RN,KNG1,LBP,MTTP,NR1H4,NR5A2,PCK1 (includes EG:18534),PLA2G2A,PLG,PON1,RDH16,SAA2,SAA4,SERPINA6,SERPINC1,SLC2A2,XDH
Cancer	liver cancer	3.50E-19	34	AADAC,ABCB11,ABCC2,ADH1B,AKR1D1,ALDOB,APOA5,BHMT,C9,CES1,CREB3L3,CRP,CYP2C18,FGL1,GC,HABP2,HNF4A,HP,HPX,LBP,LRG1 (includes EG:116844),NR1H4,PGLYRP2,RDH16,SAA4,SERPINA1,SLC22A1,SLCO1B1,TDO2,UGT1A1,UGT1A3,UGT1A4,UGT1A9 (includes others),VTN
Gastrointestinal Disease	liver cancer	3.50E-19	34	AADAC,ABCB11,ABCC2,ADH1B,AKR1D1,ALDOB,APOA5,BHMT,C9,CES1,CREB3L3,CRP,CYP2C18,FGL1,GC,HABP2,HNF4A,HP,HPX,LBP,LRG1 (includes EG:116844),NR1H4,PGLYRP2,RDH16,SAA4,SERPINA1,SLC22A1,SLCO1B1,TDO2,UGT1A1,UGT1A3,UGT1A4,UGT1A9 (includes others),VTN
Hepatic System Disease	liver cancer	3.50E-19	34	AADAC,ABCB11,ABCC2,ADH1B,AKR1D1,ALDOB,APOA5,BHMT,C9,CES1,CREB3L3,CRP,CYP2C18,FGL1,GC,HABP2,HNF4A,HP,HPX,LBP,LRG1 (includes EG:116844),NR1H4,PGLYRP2,RDH16,SAA4,SERPINA1,SLC22A1,SLCO1B1,TDO2,UGT1A1,UGT1A3,UGT1A4,UGT1A9 (includes others),VTN
Gastrointestinal Disease	progressive familial intrahepatic cholestasis type 1	2.04E-18	15	ABCB11,ABCC2,ADH1C,ADH4 (includes EG:127),ADH6 (includes EG:130),AKR1D1,BAAT,HPX,LBP,MTTP,NR1H4,RDH16,SLC22A1,SLCO1B1,UGT2B7
Hepatic System Disease	progressive familial intrahepatic cholestasis type 1	2.04E-18	15	ABCB11,ABCC2,ADH1C,ADH4 (includes EG:127),ADH6 (includes EG:130),AKR1D1,BAAT,HPX,LBP,MTTP,NR1H4,RDH16,SLC22A1,SLCO1B1,UGT2B7
Genetic Disorder	progressive familial intrahepatic cholestasis type 1	2.04E-18	15	ABCB11,ABCC2,ADH1C,ADH4 (includes EG:127),ADH6 (includes EG:130),AKR1D1,BAAT,HPX,LBP,MTTP,NR1H4,RDH16,SLC22A1,SLCO1B1,UGT2B7
Cancer	digestive organ tumor	1.15E-17	54	AADAC,ABCB11,ABCC2,ADH1B,ADH1C,AKR1D1,ALB,ALDOB,AMBP,APOA5,BHMT,C9,CES1,CREB3L3,CRP,CYP2C18,CYP3A4,CYP4A11,DPYS,F2,FABP1,FGA,FGL1,GATA4,GC,HABP2,HNF4A,HP,HPD,HPX,HSD17B2,IL1RN,KNG1,LBP,LRG1 (includes EG:116844),NR1H4,PGLYRP2,PLA2G2A,RDH16,SAA4,SERPINA1,SERPINA6,SERPINC1,SLC22A1,SLCO1B1,TDO2,TM4SF4,UGT1A1,UGT1A3,UGT1A4,UGT1A6,UGT1A9 (includes others),UGT2B7,VTN
Gastrointestinal Disease	digestive organ tumor	1.15E-17	54	AADAC,ABCB11,ABCC2,ADH1B,ADH1C,AKR1D1,ALB,ALDOB,AMBP,APOA5,BHMT,C9,CES1,CREB3L3,CRP,CYP2C18,CYP3A4,CYP4A11,DPYS,F2,FABP1,FGA,FGL1,GATA4,GC,HABP2,HNF4A,HP,HPD,HPX,HSD17B2,IL1RN,KNG1,LBP,LRG1 (includes EG:116844),NR1H4,PGLYRP2,PLA2G2A,RDH16,SAA4,SERPINA1,SERPINA6,SERPINC1,SLC22A1,SLCO1B1,TDO2,TM4SF4,UGT1A1,UGT1A3,UGT1A4,UGT1A6,UGT1A9 (includes others),UGT2B7,VTN
Gastrointestinal Disease	cholestasis	1.44E-16	16	ABCB11,ABCC2,ADH1C,ADH4 (includes EG:127),ADH6 (includes EG:130),AKR1D1,APOA1,BAAT,HPX,LBP,MTTP,NR1H4,RDH16,SLC22A1,SLCO1B1,UGT2B7
Hepatic System Disease	cholestasis	1.44E-16	16	ABCB11,ABCC2,ADH1C,ADH4 (includes EG:127),ADH6 (includes EG:130),AKR1D1,APOA1,BAAT,HPX,LBP,MTTP,NR1H4,RDH16,SLC22A1,SLCO1B1,UGT2B7
Lipid Metabolism	quantity of sterol	1.67E-14	20	ANGPTL3,APOA1,APOA2,APOA5,APOB,APOC3,CES1,CRP,CYP8B1,FABP1,G6PC,GC,HNF4A,HP,IL1RN,MTTP,NR1H4,PLA2G2A,PON1,SAA2
Small Molecule Biochemistry	quantity of sterol	1.67E-14	20	ANGPTL3,APOA1,APOA2,APOA5,APOB,APOC3,CES1,CRP,CYP8B1,FABP1,G6PC,GC,HNF4A,HP,IL1RN,MTTP,NR1H4,PLA2G2A,PON1,SAA2
Molecular Transport	quantity of sterol	1.67E-14	20	ANGPTL3,APOA1,APOA2,APOA5,APOB,APOC3,CES1,CRP,CYP8B1,FABP1,G6PC,GC,HNF4A,HP,IL1RN,MTTP,NR1H4,PLA2G2A,PON1,SAA2
Lipid Metabolism	quantity of steroid	1.99E-14	25	ABCB11,ALB,ANGPTL3,APOA1,APOA2,APOA5,APOB,APOC3,CES1,CRP,CYP8B1,FABP1,G6PC,GC,HNF4A,HP,IL1RN,MTTP,NR1H4,NR5A2,PLA2G2A,PLG,PON1,SAA2,SERPINA6
Small Molecule Biochemistry	quantity of steroid	1.99E-14	25	ABCB11,ALB,ANGPTL3,APOA1,APOA2,APOA5,APOB,APOC3,CES1,CRP,CYP8B1,FABP1,G6PC,GC,HNF4A,HP,IL1RN,MTTP,NR1H4,NR5A2,PLA2G2A,PLG,PON1,SAA2,SERPINA6
Molecular Transport	quantity of steroid	1.99E-14	25	ABCB11,ALB,ANGPTL3,APOA1,APOA2,APOA5,APOB,APOC3,CES1,CRP,CYP8B1,FABP1,G6PC,GC,HNF4A,HP,IL1RN,MTTP,NR1H4,NR5A2,PLA2G2A,PLG,PON1,SAA2,SERPINA6
Lipid Metabolism	oxidation of lipid	4.68E-14	18	AADAC,ADH1C,ADH4 (includes EG:127),AKR1C4,AOX1,APOA1,APOA2,CYP1A2,CYP2C8,CYP2C9,CYP3A4,CYP4A11,FABP1,HAO1,HAO2,HSD17B2,PON1,RDH16
Small Molecule Biochemistry	oxidation of lipid	4.68E-14	18	AADAC,ADH1C,ADH4 (includes EG:127),AKR1C4,AOX1,APOA1,APOA2,CYP1A2,CYP2C8,CYP2C9,CYP3A4,CYP4A11,FABP1,HAO1,HAO2,HSD17B2,PON1,RDH16
Energy Production	oxidation of lipid	4.68E-14	18	AADAC,ADH1C,ADH4 (includes EG:127),AKR1C4,AOX1,APOA1,APOA2,CYP1A2,CYP2C8,CYP2C9,CYP3A4,CYP4A11,FABP1,HAO1,HAO2,HSD17B2,PON1,RDH16
Lipid Metabolism	quantity of cholesterol	6.01E-14	19	ANGPTL3,APOA1,APOA2,APOA5,APOB,APOC3,CES1,CRP,CYP8B1,FABP1,G6PC,HNF4A,HP,IL1RN,MTTP,NR1H4,PLA2G2A,PON1,SAA2
Small Molecule Biochemistry	quantity of cholesterol	6.01E-14	19	ANGPTL3,APOA1,APOA2,APOA5,APOB,APOC3,CES1,CRP,CYP8B1,FABP1,G6PC,HNF4A,HP,IL1RN,MTTP,NR1H4,PLA2G2A,PON1,SAA2
Molecular Transport	quantity of cholesterol	6.01E-14	19	ANGPTL3,APOA1,APOA2,APOA5,APOB,APOC3,CES1,CRP,CYP8B1,FABP1,G6PC,HNF4A,HP,IL1RN,MTTP,NR1H4,PLA2G2A,PON1,SAA2
Lipid Metabolism	transport of steroid	6.16E-14	13	ABCB11,ABCC2,AKR1C4,APOA1,APOA2,APOB,APOC3,CYP3A4,GC,NR1H4,SAA2,SERPINA6,SLCO1B1
Small Molecule Biochemistry	transport of steroid	6.16E-14	13	ABCB11,ABCC2,AKR1C4,APOA1,APOA2,APOB,APOC3,CYP3A4,GC,NR1H4,SAA2,SERPINA6,SLCO1B1
Molecular Transport	transport of steroid	6.16E-14	13	ABCB11,ABCC2,AKR1C4,APOA1,APOA2,APOB,APOC3,CYP3A4,GC,NR1H4,SAA2,SERPINA6,SLCO1B1
Small Molecule Biochemistry	glucuronidation of hormone	8.69E-14	8	UGT1A1,UGT1A3,UGT1A4,UGT1A5,UGT1A6,UGT1A9 (includes others),UGT2B4,UGT2B7
Endocrine System Development and Function	glucuronidation of hormone	8.69E-14	8	UGT1A1,UGT1A3,UGT1A4,UGT1A5,UGT1A6,UGT1A9 (includes others),UGT2B4,UGT2B7
Lipid Metabolism	homeostasis of lipid	1.75E-13	17	ANGPTL3,APOA1,APOA2,APOA5,APOB,APOC3,APOC4,CYP3A4,CYP8B1,G6PC,HNF4A,MAT1A,MTTP,NR1H4,NR5A2,SAA2,SLC2A2
Small Molecule Biochemistry	homeostasis of lipid	1.75E-13	17	ANGPTL3,APOA1,APOA2,APOA5,APOB,APOC3,APOC4,CYP3A4,CYP8B1,G6PC,HNF4A,MAT1A,MTTP,NR1H4,NR5A2,SAA2,SLC2A2
Lipid Metabolism	quantity of triacylglycerol	4.29E-13	19	AADAC,ANGPTL3,APOA1,APOA2,APOA5,APOB,APOC3,APOC4,BHMT,CES1,CRP,FABP1,G6PC,HNF4A,MTTP,NR1H4,PCK1 (includes EG:18534),SAA4,XDH
Small Molecule Biochemistry	quantity of triacylglycerol	4.29E-13	19	AADAC,ANGPTL3,APOA1,APOA2,APOA5,APOB,APOC3,APOC4,BHMT,CES1,CRP,FABP1,G6PC,HNF4A,MTTP,NR1H4,PCK1 (includes EG:18534),SAA4,XDH
Molecular Transport	quantity of triacylglycerol	4.29E-13	19	AADAC,ANGPTL3,APOA1,APOA2,APOA5,APOB,APOC3,APOC4,BHMT,CES1,CRP,FABP1,G6PC,HNF4A,MTTP,NR1H4,PCK1 (includes EG:18534),SAA4,XDH
Small Molecule Biochemistry	glucuronidation of morphine	2.97E-12	6	CYP1A2,CYP2C9,CYP3A4,UGT1A1,UGT1A9 (includes others),UGT2B7
Drug Metabolism	glucuronidation of morphine	2.97E-12	6	CYP1A2,CYP2C9,CYP3A4,UGT1A1,UGT1A9 (includes others),UGT2B7
Lipid Metabolism	conjugation of 12-hydroxyeicosatetraenoic acid	1.18E-11	6	UGT1A1,UGT1A3,UGT1A4,UGT1A9 (includes others),UGT2B4,UGT2B7
Small Molecule Biochemistry	conjugation of 12-hydroxyeicosatetraenoic acid	1.18E-11	6	UGT1A1,UGT1A3,UGT1A4,UGT1A9 (includes others),UGT2B4,UGT2B7
Lipid Metabolism	conversion of lipid	1.25E-11	14	AKR1C4,ALB,AMBP,CYP1A2,CYP2C8,CYP2C9,CYP3A4,CYP4A11,FABP1,HPX,HSD17B2,PLA2G2A,PON1,RDH16
Small Molecule Biochemistry	conversion of lipid	1.25E-11	14	AKR1C4,ALB,AMBP,CYP1A2,CYP2C8,CYP2C9,CYP3A4,CYP4A11,FABP1,HPX,HSD17B2,PLA2G2A,PON1,RDH16
Genetic Disorder	inborn error of metabolism	1.75E-11	22	ABCC2,AGXT,ALB,APOA1,APOB,APOC3,ARG1,CYP8B1,FBP1,FMO3,G6PC,HFE2,HGD,HNF4A,HPD,IL1RN,OTC,SERPINA1,SLC2A2,TAT,UGT1A1,XDH
Developmental Disorder	inborn error of metabolism	1.75E-11	22	ABCC2,AGXT,ALB,APOA1,APOB,APOC3,ARG1,CYP8B1,FBP1,FMO3,G6PC,HFE2,HGD,HNF4A,HPD,IL1RN,OTC,SERPINA1,SLC2A2,TAT,UGT1A1,XDH
Metabolic Disease	inborn error of metabolism	1.75E-11	22	ABCC2,AGXT,ALB,APOA1,APOB,APOC3,ARG1,CYP8B1,FBP1,FMO3,G6PC,HFE2,HGD,HNF4A,HPD,IL1RN,OTC,SERPINA1,SLC2A2,TAT,UGT1A1,XDH
Cancer	carcinoma	2.31E-11	66	AADAC,ABCB11,ABCC2,ADH1A,ADH1B,ADH1C,AHSG,AKR1D1,ALB,ALDOB,AMBP,APOA1,APOA2,APOA5,BHMT,C9,CES1,CREB3L3,CRP,CYP2B6,CYP2C18,CYP2C8,CYP3A4,CYP4A11,DPYS,F2,FABP1,FGA,FGG,FGL1,G6PC,GATA4,GC,HABP2,HNF4A,HP,HPD,HPX,HSD17B2,IGFBP1 (includes EG:16006),IL1RN,KNG1,LBP,LRG1 (includes EG:116844),NR1H4,ORM1/ORM2,PGLYRP2,PLA2G2A,PLG,RDH16,SAA1,SAA4,SERPINA1,SERPINA6,SERPINC1,SLC22A1,SLCO1B1,TDO2,TM4SF4,TMPRSS2,…
Lipid Metabolism	synthesis of lipid	4.79E-11	28	ADH1C,ADH4 (includes EG:127),AKR1D1,ALB,APOA1,APOA2,APOA5,APOB,APOC3,BAAT,CES1,CYP4A11,CYP8B1,F2,FABP1,HNF4A,HSD17B2,IL1RN,KNG1,MTTP,NR1H4,NR5A2,PLA2G2A,PLG,PON1,RDH16,SERPINA1,VTN
Small Molecule Biochemistry	synthesis of lipid	4.79E-11	28	ADH1C,ADH4 (includes EG:127),AKR1D1,ALB,APOA1,APOA2,APOA5,APOB,APOC3,BAAT,CES1,CYP4A11,CYP8B1,F2,FABP1,HNF4A,HSD17B2,IL1RN,KNG1,MTTP,NR1H4,NR5A2,PLA2G2A,PLG,PON1,RDH16,SERPINA1,VTN
Inflammatory Response	immune response	1.17E-10	44	AHSG,AMBP,AOX1,APCS,APOA1,APOA2,APOH,C6,C8A,C8B,C9,CCL14,CPN1,CREB3L3,CRP,F2,F9,FGB (includes EG:110135),FGG,G6PC,GC,HNF4A,HP,HPX,HRG,IGFBP1 (includes EG:16006),IL1RN,KNG1,LBP,MAT1A,MBL2,MTTP,NR1H4,ORM1/ORM2,PGLYRP2,PLA2G2A,PLG,SAA1,SERPINA1,SERPINC1,TNFSF14,VNN1,VTN,XDH
Lipid Metabolism	glucuronidation of lipid	1.90E-10	6	UGT1A1,UGT1A3,UGT1A4,UGT1A9 (includes others),UGT2B4,UGT2B7
Small Molecule Biochemistry	glucuronidation of lipid	1.90E-10	6	UGT1A1,UGT1A3,UGT1A4,UGT1A9 (includes others),UGT2B4,UGT2B7
Hematological System Development and Function	coagulation of blood	2.09E-10	14	APOH,C4BPB,C9,CRP,F2,F9,FGA,FGG,HNF4A,HRG,KNG1,PLG,SERPINC1,VTN
Organismal Functions	coagulation of blood	2.09E-10	14	APOH,C4BPB,C9,CRP,F2,F9,FGA,FGG,HNF4A,HRG,KNG1,PLG,SERPINC1,VTN
Lipid Metabolism	degradation of lipid	2.10E-10	12	AKR1D1,ANGPTL3,APOA2,APOA5,APOB,APOC3,CYP1A2,CYP3A4,NR1H4,PLA2G2A,UGT2B4,XDH
Small Molecule Biochemistry	degradation of lipid	2.10E-10	12	AKR1D1,ANGPTL3,APOA2,APOA5,APOB,APOC3,CYP1A2,CYP3A4,NR1H4,PLA2G2A,UGT2B4,XDH
Energy Production	oxidation of amine	3.78E-10	6	CYP1A2,CYP2C8,CYP2C9,CYP3A4,FMO3,XDH
Drug Metabolism	glucuronidation of coumarin	1.04E-09	5	UGT1A1,UGT1A3,UGT1A6,UGT1A9 (includes others),UGT2B7
Small Molecule Biochemistry	glucuronidation of levothyroxine	1.04E-09	5	UGT1A1,UGT1A3,UGT1A4,UGT1A5,UGT1A6
Endocrine System Development and Function	glucuronidation of levothyroxine	1.04E-09	5	UGT1A1,UGT1A3,UGT1A4,UGT1A5,UGT1A6
Drug Metabolism	glucuronidation of levothyroxine	1.04E-09	5	UGT1A1,UGT1A3,UGT1A4,UGT1A5,UGT1A6
Amino Acid Metabolism	glucuronidation of levothyroxine	1.04E-09	5	UGT1A1,UGT1A3,UGT1A4,UGT1A5,UGT1A6
Post-Translational Modification	glucuronidation of levothyroxine	1.04E-09	5	UGT1A1,UGT1A3,UGT1A4,UGT1A5,UGT1A6
Small Molecule Biochemistry	metabolism of mirtazapine	1.04E-09	5	CYP1A2,CYP2B6,CYP2C8,CYP2C9,CYP3A4
Small Molecule Biochemistry	metabolism of terbinafine	1.04E-09	5	CYP1A2,CYP2B6,CYP2C8,CYP2C9,CYP3A4
Drug Metabolism	metabolism of terbinafine	1.04E-09	5	CYP1A2,CYP2B6,CYP2C8,CYP2C9,CYP3A4
Lipid Metabolism	efflux of lipid	1.11E-09	11	ABCB11,APCS,APOA1,APOA2,APOA5,APOC3,CES1,FABP1,PON1,SAA1,SAA2
Small Molecule Biochemistry	efflux of lipid	1.11E-09	11	ABCB11,APCS,APOA1,APOA2,APOA5,APOC3,CES1,FABP1,PON1,SAA1,SAA2
Molecular Transport	efflux of lipid	1.11E-09	11	ABCB11,APCS,APOA1,APOA2,APOA5,APOC3,CES1,FABP1,PON1,SAA1,SAA2
Small Molecule Biochemistry	oxidation of hormone	1.21E-09	6	AKR1C4,CYP1A2,CYP2C8,CYP2C9,CYP3A4,HSD17B2
Energy Production	oxidation of hormone	1.21E-09	6	AKR1C4,CYP1A2,CYP2C8,CYP2C9,CYP3A4,HSD17B2
Endocrine System Development and Function	oxidation of hormone	1.21E-09	6	AKR1C4,CYP1A2,CYP2C8,CYP2C9,CYP3A4,HSD17B2
Lipid Metabolism	catabolism of lipid	1.21E-09	10	AKR1D1,ANGPTL3,APOA2,APOA5,APOB,APOC3,CYP1A2,CYP3A4,PLA2G2A,UGT2B4
Small Molecule Biochemistry	catabolism of lipid	1.21E-09	10	AKR1D1,ANGPTL3,APOA2,APOA5,APOB,APOC3,CYP1A2,CYP3A4,PLA2G2A,UGT2B4
Small Molecule Biochemistry	metabolism of amino acids	1.29E-09	13	AGXT,ARG1,BAAT,BHMT,HAL,HGD,HNF4A,HPD,MAT1A,OTC,TAT,TDO2,UPB1
Amino Acid Metabolism	metabolism of amino acids	1.29E-09	13	AGXT,ARG1,BAAT,BHMT,HAL,HGD,HNF4A,HPD,MAT1A,OTC,TAT,TDO2,UPB1
Lipid Metabolism	homeostasis of cholesterol	1.38E-09	10	ANGPTL3,APOA1,APOA2,APOA5,APOB,APOC3,G6PC,MTTP,NR5A2,SAA2
Small Molecule Biochemistry	homeostasis of cholesterol	1.38E-09	10	ANGPTL3,APOA1,APOA2,APOA5,APOB,APOC3,G6PC,MTTP,NR5A2,SAA2
Vitamin and Mineral Metabolism	homeostasis of cholesterol	1.38E-09	10	ANGPTL3,APOA1,APOA2,APOA5,APOB,APOC3,G6PC,MTTP,NR5A2,SAA2
Inflammatory Response	complement activation	1.84E-09	8	C6,C8A,C8B,C9,CPN1,CRP,KNG1,MBL2
Antigen Presentation	complement activation	1.84E-09	8	C6,C8A,C8B,C9,CPN1,CRP,KNG1,MBL2
Humoral Immune Response	complement activation	1.84E-09	8	C6,C8A,C8B,C9,CPN1,CRP,KNG1,MBL2
Inflammatory Response	inflammatory response	2.19E-09	26	AHSG,AOX1,APCS,APOH,C6,CCL14,CREB3L3,CRP,F2,FGG,G6PC,GC,HNF4A,HP,IL1RN,KNG1,LBP,ORM1/ORM2,PLA2G2A,PLG,SAA1,SERPINA1,SERPINC1,TNFSF14,VNN1,VTN
Digestive System Development and Function	mass of liver	3.14E-09	11	ABCC2,ANGPTL3,APOA1,CES1,CYP1A2,G6PC,MAT1A,PCK1 (includes EG:18534),PLA2G2A,RDH16,SLC2A2
Hepatic System Development and Function	mass of liver	3.14E-09	11	ABCC2,ANGPTL3,APOA1,CES1,CYP1A2,G6PC,MAT1A,PCK1 (includes EG:18534),PLA2G2A,RDH16,SLC2A2
Organ Morphology	mass of liver	3.14E-09	11	ABCC2,ANGPTL3,APOA1,CES1,CYP1A2,G6PC,MAT1A,PCK1 (includes EG:18534),PLA2G2A,RDH16,SLC2A2
Lipid Metabolism	quantity of fatty acid	3.29E-09	15	AHSG,ANGPTL3,APOA2,APOB,CES1,F2,FABP1,IL1RN,KNG1,NR1H4,PCK1 (includes EG:18534),PLA2G2A,SERPINC1,SLC2A2,XDH
Small Molecule Biochemistry	quantity of fatty acid	3.29E-09	15	AHSG,ANGPTL3,APOA2,APOB,CES1,F2,FABP1,IL1RN,KNG1,NR1H4,PCK1 (includes EG:18534),PLA2G2A,SERPINC1,SLC2A2,XDH
Molecular Transport	quantity of fatty acid	3.29E-09	15	AHSG,ANGPTL3,APOA2,APOB,CES1,F2,FABP1,IL1RN,KNG1,NR1H4,PCK1 (includes EG:18534),PLA2G2A,SERPINC1,SLC2A2,XDH
Organismal Injury and Abnormalities	damage of organ	4.22E-09	18	AHSG,ALB,AMBP,APOH,CYP2C8,F2,FABP1,HABP2,HP,HPX,IL1RN,MBL2,NR1H4,PLA2G2A,PLG,SAA2,VNN1,XDH
Lipid Metabolism	hydroxylation of lipid	4.79E-09	7	CYP1A2,CYP2B6,CYP2C8,CYP2C9,CYP3A4,CYP4A11,NR1H4
Small Molecule Biochemistry	hydroxylation of lipid	4.79E-09	7	CYP1A2,CYP2B6,CYP2C8,CYP2C9,CYP3A4,CYP4A11,NR1H4
Lipid Metabolism	glucuronidation of leukotriene B4	5.84E-09	4	UGT1A1,UGT1A3,UGT1A9 (includes others),UGT2B7
Small Molecule Biochemistry	glucuronidation of leukotriene B4	5.84E-09	4	UGT1A1,UGT1A3,UGT1A9 (includes others),UGT2B7
Lipid Metabolism	glucuronidation of estrogen	6.14E-09	5	UGT1A1,UGT1A3,UGT1A4,UGT1A9 (includes others),UGT2B7
Small Molecule Biochemistry	glucuronidation of estrogen	6.14E-09	5	UGT1A1,UGT1A3,UGT1A4,UGT1A9 (includes others),UGT2B7
Endocrine System Development and Function	glucuronidation of estrogen	6.14E-09	5	UGT1A1,UGT1A3,UGT1A4,UGT1A9 (includes others),UGT2B7
Lipid Metabolism	oxidation of beta-estradiol	6.14E-09	5	CYP1A2,CYP2C8,CYP2C9,CYP3A4,HSD17B2
Small Molecule Biochemistry	oxidation of beta-estradiol	6.14E-09	5	CYP1A2,CYP2C8,CYP2C9,CYP3A4,HSD17B2
Energy Production	oxidation of beta-estradiol	6.14E-09	5	CYP1A2,CYP2C8,CYP2C9,CYP3A4,HSD17B2
Endocrine System Development and Function	oxidation of beta-estradiol	6.14E-09	5	CYP1A2,CYP2C8,CYP2C9,CYP3A4,HSD17B2
Drug Metabolism	oxidation of beta-estradiol	6.14E-09	5	CYP1A2,CYP2C8,CYP2C9,CYP3A4,HSD17B2
Lipid Metabolism	synthesis of terpenoid	7.12E-09	15	ADH1C,ADH4 (includes EG:127),AKR1D1,APOA1,APOB,BAAT,CYP8B1,HSD17B2,MTTP,NR1H4,NR5A2,PLG,PON1,RDH16,SERPINA1
Small Molecule Biochemistry	synthesis of terpenoid	7.12E-09	15	ADH1C,ADH4 (includes EG:127),AKR1D1,APOA1,APOB,BAAT,CYP8B1,HSD17B2,MTTP,NR1H4,NR5A2,PLG,PON1,RDH16,SERPINA1
Vitamin and Mineral Metabolism	synthesis of terpenoid	7.12E-09	15	ADH1C,ADH4 (includes EG:127),AKR1D1,APOA1,APOB,BAAT,CYP8B1,HSD17B2,MTTP,NR1H4,NR5A2,PLG,PON1,RDH16,SERPINA1
Lipid Metabolism	modification of retinaldehyde	7.26E-09	6	ADH4 (includes EG:127),AOX1,CYP1A2,CYP2C8,CYP2C9,RDH16
Small Molecule Biochemistry	modification of retinaldehyde	7.26E-09	6	ADH4 (includes EG:127),AOX1,CYP1A2,CYP2C8,CYP2C9,RDH16
Vitamin and Mineral Metabolism	modification of retinaldehyde	7.26E-09	6	ADH4 (includes EG:127),AOX1,CYP1A2,CYP2C8,CYP2C9,RDH16
Organismal Injury and Abnormalities	injury of organ	9.27E-09	15	AHSG,ALB,AMBP,APOH,CYP2C8,F2,FABP1,HABP2,IL1RN,MBL2,NR1H4,PLA2G2A,SAA2,VNN1,XDH
Lipid Metabolism	quantity of bile acid	1.05E-08	6	ALB,CYP8B1,FABP1,HNF4A,NR1H4,NR5A2
Small Molecule Biochemistry	quantity of bile acid	1.05E-08	6	ALB,CYP8B1,FABP1,HNF4A,NR1H4,NR5A2
Molecular Transport	quantity of bile acid	1.05E-08	6	ALB,CYP8B1,FABP1,HNF4A,NR1H4,NR5A2
Lipid Metabolism	metabolism of cholesterol	1.23E-08	10	AKR1D1,ANGPTL3,APOA1,APOA2,APOB,APOC3,CYP8B1,PON1,SAA2,SERPINA1
Small Molecule Biochemistry	metabolism of cholesterol	1.23E-08	10	AKR1D1,ANGPTL3,APOA1,APOA2,APOB,APOC3,CYP8B1,PON1,SAA2,SERPINA1
Vitamin and Mineral Metabolism	metabolism of cholesterol	1.23E-08	10	AKR1D1,ANGPTL3,APOA1,APOA2,APOB,APOC3,CYP8B1,PON1,SAA2,SERPINA1
Inflammatory Response	acute phase reaction	1.49E-08	6	AHSG,APCS,CRP,IL1RN,LBP,MBL2
Lipid Metabolism	removal of lipid	1.97E-08	7	ABCB11,ADH1C,APOA1,APOA5,APOC3,CYP3A4,NR5A2
Small Molecule Biochemistry	removal of lipid	1.97E-08	7	ABCB11,ADH1C,APOA1,APOA5,APOC3,CYP3A4,NR5A2
Small Molecule Biochemistry	o-dealkylation of fluoxetine	2.90E-08	4	CYP1A2,CYP2C8,CYP2C9,CYP3A4
Drug Metabolism	o-dealkylation of fluoxetine	2.90E-08	4	CYP1A2,CYP2C8,CYP2C9,CYP3A4
Small Molecule Biochemistry	oxidation of terbinafine	2.90E-08	4	CYP1A2,CYP2C8,CYP2C9,CYP3A4
Energy Production	oxidation of terbinafine	2.90E-08	4	CYP1A2,CYP2C8,CYP2C9,CYP3A4
Drug Metabolism	oxidation of terbinafine	2.90E-08	4	CYP1A2,CYP2C8,CYP2C9,CYP3A4
Inflammatory Response	inflammation	4.68E-08	22	AMBP,APOA1,CPN1,CREB3L3,CRP,F2,HP,HPX,HRG,IGFBP1 (includes EG:16006),IL1RN,KNG1,LBP,MAT1A,MTTP,NR1H4,PGLYRP2,PLG,SERPINC1,TNFSF14,VNN1,XDH
Lipid Metabolism	efflux of cholesterol	4.77E-08	9	APCS,APOA1,APOA2,APOA5,APOC3,CES1,PON1,SAA1,SAA2
Small Molecule Biochemistry	efflux of cholesterol	4.77E-08	9	APCS,APOA1,APOA2,APOA5,APOC3,CES1,PON1,SAA1,SAA2
Molecular Transport	efflux of cholesterol	4.77E-08	9	APCS,APOA1,APOA2,APOA5,APOC3,CES1,PON1,SAA1,SAA2
Cancer	neoplasia	5.67E-08	69	AADAC,ABCB11,ABCC2,ADH1A,ADH1B,ADH1C,AHSG,AKR1D1,ALB,ALDOB,AMBP,APOA1,APOA2,APOA5,BHMT,C4BPB,C9,CES1,CREB3L3,CRP,CYP1A2,CYP2B6,CYP2C18,CYP2C8,CYP3A4,CYP4A11,DPYS,F2,FABP1,FGA,FGG,FGL1,G6PC,GATA4,GC,HABP2,HNF4A,HP,HPD,HPX,HSD17B2,IGFBP1 (includes EG:16006),IL1RN,KNG1,LBP,LRG1 (includes EG:116844),NR1H4,ORM1/ORM2,PGLYRP2,PLA2G2A,PLG,RDH16,SAA1,SAA4,SERPINA1,SERPINA6,SERPINC1,SLC22A1,SLCO1B1,TDO2,TM…
Hematological Disease	blood coagulation disorder	7.81E-08	11	F2,F9,FGA,FGB (includes EG:110135),FGG,HABP2,HRG,IL1RN,MBL2,PLG,SERPINC1
Lipid Metabolism	oxidation of fatty acid	7.81E-08	11	AADAC,ADH1C,ADH4 (includes EG:127),APOA1,APOA2,CYP2C9,CYP3A4,CYP4A11,FABP1,HAO1,HAO2
Small Molecule Biochemistry	oxidation of fatty acid	7.81E-08	11	AADAC,ADH1C,ADH4 (includes EG:127),APOA1,APOA2,CYP2C9,CYP3A4,CYP4A11,FABP1,HAO1,HAO2
Energy Production	oxidation of fatty acid	7.81E-08	11	AADAC,ADH1C,ADH4 (includes EG:127),APOA1,APOA2,CYP2C9,CYP3A4,CYP4A11,FABP1,HAO1,HAO2
Drug Metabolism	demethylation of imipramine	8.64E-08	4	CYP1A2,CYP2B6,CYP2C18,CYP3A4
Small Molecule Biochemistry	metabolism of dapsone	8.64E-08	4	CYP2C18,CYP2C8,CYP2C9,CYP3A4
Lipid Metabolism	oxidation of 2-hydroxyestradiol	8.64E-08	4	CYP1A2,CYP2C8,CYP2C9,CYP3A4
Small Molecule Biochemistry	oxidation of 2-hydroxyestradiol	8.64E-08	4	CYP1A2,CYP2C8,CYP2C9,CYP3A4
Energy Production	oxidation of 2-hydroxyestradiol	8.64E-08	4	CYP1A2,CYP2C8,CYP2C9,CYP3A4
Endocrine System Development and Function	oxidation of 2-hydroxyestradiol	8.64E-08	4	CYP1A2,CYP2C8,CYP2C9,CYP3A4
Genetic Disorder	hypercholesterolemia	8.92E-08	7	APOA1,APOA2,APOB,CRP,F2,FABP1,MTTP
Metabolic Disease	hypercholesterolemia	8.92E-08	7	APOA1,APOA2,APOB,CRP,F2,FABP1,MTTP
Cardiovascular Disease	hypercholesterolemia	8.92E-08	7	APOA1,APOA2,APOB,CRP,F2,FABP1,MTTP
Hematological Disease	thrombophilia	9.41E-08	5	F2,FGA,HABP2,HRG,SERPINC1
Cancer	tumorigenesis	9.53E-08	73	AADAC,ABCB11,ABCC2,ADH1A,ADH1B,ADH1C,AHSG,AKR1D1,ALB,ALDOB,AMBP,APCS,APOA1,APOA2,APOA5,BHMT,C4BPB,C9,CES1,CREB3L3,CRP,CYP1A2,CYP2B6,CYP2C18,CYP2C8,CYP3A4,CYP4A11,DPYS,F2,FABP1,FGA,FGG,FGL1,G6PC,GATA4,GC,HABP2,HNF4A,HP,HPD,HPX,HRG,HSD17B2,IGFBP1 (includes EG:16006),IL1RN,KNG1,LBP,LRG1 (includes EG:116844),MAT1A,NR1H4,ORM1/ORM2,PGLYRP2,PLA2G2A,PLG,RDH16,SAA1,SAA4,SERPINA1,SERPINA6,SERPINC1,SLC22A1,…
Lipid Metabolism	absorption of lipid	1.05E-07	7	APOA1,APOA2,CYP3A4,CYP8B1,MTTP,NR1H4,NR5A2
Small Molecule Biochemistry	absorption of lipid	1.05E-07	7	APOA1,APOA2,CYP3A4,CYP8B1,MTTP,NR1H4,NR5A2
Molecular Transport	absorption of lipid	1.05E-07	7	APOA1,APOA2,CYP3A4,CYP8B1,MTTP,NR1H4,NR5A2
Cancer	cancer	1.33E-07	67	AADAC,ABCB11,ABCC2,ADH1A,ADH1B,ADH1C,AHSG,AKR1D1,ALB,ALDOB,AMBP,APOA1,APOA2,APOA5,BHMT,C9,CES1,CREB3L3,CRP,CYP2B6,CYP2C18,CYP2C8,CYP3A4,CYP4A11,DPYS,F2,FABP1,FGA,FGG,FGL1,G6PC,GATA4,GC,HABP2,HNF4A,HP,HPD,HPX,HSD17B2,IGFBP1 (includes EG:16006),IL1RN,KNG1,LBP,LRG1 (includes EG:116844),NR1H4,ORM1/ORM2,PGLYRP2,PLA2G2A,PLG,RDH16,SAA1,SAA4,SERPINA1,SERPINA6,SERPINC1,SLC22A1,SLCO1B1,TDO2,TM4SF4,TMPRSS2,…
Cancer	adenocarcinoma	1.34E-07	26	ABCB11,ADH1A,ADH1B,ADH1C,ALB,ALDOB,AMBP,BHMT,C9,CYP4A11,FGA,FGL1,GC,HNF4A,HPD,HPX,KNG1,SAA1,SERPINA1,SERPINA6,SERPINC1,TDO2,UGT1A1,UGT1A4,UGT1A6,UGT1A9 (includes others)
Lipid Metabolism	metabolism of tretinoin	1.37E-07	6	ADH1C,ADH4 (includes EG:127),CYP1A2,CYP2B6,CYP3A4,RDH16
Small Molecule Biochemistry	metabolism of tretinoin	1.37E-07	6	ADH1C,ADH4 (includes EG:127),CYP1A2,CYP2B6,CYP3A4,RDH16
Vitamin and Mineral Metabolism	metabolism of tretinoin	1.37E-07	6	ADH1C,ADH4 (includes EG:127),CYP1A2,CYP2B6,CYP3A4,RDH16
Drug Metabolism	metabolism of tretinoin	1.37E-07	6	ADH1C,ADH4 (includes EG:127),CYP1A2,CYP2B6,CYP3A4,RDH16
Lipid Metabolism	homeostasis of acylglycerol	1.40E-07	5	ANGPTL3,APOA5,APOC3,APOC4,HNF4A
Small Molecule Biochemistry	homeostasis of acylglycerol	1.40E-07	5	ANGPTL3,APOA5,APOC3,APOC4,HNF4A
Cell Death	opsonization	1.40E-07	5	APOH,CRP,LBP,MBL2,PLG
Hematological System Development and Function	homeostasis of blood	1.43E-07	8	ABCC2,AHSG,APOC3,APOH,G6PC,LBP,NR1H4,PCK1 (includes EG:18534)
Lipid Metabolism	clearance of lipid	1.72E-07	6	ABCB11,ADH1C,APOA1,APOA5,APOC3,CYP3A4
Small Molecule Biochemistry	clearance of lipid	1.72E-07	6	ABCB11,ADH1C,APOA1,APOA5,APOC3,CYP3A4
Molecular Transport	clearance of lipid	1.72E-07	6	ABCB11,ADH1C,APOA1,APOA5,APOC3,CYP3A4
Lipid Metabolism	transmission of lipid	2.02E-07	5	APOA1,APOA2,APOC3,CES1,LBP
Small Molecule Biochemistry	transmission of lipid	2.02E-07	5	APOA1,APOA2,APOC3,CES1,LBP
Inflammatory Response	activation of myeloid cells	2.28E-07	13	APCS,APOH,C6,CRP,F2,GC,HNF4A,IL1RN,KNG1,LBP,PLA2G2A,PLG,TNFSF14
Hematological System Development and Function	activation of myeloid cells	2.28E-07	13	APCS,APOH,C6,CRP,F2,GC,HNF4A,IL1RN,KNG1,LBP,PLA2G2A,PLG,TNFSF14
Cell-To-Cell Signaling and Interaction	activation of myeloid cells	2.28E-07	13	APCS,APOH,C6,CRP,F2,GC,HNF4A,IL1RN,KNG1,LBP,PLA2G2A,PLG,TNFSF14
Immune Cell Trafficking	activation of myeloid cells	2.28E-07	13	APCS,APOH,C6,CRP,F2,GC,HNF4A,IL1RN,KNG1,LBP,PLA2G2A,PLG,TNFSF14
Lipid Metabolism	accumulation of lipid	2.89E-07	13	ABCB11,APOA1,APOB,BHMT,F2,FABP1,IL1RN,MBL2,MTTP,NR1H4,PCK1 (includes EG:18534),PON1,SAA1
Small Molecule Biochemistry	accumulation of lipid	2.89E-07	13	ABCB11,APOA1,APOB,BHMT,F2,FABP1,IL1RN,MBL2,MTTP,NR1H4,PCK1 (includes EG:18534),PON1,SAA1
Molecular Transport	accumulation of lipid	2.89E-07	13	ABCB11,APOA1,APOB,BHMT,F2,FABP1,IL1RN,MBL2,MTTP,NR1H4,PCK1 (includes EG:18534),PON1,SAA1
Inflammatory Response	activation of phagocytes	3.49E-07	14	APCS,APOA1,APOH,C6,CRP,F2,GC,HNF4A,IL1RN,KNG1,LBP,PLA2G2A,PLG,TNFSF14
Hematological System Development and Function	activation of phagocytes	3.49E-07	14	APCS,APOA1,APOH,C6,CRP,F2,GC,HNF4A,IL1RN,KNG1,LBP,PLA2G2A,PLG,TNFSF14
Antigen Presentation	activation of phagocytes	3.49E-07	14	APCS,APOA1,APOH,C6,CRP,F2,GC,HNF4A,IL1RN,KNG1,LBP,PLA2G2A,PLG,TNFSF14
Cell-To-Cell Signaling and Interaction	activation of phagocytes	3.49E-07	14	APCS,APOA1,APOH,C6,CRP,F2,GC,HNF4A,IL1RN,KNG1,LBP,PLA2G2A,PLG,TNFSF14
Immune Cell Trafficking	activation of phagocytes	3.49E-07	14	APCS,APOA1,APOH,C6,CRP,F2,GC,HNF4A,IL1RN,KNG1,LBP,PLA2G2A,PLG,TNFSF14
Lipid Metabolism	quantity of cholesterol ester	3.89E-07	6	APOA1,APOA2,APOC3,CYP8B1,FABP1,MTTP
Small Molecule Biochemistry	quantity of cholesterol ester	3.89E-07	6	APOA1,APOA2,APOC3,CYP8B1,FABP1,MTTP
Molecular Transport	quantity of cholesterol ester	3.89E-07	6	APOA1,APOA2,APOC3,CYP8B1,FABP1,MTTP
Lipid Metabolism	translocation of lipid	3.89E-07	6	ABCB11,ABCC2,APOA1,APOF,F2,SLCO1B1
Small Molecule Biochemistry	translocation of lipid	3.89E-07	6	ABCB11,ABCC2,APOA1,APOF,F2,SLCO1B1
Small Molecule Biochemistry	oxidation of ethanol	3.98E-07	4	ADH1B,ADH1C,ADH4 (includes EG:127),ADH6 (includes EG:130)
Energy Production	oxidation of ethanol	3.98E-07	4	ADH1B,ADH1C,ADH4 (includes EG:127),ADH6 (includes EG:130)
Organismal Development	secretion of bile	3.98E-07	4	ABCB11,ABCC2,CYP8B1,NR1H4
Inflammatory Response	classical complement pathway	5.28E-07	5	C6,C9,CPN1,CRP,MBL2
Antigen Presentation	classical complement pathway	5.28E-07	5	C6,C9,CPN1,CRP,MBL2
Humoral Immune Response	classical complement pathway	5.28E-07	5	C6,C9,CPN1,CRP,MBL2
Lipid Metabolism	secretion of triacylglycerol	5.28E-07	5	APOA1,APOA2,APOB,FABP1,MTTP
Small Molecule Biochemistry	secretion of triacylglycerol	5.28E-07	5	APOA1,APOA2,APOB,FABP1,MTTP
Molecular Transport	secretion of triacylglycerol	5.28E-07	5	APOA1,APOA2,APOB,FABP1,MTTP
Lipid Metabolism	biliary excretion of bile salt	6.76E-07	3	ABCB11,ABCC2,NR1H4
Small Molecule Biochemistry	biliary excretion of bile salt	6.76E-07	3	ABCB11,ABCC2,NR1H4
Molecular Transport	biliary excretion of bile salt	6.76E-07	3	ABCB11,ABCC2,NR1H4
Digestive System Development and Function	biliary excretion of bile salt	6.76E-07	3	ABCB11,ABCC2,NR1H4
Genetic Disorder	congenital afibrinogenemia	6.76E-07	3	FGA,FGB (includes EG:110135),FGG
Developmental Disorder	congenital afibrinogenemia	6.76E-07	3	FGA,FGB (includes EG:110135),FGG
Hematological Disease	congenital afibrinogenemia	6.76E-07	3	FGA,FGB (includes EG:110135),FGG
Immunological Disease	congenital afibrinogenemia	6.76E-07	3	FGA,FGB (includes EG:110135),FGG
Lipid Metabolism	conjugation of 5-hydroxyeicosatetraenoic acid	6.76E-07	3	UGT1A9 (includes others),UGT2B4,UGT2B7
Small Molecule Biochemistry	conjugation of 5-hydroxyeicosatetraenoic acid	6.76E-07	3	UGT1A9 (includes others),UGT2B4,UGT2B7
Small Molecule Biochemistry	demethylation of diltiazem	6.76E-07	3	CYP2C8,CYP2C9,CYP3A4
Drug Metabolism	demethylation of diltiazem	6.76E-07	3	CYP2C8,CYP2C9,CYP3A4
Small Molecule Biochemistry	demethylation of terbinafine	6.76E-07	3	CYP1A2,CYP2C8,CYP2C9
Drug Metabolism	demethylation of terbinafine	6.76E-07	3	CYP1A2,CYP2C8,CYP2C9
Small Molecule Biochemistry	formation of cisapride	6.76E-07	3	CYP2B6,CYP2C8,CYP3A4
Lipid Metabolism	glucuronidation of bile acid	6.76E-07	3	UGT1A3,UGT2B4,UGT2B7
Small Molecule Biochemistry	glucuronidation of bile acid	6.76E-07	3	UGT1A3,UGT2B4,UGT2B7
Small Molecule Biochemistry	glucuronidation of levofloxacin	6.76E-07	3	UGT1A1,UGT1A3,UGT1A9 (includes others)
Small Molecule Biochemistry	glucuronidation of moxifloxacin	6.76E-07	3	UGT1A1,UGT1A3,UGT1A9 (includes others)
Lipid Metabolism	metabolism of fluvastatin	6.76E-07	3	CYP2C8,CYP2C9,CYP3A4
Small Molecule Biochemistry	metabolism of fluvastatin	6.76E-07	3	CYP2C8,CYP2C9,CYP3A4
Drug Metabolism	metabolism of fluvastatin	6.76E-07	3	CYP2C8,CYP2C9,CYP3A4
Lipid Metabolism	metabolism of paclitaxel	6.76E-07	3	CYP2B6,CYP2C8,CYP3A4
Small Molecule Biochemistry	metabolism of paclitaxel	6.76E-07	3	CYP2B6,CYP2C8,CYP3A4
Vitamin and Mineral Metabolism	metabolism of paclitaxel	6.76E-07	3	CYP2B6,CYP2C8,CYP3A4
Drug Metabolism	metabolism of paclitaxel	6.76E-07	3	CYP2B6,CYP2C8,CYP3A4
Inflammatory Response	activation of macrophages	7.10E-07	10	APCS,APOH,C6,CRP,GC,HNF4A,KNG1,LBP,PLA2G2A,PLG
Hematological System Development and Function	activation of macrophages	7.10E-07	10	APCS,APOH,C6,CRP,GC,HNF4A,KNG1,LBP,PLA2G2A,PLG
Antigen Presentation	activation of macrophages	7.10E-07	10	APCS,APOH,C6,CRP,GC,HNF4A,KNG1,LBP,PLA2G2A,PLG
Cell-To-Cell Signaling and Interaction	activation of macrophages	7.10E-07	10	APCS,APOH,C6,CRP,GC,HNF4A,KNG1,LBP,PLA2G2A,PLG
Immune Cell Trafficking	activation of macrophages	7.10E-07	10	APCS,APOH,C6,CRP,GC,HNF4A,KNG1,LBP,PLA2G2A,PLG
Lipid Metabolism	synthesis of steroid	7.70E-07	12	AKR1D1,APOA1,APOB,BAAT,CYP8B1,HSD17B2,MTTP,NR1H4,NR5A2,PLG,PON1,SERPINA1
Small Molecule Biochemistry	synthesis of steroid	7.70E-07	12	AKR1D1,APOA1,APOB,BAAT,CYP8B1,HSD17B2,MTTP,NR1H4,NR5A2,PLG,PON1,SERPINA1
Vitamin and Mineral Metabolism	synthesis of steroid	7.70E-07	12	AKR1D1,APOA1,APOB,BAAT,CYP8B1,HSD17B2,MTTP,NR1H4,NR5A2,PLG,PON1,SERPINA1
Lipid Metabolism	metabolism of triacylglycerol	8.23E-07	8	APOA2,APOA5,APOB,APOC3,APOH,FABP1,G6PC,MTTP
Small Molecule Biochemistry	metabolism of triacylglycerol	8.23E-07	8	APOA2,APOA5,APOB,APOC3,APOH,FABP1,G6PC,MTTP
Metabolic Disease	insulin resistance	9.06E-07	17	AHSG,ALB,APOA1,APOA2,APOA5,APOB,APOC3,CYP2C9,CYP4A11,F2,HFE2,HNF4A,IL1RN,MTTP,NR1H4,PCK1 (includes EG:18534),PON1
Endocrine System Disorders	insulin resistance	9.06E-07	17	AHSG,ALB,APOA1,APOA2,APOA5,APOB,APOC3,CYP2C9,CYP4A11,F2,HFE2,HNF4A,IL1RN,MTTP,NR1H4,PCK1 (includes EG:18534),PON1
Lipid Metabolism	release of lipid	9.21E-07	11	ALB,APOA1,APOA2,F2,IL1RN,KNG1,NR5A2,PLA2G2A,PLG,SERPINC1,XDH
Small Molecule Biochemistry	release of lipid	9.21E-07	11	ALB,APOA1,APOA2,F2,IL1RN,KNG1,NR5A2,PLA2G2A,PLG,SERPINC1,XDH
Molecular Transport	release of lipid	9.21E-07	11	ALB,APOA1,APOA2,F2,IL1RN,KNG1,NR5A2,PLA2G2A,PLG,SERPINC1,XDH
Lipid Metabolism	transport of cholesterol	9.34E-07	6	ABCB11,APOA1,APOA2,APOB,APOC3,SAA2
Small Molecule Biochemistry	transport of cholesterol	9.34E-07	6	ABCB11,APOA1,APOA2,APOB,APOC3,SAA2
Molecular Transport	transport of cholesterol	9.34E-07	6	ABCB11,APOA1,APOA2,APOB,APOC3,SAA2
Lipid Metabolism	excretion of bile acid	1.18E-06	4	ABCB11,FABP1,IL1RN,NR1H4
Small Molecule Biochemistry	excretion of bile acid	1.18E-06	4	ABCB11,FABP1,IL1RN,NR1H4
Molecular Transport	excretion of bile acid	1.18E-06	4	ABCB11,FABP1,IL1RN,NR1H4
Immune Cell Trafficking	leukocyte migration	1.20E-06	24	ALB,APCS,APOA1,APOB,ARG1,C6,CCL14,CRP,F2,FGB (includes EG:110135),G6PC,HP,IL1RN,KNG1,LBP,MAT1A,PGLYRP2,PLG,SAA1,SERPINA1,SERPINC1,TNFSF14,VTN,XDH
Cellular Movement	leukocyte migration	1.20E-06	24	ALB,APCS,APOA1,APOB,ARG1,C6,CCL14,CRP,F2,FGB (includes EG:110135),G6PC,HP,IL1RN,KNG1,LBP,MAT1A,PGLYRP2,PLG,SAA1,SERPINA1,SERPINC1,TNFSF14,VTN,XDH
Hematological System Development and Function	cell movement of leukocytes	1.25E-06	22	ALB,APCS,APOA1,ARG1,C6,CCL14,CRP,F2,FGB (includes EG:110135),G6PC,HP,IL1RN,KNG1,LBP,MAT1A,PGLYRP2,PLG,SAA1,SERPINA1,SERPINC1,TNFSF14,VTN
Immune Cell Trafficking	cell movement of leukocytes	1.25E-06	22	ALB,APCS,APOA1,ARG1,C6,CCL14,CRP,F2,FGB (includes EG:110135),G6PC,HP,IL1RN,KNG1,LBP,MAT1A,PGLYRP2,PLG,SAA1,SERPINA1,SERPINC1,TNFSF14,VTN
Cellular Movement	cell movement of leukocytes	1.25E-06	22	ALB,APCS,APOA1,ARG1,C6,CCL14,CRP,F2,FGB (includes EG:110135),G6PC,HP,IL1RN,KNG1,LBP,MAT1A,PGLYRP2,PLG,SAA1,SERPINA1,SERPINC1,TNFSF14,VTN
Lipid Metabolism	metabolism of acylglycerol	1.42E-06	9	APOA2,APOA5,APOB,APOC3,APOH,F2,FABP1,G6PC,MTTP
Small Molecule Biochemistry	metabolism of acylglycerol	1.42E-06	9	APOA2,APOA5,APOB,APOC3,APOH,F2,FABP1,G6PC,MTTP
Lipid Metabolism	metabolism of estrogen	1.48E-06	5	CYP1A2,CYP2C9,CYP3A4,UGT1A1,UGT2B4
Small Molecule Biochemistry	metabolism of estrogen	1.48E-06	5	CYP1A2,CYP2C9,CYP3A4,UGT1A1,UGT2B4
Vitamin and Mineral Metabolism	metabolism of estrogen	1.48E-06	5	CYP1A2,CYP2C9,CYP3A4,UGT1A1,UGT2B4
Endocrine System Development and Function	metabolism of estrogen	1.48E-06	5	CYP1A2,CYP2C9,CYP3A4,UGT1A1,UGT2B4
Lipid Metabolism	synthesis of bile acid	1.48E-06	5	AKR1D1,BAAT,NR1H4,NR5A2,SERPINA1
Small Molecule Biochemistry	synthesis of bile acid	1.48E-06	5	AKR1D1,BAAT,NR1H4,NR5A2,SERPINA1
Vitamin and Mineral Metabolism	synthesis of bile acid	1.48E-06	5	AKR1D1,BAAT,NR1H4,NR5A2,SERPINA1
Hematological Disease	bleeding disorder	1.52E-06	9	F2,F9,FGA,FGB (includes EG:110135),FGG,IL1RN,MBL2,PLG,SERPINC1
Neurological Disease	dementia	1.58E-06	19	AFM,APOA1,APOA2,APOB,APOC3,APOC4,ARG1,C9,CRP,CYP3A4,GC,HP,HPX,HRG,PLG,PON1,SERPINA1,SERPINC1,SLC2A2
Carbohydrate Metabolism	gluconeogenesis	1.64E-06	7	CREB3L3,FBP1,G6PC,HNF4A,PCK1 (includes EG:18534),SLC22A1,TAT
Small Molecule Biochemistry	metabolism of alpha-amino acid	1.64E-06	7	AGXT,BAAT,BHMT,HAL,HPD,TAT,TDO2
Amino Acid Metabolism	metabolism of alpha-amino acid	1.64E-06	7	AGXT,BAAT,BHMT,HAL,HPD,TAT,TDO2
Cardiovascular Disease	vascular disease	1.82E-06	20	AHSG,ALB,ANGPTL3,APCS,APOA1,APOA5,APOB,APOC3,APOH,CRP,F2,GATA4,HP,HRG,IL1RN,KNG1,PLA2G2A,PLG,PON1,SERPINC1
Lipid Metabolism	catabolism of acylglycerol	1.84E-06	4	APOA2,APOA5,APOB,APOC3
Small Molecule Biochemistry	catabolism of acylglycerol	1.84E-06	4	APOA2,APOA5,APOB,APOC3
Lipid Metabolism	transport of bile salt	1.84E-06	4	ABCB11,ABCC2,NR1H4,SLCO1B1
Small Molecule Biochemistry	transport of bile salt	1.84E-06	4	ABCB11,ABCC2,NR1H4,SLCO1B1
Molecular Transport	transport of bile salt	1.84E-06	4	ABCB11,ABCC2,NR1H4,SLCO1B1
Lipid Metabolism	uptake of lipid	1.85E-06	9	APOA1,APOA2,APOA5,CYP3A4,CYP8B1,MTTP,NR1H4,NR5A2,SLCO1B1
Small Molecule Biochemistry	uptake of lipid	1.85E-06	9	APOA1,APOA2,APOA5,CYP3A4,CYP8B1,MTTP,NR1H4,NR5A2,SLCO1B1
Molecular Transport	uptake of lipid	1.85E-06	9	APOA1,APOA2,APOA5,CYP3A4,CYP8B1,MTTP,NR1H4,NR5A2,SLCO1B1
Inflammatory Disease	systemic inflammatory response syndrome	1.86E-06	5	ALB,CRP,F2,MBL2,PLG
Cardiovascular Disease	atherosclerotic lesion	1.98E-06	9	APOA1,APOA2,APOA5,APOB,CRP,NR1H4,PLA2G2A,PLG,PON1
Molecular Transport	transport of molecule	2.13E-06	30	ABCB11,ABCC2,AFM,AKR1C4,ALB,APOA1,APOA2,APOA5,APOB,APOC3,APOC4,APOF,APOH,ARG1,CYP3A4,F2,FABP1,G6PC,GC,HPX,LBP,MTTP,NR1H4,SAA2,SERPINA6,SERPINA7,SLC22A1,SLC28A1,SLC2A2,SLCO1B1
Genetic Disorder	acute myocardial infarction	2.29E-06	6	APOA1,CRP,F2,PLG,PON1,SERPINC1
Cardiovascular Disease	acute myocardial infarction	2.29E-06	6	APOA1,CRP,F2,PLG,PON1,SERPINC1
Inflammatory Response	inflammation of organ	2.36E-06	16	AMBP,APOA1,F2,HP,HPX,IGFBP1 (includes EG:16006),IL1RN,KNG1,MAT1A,MTTP,NR1H4,PGLYRP2,PLG,TNFSF14,VNN1,XDH
Gastrointestinal Disease	hepatic steatosis	2.59E-06	11	ABCB11,APOB,CYP4A11,G6PC,IGFBP1 (includes EG:16006),LBP,MAT1A,MTTP,NR1H4,PCK1 (includes EG:18534),SERPINA1
Hepatic System Disease	hepatic steatosis	2.59E-06	11	ABCB11,APOB,CYP4A11,G6PC,IGFBP1 (includes EG:16006),LBP,MAT1A,MTTP,NR1H4,PCK1 (includes EG:18534),SERPINA1
Small Molecule Biochemistry	clearance of selegiline	2.68E-06	3	CYP1A2,CYP2B6,CYP3A4
Small Molecule Biochemistry	formation of 5-fluorouracil	2.68E-06	3	CYP1A2,CYP2C9,CYP3A4
Drug Metabolism	formation of 5-fluorouracil	2.68E-06	3	CYP1A2,CYP2C9,CYP3A4
Nucleic Acid Metabolism	formation of 5-fluorouracil	2.68E-06	3	CYP1A2,CYP2C9,CYP3A4
Drug Metabolism	hydroxylation of midazolam	2.68E-06	3	ALB,CYP2B6,CYP3A4
Small Molecule Biochemistry	metabolism of S-efavirenz	2.68E-06	3	CYP1A2,CYP2B6,CYP3A4
Small Molecule Biochemistry	metabolism of selegiline	2.68E-06	3	CYP1A2,CYP2B6,CYP3A4
Lipid Metabolism	release of epoprostenol	2.68E-06	3	F2,KNG1,SERPINC1
Small Molecule Biochemistry	release of epoprostenol	2.68E-06	3	F2,KNG1,SERPINC1
Molecular Transport	release of epoprostenol	2.68E-06	3	F2,KNG1,SERPINC1
Drug Metabolism	release of epoprostenol	2.68E-06	3	F2,KNG1,SERPINC1
Cardiovascular System Development and Function	stimulation of endothelial tissue	2.68E-06	3	F2,ORM1/ORM2,SERPINC1
Tissue Morphology	stimulation of endothelial tissue	2.68E-06	3	F2,ORM1/ORM2,SERPINC1
Organismal Development	vasodilation of arteriole	2.68E-06	3	CYP2C8,KNG1,PLG
Cardiovascular System Development and Function	vasodilation of arteriole	2.68E-06	3	CYP2C8,KNG1,PLG
Tissue Morphology	vasodilation of arteriole	2.68E-06	3	CYP2C8,KNG1,PLG
Genetic Disorder	familial hypercholesterolemia	2.74E-06	4	APOA1,APOA2,APOB,F2
Metabolic Disease	familial hypercholesterolemia	2.74E-06	4	APOA1,APOA2,APOB,F2
Cardiovascular Disease	familial hypercholesterolemia	2.74E-06	4	APOA1,APOA2,APOB,F2
Lipid Metabolism	binding of lipid	3.30E-06	7	APOA1,APOB,APOH,F2,FABP1,LBP,NR1H4
Small Molecule Biochemistry	binding of lipid	3.30E-06	7	APOA1,APOB,APOH,F2,FABP1,LBP,NR1H4
Lipid Metabolism	degradation of steroid	3.46E-06	5	AKR1D1,CYP1A2,CYP3A4,NR1H4,UGT2B4
Small Molecule Biochemistry	degradation of steroid	3.46E-06	5	AKR1D1,CYP1A2,CYP3A4,NR1H4,UGT2B4
Vitamin and Mineral Metabolism	degradation of steroid	3.46E-06	5	AKR1D1,CYP1A2,CYP3A4,NR1H4,UGT2B4
Lipid Metabolism	metabolism of retinol	3.46E-06	5	ADH1C,ADH4 (includes EG:127),CYP1A2,CYP3A4,RDH16
Small Molecule Biochemistry	metabolism of retinol	3.46E-06	5	ADH1C,ADH4 (includes EG:127),CYP1A2,CYP3A4,RDH16
Vitamin and Mineral Metabolism	metabolism of retinol	3.46E-06	5	ADH1C,ADH4 (includes EG:127),CYP1A2,CYP3A4,RDH16
Hematological System Development and Function	cell movement of myeloid cells	3.46E-06	17	ALB,APOA1,ARG1,C6,CCL14,CRP,F2,G6PC,HP,IL1RN,KNG1,LBP,PLG,SAA1,SERPINA1,SERPINC1,VTN
Immune Cell Trafficking	cell movement of myeloid cells	3.46E-06	17	ALB,APOA1,ARG1,C6,CCL14,CRP,F2,G6PC,HP,IL1RN,KNG1,LBP,PLG,SAA1,SERPINA1,SERPINC1,VTN
Cellular Movement	cell movement of myeloid cells	3.46E-06	17	ALB,APOA1,ARG1,C6,CCL14,CRP,F2,G6PC,HP,IL1RN,KNG1,LBP,PLG,SAA1,SERPINA1,SERPINC1,VTN
Genetic Disorder	hypertriglyceridemia	3.86E-06	6	APOA1,APOA2,APOA5,APOB,APOC3,NR1H4
Metabolic Disease	hypertriglyceridemia	3.86E-06	6	APOA1,APOA2,APOA5,APOB,APOC3,NR1H4
Hematological Disease	hypertriglyceridemia	3.86E-06	6	APOA1,APOA2,APOA5,APOB,APOC3,NR1H4
Cardiovascular Disease	hypertriglyceridemia	3.86E-06	6	APOA1,APOA2,APOA5,APOB,APOC3,NR1H4
Gene Expression	binding of DNA	4.07E-06	18	ALB,APOH,CYP1A2,CYP2B6,CYP2C9,CYP3A4,F2,GATA4,HNF4A,HP,IGFBP1 (includes EG:16006),IL1RN,KNG1,NR1H4,NR5A2,PCK1 (includes EG:18534),PLG,SERPINC1
Protein Synthesis	quantity of protein lipid complex in blood	4.18E-06	5	APOA1,APOB,APOC3,CES1,CRP
Genetic Disorder	Alzheimer's disease	4.37E-06	18	AFM,APOA1,APOA2,APOC3,APOC4,ARG1,C9,CRP,CYP3A4,GC,HP,HPX,HRG,PLG,PON1,SERPINA1,SERPINC1,SLC2A2
Neurological Disease	Alzheimer's disease	4.37E-06	18	AFM,APOA1,APOA2,APOC3,APOC4,ARG1,C9,CRP,CYP3A4,GC,HP,HPX,HRG,PLG,PON1,SERPINA1,SERPINC1,SLC2A2
Cardiovascular System Development and Function	relaxation of blood vessel	4.37E-06	6	APOA1,APOC3,CRP,F2,KNG1,PLG
Tissue Morphology	relaxation of blood vessel	4.37E-06	6	APOA1,APOC3,CRP,F2,KNG1,PLG
Organismal Survival	survival of organism	4.71E-06	19	AGXT,APCS,APOA1,ARG1,F2,F9,HP,HRG,IL1RN,LBP,MTTP,NR1H4,ORM1/ORM2,PLG,SERPINA10,SERPINC1,SLC22A1,SLC2A2,UGT1A1
Inflammatory Response	activation of antigen presenting cells	4.82E-06	11	APCS,APOA1,APOH,C6,CRP,GC,HNF4A,KNG1,LBP,PLA2G2A,PLG
Hematological System Development and Function	activation of antigen presenting cells	4.82E-06	11	APCS,APOA1,APOH,C6,CRP,GC,HNF4A,KNG1,LBP,PLA2G2A,PLG
Antigen Presentation	activation of antigen presenting cells	4.82E-06	11	APCS,APOA1,APOH,C6,CRP,GC,HNF4A,KNG1,LBP,PLA2G2A,PLG
Cell-To-Cell Signaling and Interaction	activation of antigen presenting cells	4.82E-06	11	APCS,APOA1,APOH,C6,CRP,GC,HNF4A,KNG1,LBP,PLA2G2A,PLG
Immune Cell Trafficking	activation of antigen presenting cells	4.82E-06	11	APCS,APOA1,APOH,C6,CRP,GC,HNF4A,KNG1,LBP,PLA2G2A,PLG
Digestive System Development and Function	abnormal morphology of liver	4.92E-06	10	ABCB11,APOA1,ARG1,FGA,G6PC,GATA4,MAT1A,NR1H4,PCK1 (includes EG:18534),PLG
Hepatic System Development and Function	abnormal morphology of liver	4.92E-06	10	ABCB11,APOA1,ARG1,FGA,G6PC,GATA4,MAT1A,NR1H4,PCK1 (includes EG:18534),PLG
Organ Morphology	abnormal morphology of liver	4.92E-06	10	ABCB11,APOA1,ARG1,FGA,G6PC,GATA4,MAT1A,NR1H4,PCK1 (includes EG:18534),PLG
Inflammatory Response	binding of phagocytes	5.44E-06	8	APOA1,APOH,F2,LBP,MBL2,ORM1/ORM2,PLG,VTN
Hematological System Development and Function	binding of phagocytes	5.44E-06	8	APOA1,APOH,F2,LBP,MBL2,ORM1/ORM2,PLG,VTN
Cell-To-Cell Signaling and Interaction	binding of phagocytes	5.44E-06	8	APOA1,APOH,F2,LBP,MBL2,ORM1/ORM2,PLG,VTN
Carbohydrate Metabolism	uptake of glycosides	5.46E-06	4	NR1H4,SLCO1B1,UGT1A1,UGT2B4
Inflammatory Response	aggregation of blood platelets	5.86E-06	9	ALB,CRP,F2,FGA,GC,KNG1,PLG,SERPINC1,VTN
Hematological System Development and Function	aggregation of blood platelets	5.86E-06	9	ALB,CRP,F2,FGA,GC,KNG1,PLG,SERPINC1,VTN
Tissue Development	aggregation of blood platelets	5.86E-06	9	ALB,CRP,F2,FGA,GC,KNG1,PLG,SERPINC1,VTN
Cardiovascular Disease	infarction	6.38E-06	12	APOA1,APOB,C6,CRP,CYP1A2,F2,FGB (includes EG:110135),FGG,IL1RN,PLG,PON1,SERPINC1
Cell-To-Cell Signaling and Interaction	binding of blood cells	6.46E-06	11	APOA1,APOH,F2,F9,KNG1,LBP,MBL2,ORM1/ORM2,PLG,TNFSF14,VTN
Small Molecule Biochemistry	glucuronidation of alcohol	6.67E-06	3	UGT1A4,UGT1A9 (includes others),UGT2B7
Small Molecule Biochemistry	hydroxylation of dapsone	6.67E-06	3	CYP2C18,CYP2C8,CYP2C9
Drug Metabolism	hydroxylation of imipramine	6.67E-06	3	CYP1A2,CYP2C18,CYP3A4
Lipid Metabolism	metabolism of 17-alpha-ethinylestradiol	6.67E-06	3	CYP1A2,CYP2C9,CYP3A4
Small Molecule Biochemistry	metabolism of 17-alpha-ethinylestradiol	6.67E-06	3	CYP1A2,CYP2C9,CYP3A4
Vitamin and Mineral Metabolism	metabolism of 17-alpha-ethinylestradiol	6.67E-06	3	CYP1A2,CYP2C9,CYP3A4
Endocrine System Development and Function	metabolism of 17-alpha-ethinylestradiol	6.67E-06	3	CYP1A2,CYP2C9,CYP3A4
Drug Metabolism	metabolism of imipramine	6.67E-06	3	CYP1A2,CYP2B6,CYP3A4
Small Molecule Biochemistry	metabolism of sertraline	6.67E-06	3	CYP2B6,CYP2C9,CYP3A4
Lipid Metabolism	absorption of cholesterol	7.08E-06	5	APOA1,APOA2,CYP8B1,MTTP,NR1H4
Small Molecule Biochemistry	absorption of cholesterol	7.08E-06	5	APOA1,APOA2,CYP8B1,MTTP,NR1H4
Molecular Transport	absorption of cholesterol	7.08E-06	5	APOA1,APOA2,CYP8B1,MTTP,NR1H4
Lipid Metabolism	excretion of lipid	7.08E-06	5	ABCB11,ABCC2,FABP1,IL1RN,NR1H4
Small Molecule Biochemistry	excretion of lipid	7.08E-06	5	ABCB11,ABCC2,FABP1,IL1RN,NR1H4
Molecular Transport	excretion of lipid	7.08E-06	5	ABCB11,ABCC2,FABP1,IL1RN,NR1H4
Hematological System Development and Function	fibrinolysis	7.39E-06	4	APOH,F2,KNG1,PLG
Lipid Metabolism	hydroxylation of steroid	7.39E-06	4	CYP1A2,CYP2B6,CYP3A4,NR1H4
Small Molecule Biochemistry	hydroxylation of steroid	7.39E-06	4	CYP1A2,CYP2B6,CYP3A4,NR1H4
Carbohydrate Metabolism	quantity of carbohydrate	7.63E-06	15	ABCB11,ALB,AMBP,APOC3,BHMT,CES1,F2,G6PC,IGFBP1 (includes EG:16006),KNG1,LBP,NR1H4,PCK1 (includes EG:18534),PON1,SLC22A1
Lipid Metabolism	synthesis of fatty acid	8.22E-06	12	ALB,APOA5,APOC3,CYP4A11,F2,HNF4A,IL1RN,KNG1,NR1H4,PLA2G2A,PLG,VTN
Small Molecule Biochemistry	synthesis of fatty acid	8.22E-06	12	ALB,APOA5,APOC3,CYP4A11,F2,HNF4A,IL1RN,KNG1,NR1H4,PLA2G2A,PLG,VTN
Vitamin and Mineral Metabolism	metabolism of vitamin	9.28E-06	7	ADH1C,ADH4 (includes EG:127),CYP1A2,CYP2B6,CYP3A4,GC,RDH16
Cardiovascular Disease	acute coronary syndrome	9.54E-06	9	APOA1,C6,CRP,F2,IL1RN,PLA2G2A,PLG,PON1,SERPINC1
Hematological Disease	hemorrhagic diathesis	1.09E-05	7	F2,F9,FGA,FGB (includes EG:110135),FGG,PLG,SERPINC1
Genetic Disorder	myocardial infarction	1.11E-05	8	APOA1,C6,CRP,F2,IL1RN,PLG,PON1,SERPINC1
Cardiovascular Disease	myocardial infarction	1.11E-05	8	APOA1,C6,CRP,F2,IL1RN,PLG,PON1,SERPINC1
Infectious Disease	dengue fever	1.13E-05	5	ALB,F2,F9,IL1RN,SERPINC1
Hematological System Development and Function	aggregation of blood cells	1.23E-05	10	ALB,APCS,CRP,F2,FGA,GC,KNG1,PLG,SERPINC1,VTN
Tissue Development	aggregation of blood cells	1.23E-05	10	ALB,APCS,CRP,F2,FGA,GC,KNG1,PLG,SERPINC1,VTN
Metabolic Disease	dyslipidemia	1.26E-05	7	APOA1,APOA2,APOA5,APOB,APOC3,CRP,NR1H4
Hematological Disease	dyslipidemia	1.26E-05	7	APOA1,APOA2,APOA5,APOB,APOC3,CRP,NR1H4
Small Molecule Biochemistry	metabolism of L-amino acid	1.31E-05	6	AGXT,BHMT,HAL,HPD,TAT,TDO2
Amino Acid Metabolism	metabolism of L-amino acid	1.31E-05	6	AGXT,BHMT,HAL,HPD,TAT,TDO2
Small Molecule Biochemistry	demethylation of almotriptan	1.33E-05	3	CYP1A2,CYP2C8,CYP3A4
Drug Metabolism	demethylation of almotriptan	1.33E-05	3	CYP1A2,CYP2C8,CYP3A4
Small Molecule Biochemistry	glucuronidation of androgen	1.33E-05	3	UGT1A4,UGT1A9 (includes others),UGT2B7
Endocrine System Development and Function	glucuronidation of androgen	1.33E-05	3	UGT1A4,UGT1A9 (includes others),UGT2B7
Small Molecule Biochemistry	metabolism of meperidine	1.33E-05	3	CYP2B6,CYP2C18,CYP3A4
Lipid Metabolism	translocation of bile salt	1.33E-05	3	ABCB11,ABCC2,SLCO1B1
Small Molecule Biochemistry	translocation of bile salt	1.33E-05	3	ABCB11,ABCC2,SLCO1B1
Free Radical Scavenging	synthesis of reactive oxygen species	1.41E-05	14	ALB,APCS,APOA1,ARG1,CRP,CYP1A2,CYP3A4,F2,KNG1,MBL2,SERPINA1,SERPINA4,TNFSF14,XDH
Cardiovascular Disease	atherosclerosis	1.49E-05	14	AHSG,ANGPTL3,APCS,APOA1,APOA5,APOB,APOC3,CRP,F2,HP,PLA2G2A,PLG,PON1,SERPINC1
Cardiovascular Disease	cerebral infarction	1.52E-05	5	APOA1,APOB,F2,PLG,SERPINC1
Neurological Disease	cerebral infarction	1.52E-05	5	APOA1,APOB,F2,PLG,SERPINC1
Inflammatory Response	cell movement of phagocytes	1.85E-05	16	ALB,APOA1,ARG1,C6,CCL14,CRP,F2,G6PC,HP,IL1RN,LBP,PLG,SAA1,SERPINA1,SERPINC1,VTN
Hematological System Development and Function	cell movement of phagocytes	1.85E-05	16	ALB,APOA1,ARG1,C6,CCL14,CRP,F2,G6PC,HP,IL1RN,LBP,PLG,SAA1,SERPINA1,SERPINC1,VTN
Immune Cell Trafficking	cell movement of phagocytes	1.85E-05	16	ALB,APOA1,ARG1,C6,CCL14,CRP,F2,G6PC,HP,IL1RN,LBP,PLG,SAA1,SERPINA1,SERPINC1,VTN
Cellular Movement	cell movement of phagocytes	1.85E-05	16	ALB,APOA1,ARG1,C6,CCL14,CRP,F2,G6PC,HP,IL1RN,LBP,PLG,SAA1,SERPINA1,SERPINC1,VTN
Gastrointestinal Disease	non-insulin-dependent diabetes mellitus	1.91E-05	12	ALB,APOA1,APOA5,APOB,APOC3,CYP2C9,HFE2,HNF4A,IL1RN,MTTP,PCK1 (includes EG:18534),PON1
Genetic Disorder	non-insulin-dependent diabetes mellitus	1.91E-05	12	ALB,APOA1,APOA5,APOB,APOC3,CYP2C9,HFE2,HNF4A,IL1RN,MTTP,PCK1 (includes EG:18534),PON1
Metabolic Disease	non-insulin-dependent diabetes mellitus	1.91E-05	12	ALB,APOA1,APOA5,APOB,APOC3,CYP2C9,HFE2,HNF4A,IL1RN,MTTP,PCK1 (includes EG:18534),PON1
Endocrine System Disorders	non-insulin-dependent diabetes mellitus	1.91E-05	12	ALB,APOA1,APOA5,APOB,APOC3,CYP2C9,HFE2,HNF4A,IL1RN,MTTP,PCK1 (includes EG:18534),PON1
Lipid Metabolism	quantity of phospholipid	2.00E-05	9	ABCB11,APOA1,BHMT,F2,KNG1,NR1H4,PLA2G2A,PON1,SAA2
Small Molecule Biochemistry	quantity of phospholipid	2.00E-05	9	ABCB11,APOA1,BHMT,F2,KNG1,NR1H4,PLA2G2A,PON1,SAA2
Molecular Transport	quantity of phospholipid	2.00E-05	9	ABCB11,APOA1,BHMT,F2,KNG1,NR1H4,PLA2G2A,PON1,SAA2
Small Molecule Biochemistry	metabolism of basic amino acid	2.04E-05	4	ARG1,HAL,HNF4A,OTC
Amino Acid Metabolism	metabolism of basic amino acid	2.04E-05	4	ARG1,HAL,HNF4A,OTC
Lipid Metabolism	secretion of cholesterol	2.04E-05	4	ABCB11,APOA1,APOB,FABP1
Small Molecule Biochemistry	secretion of cholesterol	2.04E-05	4	ABCB11,APOA1,APOB,FABP1
Molecular Transport	secretion of cholesterol	2.04E-05	4	ABCB11,APOA1,APOB,FABP1
Hematological Disease	thrombosis	2.11E-05	8	ALB,APOH,CRP,F2,HRG,KNG1,PLG,SERPINC1
Cardiovascular Disease	thrombosis	2.11E-05	8	ALB,APOH,CRP,F2,HRG,KNG1,PLG,SERPINC1
Lipid Metabolism	conversion of retinaldehyde	2.30E-05	3	CYP1A2,CYP2C8,CYP2C9
Small Molecule Biochemistry	conversion of retinaldehyde	2.30E-05	3	CYP1A2,CYP2C8,CYP2C9
Vitamin and Mineral Metabolism	conversion of retinaldehyde	2.30E-05	3	CYP1A2,CYP2C8,CYP2C9
Lipid Metabolism	conversion of vitamin A	2.30E-05	3	CYP1A2,CYP2C8,CYP2C9
Small Molecule Biochemistry	conversion of vitamin A	2.30E-05	3	CYP1A2,CYP2C8,CYP2C9
Vitamin and Mineral Metabolism	conversion of vitamin A	2.30E-05	3	CYP1A2,CYP2C8,CYP2C9
Lipid Metabolism	import of cholesterol	2.30E-05	3	APOA1,APOA2,APOC3
Small Molecule Biochemistry	import of cholesterol	2.30E-05	3	APOA1,APOA2,APOC3
Molecular Transport	import of cholesterol	2.30E-05	3	APOA1,APOA2,APOC3
Lipid Metabolism	oxidation of retinol	2.30E-05	3	ADH4 (includes EG:127),AKR1C4,RDH16
Small Molecule Biochemistry	oxidation of retinol	2.30E-05	3	ADH4 (includes EG:127),AKR1C4,RDH16
Vitamin and Mineral Metabolism	oxidation of retinol	2.30E-05	3	ADH4 (includes EG:127),AKR1C4,RDH16
Energy Production	oxidation of retinol	2.30E-05	3	ADH4 (includes EG:127),AKR1C4,RDH16
Organ Morphology	mass of organ	2.60E-05	15	ABCC2,ANGPTL3,APOA1,CES1,CYP1A2,G6PC,GATA4,HSD17B2,IGFBP1 (includes EG:16006),MAT1A,PCK1 (includes EG:18534),PLA2G2A,PLG,RDH16,SLC2A2
Lipid Metabolism	catabolism of steroid	3.11E-05	4	AKR1D1,CYP1A2,CYP3A4,UGT2B4
Small Molecule Biochemistry	catabolism of steroid	3.11E-05	4	AKR1D1,CYP1A2,CYP3A4,UGT2B4
Vitamin and Mineral Metabolism	catabolism of steroid	3.11E-05	4	AKR1D1,CYP1A2,CYP3A4,UGT2B4
Organismal Injury and Abnormalities	fibrin clot	3.11E-05	4	APOH,F2,PLG,VTN
Protein Synthesis	quantity of ldl cholesterol in blood	3.11E-05	4	APOA1,APOB,APOC3,CRP
Lipid Metabolism	metabolism of eicosanoid	3.12E-05	10	ALB,CYP1A2,CYP2C18,CYP4A11,F2,IL1RN,KNG1,PLA2G2A,PLG,VTN
Small Molecule Biochemistry	metabolism of eicosanoid	3.12E-05	10	ALB,CYP1A2,CYP2C18,CYP4A11,F2,IL1RN,KNG1,PLA2G2A,PLG,VTN
Organismal Functions	flow of bodily fluid	3.24E-05	6	ABCB11,ABCC2,CYP4A11,KNG1,PLG,SERPINC1
Lipid Metabolism	peroxidation of lipid	3.28E-05	5	AMBP,CYP4A11,HPX,PLA2G2A,PON1
Small Molecule Biochemistry	peroxidation of lipid	3.28E-05	5	AMBP,CYP4A11,HPX,PLA2G2A,PON1
Cellular Compromise	peroxidation of lipid	3.28E-05	5	AMBP,CYP4A11,HPX,PLA2G2A,PON1
Organismal Injury and Abnormalities	formation of lesion	3.40E-05	8	APOA1,APOA2,APOB,HRG,NR1H4,NR5A2,PLG,SERPINA1
Lipid Metabolism	steroidogenesis	3.43E-05	9	APOA1,APOB,CYP8B1,HSD17B2,MTTP,NR5A2,PLG,PON1,SERPINA1
Small Molecule Biochemistry	steroidogenesis	3.43E-05	9	APOA1,APOB,CYP8B1,HSD17B2,MTTP,NR5A2,PLG,PON1,SERPINA1
Inflammatory Disease	rheumatic disease	3.47E-05	26	AKR1D1,ALB,APCS,APOA1,APOH,ARG1,BHMT,C6,CCL14,CRP,CYP1A2,CYP2B6,FGA,FGB (includes EG:110135),FGG,HP,IGFBP1 (includes EG:16006),IL1RN,LBP,MBL2,PLG,SAA1,SAA2,SERPINC1,SLC22A1,XDH
Connective Tissue Disorders	rheumatic disease	3.47E-05	26	AKR1D1,ALB,APCS,APOA1,APOH,ARG1,BHMT,C6,CCL14,CRP,CYP1A2,CYP2B6,FGA,FGB (includes EG:110135),FGG,HP,IGFBP1 (includes EG:16006),IL1RN,LBP,MBL2,PLG,SAA1,SAA2,SERPINC1,SLC22A1,XDH
Skeletal and Muscular Disorders	rheumatic disease	3.47E-05	26	AKR1D1,ALB,APCS,APOA1,APOH,ARG1,BHMT,C6,CCL14,CRP,CYP1A2,CYP2B6,FGA,FGB (includes EG:110135),FGG,HP,IGFBP1 (includes EG:16006),IL1RN,LBP,MBL2,PLG,SAA1,SAA2,SERPINC1,SLC22A1,XDH
Gastrointestinal Disease	cholestatic hepatitis	3.66E-05	3	ABCB11,ABCC2,SLCO1B1
Hepatic System Disease	cholestatic hepatitis	3.66E-05	3	ABCB11,ABCC2,SLCO1B1
Inflammatory Disease	cholestatic hepatitis	3.66E-05	3	ABCB11,ABCC2,SLCO1B1
Cell Death	opsonization of cells	3.66E-05	3	APOH,MBL2,PLG
Lipid Metabolism	oxidation of testosterone	3.66E-05	3	AKR1C4,CYP3A4,HSD17B2
Small Molecule Biochemistry	oxidation of testosterone	3.66E-05	3	AKR1C4,CYP3A4,HSD17B2
Energy Production	oxidation of testosterone	3.66E-05	3	AKR1C4,CYP3A4,HSD17B2
Endocrine System Development and Function	oxidation of testosterone	3.66E-05	3	AKR1C4,CYP3A4,HSD17B2
Drug Metabolism	oxidation of testosterone	3.66E-05	3	AKR1C4,CYP3A4,HSD17B2
Organismal Injury and Abnormalities	area of lesion	3.68E-05	5	APOA1,APOB,CES1,NR1H4,PON1
Lipid Metabolism	efflux of phospholipid	3.78E-05	4	APOA1,APOA2,APOC3,FABP1
Small Molecule Biochemistry	efflux of phospholipid	3.78E-05	4	APOA1,APOA2,APOC3,FABP1
Molecular Transport	efflux of phospholipid	3.78E-05	4	APOA1,APOA2,APOC3,FABP1
Organ Morphology	regeneration of organ	3.82E-05	6	APOA1,APOA2,APOH,IGFBP1 (includes EG:16006),IL1RN,NR1H4
Lipid Metabolism	synthesis of sterol	3.82E-05	6	APOA1,APOB,CYP8B1,MTTP,PON1,SERPINA1
Small Molecule Biochemistry	synthesis of sterol	3.82E-05	6	APOA1,APOB,CYP8B1,MTTP,PON1,SERPINA1
Vitamin and Mineral Metabolism	synthesis of sterol	3.82E-05	6	APOA1,APOB,CYP8B1,MTTP,PON1,SERPINA1
Carbohydrate Metabolism	metabolism of monosaccharide	4.00E-05	7	ALDOB,FBP1,G6PC,IGFBP1 (includes EG:16006),NR1H4,PCK1 (includes EG:18534),SLC2A2
Hematological System Development and Function	binding of leukocytes	4.07E-05	9	APOA1,APOH,F2,LBP,MBL2,ORM1/ORM2,PLG,TNFSF14,VTN
Cell-To-Cell Signaling and Interaction	binding of leukocytes	4.07E-05	9	APOA1,APOH,F2,LBP,MBL2,ORM1/ORM2,PLG,TNFSF14,VTN
Cardiovascular System Development and Function	relaxation of artery	4.13E-05	5	APOA1,APOC3,CRP,F2,PLG
Tissue Morphology	relaxation of artery	4.13E-05	5	APOA1,APOC3,CRP,F2,PLG
Cell-To-Cell Signaling and Interaction	adhesion of blood cells	4.22E-05	13	APCS,APOA1,APOC3,APOH,CRP,F2,FGA,FGG,KNG1,LBP,ORM1/ORM2,PLG,SAA1
Tissue Development	adhesion of blood cells	4.22E-05	13	APCS,APOA1,APOC3,APOH,CRP,F2,FGA,FGG,KNG1,LBP,ORM1/ORM2,PLG,SAA1
Inflammatory Response	cell movement of neutrophils	4.41E-05	11	ALB,APOA1,CRP,G6PC,IL1RN,LBP,PLG,SAA1,SERPINA1,SERPINC1,VTN
Hematological System Development and Function	cell movement of neutrophils	4.41E-05	11	ALB,APOA1,CRP,G6PC,IL1RN,LBP,PLG,SAA1,SERPINA1,SERPINC1,VTN
Immune Cell Trafficking	cell movement of neutrophils	4.41E-05	11	ALB,APOA1,CRP,G6PC,IL1RN,LBP,PLG,SAA1,SERPINA1,SERPINC1,VTN
Cellular Movement	cell movement of neutrophils	4.41E-05	11	ALB,APOA1,CRP,G6PC,IL1RN,LBP,PLG,SAA1,SERPINA1,SERPINC1,VTN
Inflammatory Response	acute inflammatory response	4.54E-05	4	APCS,CREB3L3,CRP,VNN1
Lipid Metabolism	metabolism of membrane lipid derivative	4.69E-05	13	AKR1D1,ANGPTL3,APOA1,APOA2,APOB,APOC3,CES1,CYP8B1,F2,PLA2G2A,PON1,SAA2,SERPINA1
Small Molecule Biochemistry	metabolism of membrane lipid derivative	4.69E-05	13	AKR1D1,ANGPTL3,APOA1,APOA2,APOB,APOC3,CES1,CYP8B1,F2,PLA2G2A,PON1,SAA2,SERPINA1
Organismal Injury and Abnormalities	fibrosis	5.05E-05	15	APCS,APOA1,ARG1,CYP1A2,CYP3A4,HNF4A,HP,HPX,IL1RN,KNG1,PLA2G2A,PLG,SERPINC1,VTN,XDH
Lipid Metabolism	esterification of lipid	5.14E-05	5	APOA1,APOA2,APOB,MTTP,PCK1 (includes EG:18534)
Small Molecule Biochemistry	esterification of lipid	5.14E-05	5	APOA1,APOA2,APOB,MTTP,PCK1 (includes EG:18534)
Infectious Disease	sepsis	5.30E-05	8	ALB,CRP,F2,IL1RN,LBP,MBL2,PLG,SERPINC1
Metabolic Disease	hypolipoproteinemia	5.46E-05	3	APOA1,APOB,MTTP
Energy Production	synthesis of pyruvic acid	5.46E-05	3	AGXT,IL1RN,PCK1 (includes EG:18534)
Inflammatory Response	inflammation of liver	6.05E-05	7	HP,HPX,IGFBP1 (includes EG:16006),IL1RN,MAT1A,MTTP,NR1H4
Gastrointestinal Disease	Barrett's syndrome	6.32E-05	5	ALDOB,BHMT,C9,CYP3A4,TDO2
Inflammatory Disease	Barrett's syndrome	6.32E-05	5	ALDOB,BHMT,C9,CYP3A4,TDO2
Lipid Metabolism	transport of bile acid	6.40E-05	4	ABCB11,AKR1C4,NR1H4,SLCO1B1
Small Molecule Biochemistry	transport of bile acid	6.40E-05	4	ABCB11,AKR1C4,NR1H4,SLCO1B1
Molecular Transport	transport of bile acid	6.40E-05	4	ABCB11,AKR1C4,NR1H4,SLCO1B1
Hematological Disease	ischemia	7.18E-05	12	ALB,APOA1,APOA5,APOC3,CRP,F2,IL1RN,PLA2G2A,PLG,PON1,SERPINC1,XDH
Cardiovascular Disease	ischemia	7.18E-05	12	ALB,APOA1,APOA5,APOC3,CRP,F2,IL1RN,PLA2G2A,PLG,PON1,SERPINC1,XDH
Lipid Metabolism	catabolism of triacylglycerol	7.75E-05	3	APOA5,APOB,APOC3
Small Molecule Biochemistry	catabolism of triacylglycerol	7.75E-05	3	APOA5,APOB,APOC3
Lipid Metabolism	inactivation of lipid	7.75E-05	3	AKR1D1,CYP3A4,PON1
Small Molecule Biochemistry	inactivation of lipid	7.75E-05	3	AKR1D1,CYP3A4,PON1
Cardiovascular System Development and Function	relaxation of coronary vessel	7.75E-05	3	CRP,KNG1,PLG
Tissue Morphology	relaxation of coronary vessel	7.75E-05	3	CRP,KNG1,PLG
Lipid Metabolism	release of cholesterol	7.75E-05	3	APOA1,APOA2,PLG
Small Molecule Biochemistry	release of cholesterol	7.75E-05	3	APOA1,APOA2,PLG
Molecular Transport	release of cholesterol	7.75E-05	3	APOA1,APOA2,PLG
Genetic Disorder	abetalipoproteinemia	7.76E-05	2	APOB,MTTP
Metabolic Disease	abetalipoproteinemia	7.76E-05	2	APOB,MTTP
Lipid Metabolism	conversion of cerivastatin	7.76E-05	2	CYP2C8,CYP3A4
Small Molecule Biochemistry	conversion of cerivastatin	7.76E-05	2	CYP2C8,CYP3A4
Drug Metabolism	conversion of cerivastatin	7.76E-05	2	CYP2C8,CYP3A4
Small Molecule Biochemistry	demethylation of methadone	7.76E-05	2	CYP2C9,CYP3A4
Drug Metabolism	demethylation of methadone	7.76E-05	2	CYP2C9,CYP3A4
Small Molecule Biochemistry	demethylation of sildenafil	7.76E-05	2	CYP2C9,CYP3A4
Drug Metabolism	demethylation of sildenafil	7.76E-05	2	CYP2C9,CYP3A4
Nucleic Acid Metabolism	demethylation of sildenafil	7.76E-05	2	CYP2C9,CYP3A4
Genetic Disorder	dysfibrinogenemia	7.76E-05	2	FGA,FGG
Hematological Disease	dysfibrinogenemia	7.76E-05	2	FGA,FGG
Small Molecule Biochemistry	glucuronidation of bilirubin	7.76E-05	2	UGT1A1,UGT1A4
Lipid Metabolism	hydroxylation of lauric acid	7.76E-05	2	CYP2C9,CYP4A11
Small Molecule Biochemistry	hydroxylation of lauric acid	7.76E-05	2	CYP2C9,CYP4A11
Small Molecule Biochemistry	metabolism of bupropion	7.76E-05	2	CYP2B6,CYP3A4
Drug Metabolism	metabolism of bupropion	7.76E-05	2	CYP2B6,CYP3A4
Lipid Metabolism	metabolism of cerivastatin	7.76E-05	2	CYP2C8,CYP3A4
Small Molecule Biochemistry	metabolism of cerivastatin	7.76E-05	2	CYP2C8,CYP3A4
Drug Metabolism	metabolism of cerivastatin	7.76E-05	2	CYP2C8,CYP3A4
Small Molecule Biochemistry	metabolism of pimozide	7.76E-05	2	CYP1A2,CYP3A4
Small Molecule Biochemistry	metabolism of verapamil	7.76E-05	2	CYP1A2,CYP3A4
Drug Metabolism	metabolism of verapamil	7.76E-05	2	CYP1A2,CYP3A4
Lipid Metabolism	oxidation of 20-hydroxyeicosatetraenoic acid	7.76E-05	2	ADH1C,ADH4 (includes EG:127)
Small Molecule Biochemistry	oxidation of 20-hydroxyeicosatetraenoic acid	7.76E-05	2	ADH1C,ADH4 (includes EG:127)
Energy Production	oxidation of 20-hydroxyeicosatetraenoic acid	7.76E-05	2	ADH1C,ADH4 (includes EG:127)
Energy Production	oxidation of sulfinpyrazone	7.76E-05	2	CYP2C9,CYP3A4
Drug Metabolism	oxidation of sulfinpyrazone	7.76E-05	2	CYP2C9,CYP3A4
Lipid Metabolism	oxidation of vitamin A	7.76E-05	2	ADH4 (includes EG:127),RDH16
Small Molecule Biochemistry	oxidation of vitamin A	7.76E-05	2	ADH4 (includes EG:127),RDH16
Vitamin and Mineral Metabolism	oxidation of vitamin A	7.76E-05	2	ADH4 (includes EG:127),RDH16
Energy Production	oxidation of vitamin A	7.76E-05	2	ADH4 (includes EG:127),RDH16
Lipid Metabolism	quantity of ursodeoxycholic acid	7.76E-05	2	HNF4A,NR5A2
Small Molecule Biochemistry	quantity of ursodeoxycholic acid	7.76E-05	2	HNF4A,NR5A2
Molecular Transport	quantity of ursodeoxycholic acid	7.76E-05	2	HNF4A,NR5A2
Lipid Metabolism	recruitment of phospholipid	7.76E-05	2	APOA1,APOA2
Small Molecule Biochemistry	recruitment of phospholipid	7.76E-05	2	APOA1,APOA2
Lipid Metabolism	release of 6-keto-prostaglandin F1 alpha	7.76E-05	2	KNG1,XDH
Small Molecule Biochemistry	release of 6-keto-prostaglandin F1 alpha	7.76E-05	2	KNG1,XDH
Molecular Transport	release of 6-keto-prostaglandin F1 alpha	7.76E-05	2	KNG1,XDH
Small Molecule Biochemistry	uptake of UDP-glucuronic acid	7.76E-05	2	UGT1A1,UGT2B4
Molecular Transport	uptake of UDP-glucuronic acid	7.76E-05	2	UGT1A1,UGT2B4
Carbohydrate Metabolism	uptake of UDP-glucuronic acid	7.76E-05	2	UGT1A1,UGT2B4
Nucleic Acid Metabolism	uptake of UDP-glucuronic acid	7.76E-05	2	UGT1A1,UGT2B4
Carbohydrate Metabolism	metabolism of carbohydrate	8.37E-05	17	ALDOB,ANGPTL3,APOA1,APOA2,CYP3A4,F2,FBP1,G6PC,IGFBP1 (includes EG:16006),IL1RN,KNG1,NR1H4,PCK1 (includes EG:18534),PLA2G2A,PON1,SLC2A2,UGT1A6
Organismal Injury and Abnormalities	acute lung injury	8.49E-05	5	AHSG,ALB,APOH,HABP2,PLA2G2A
Respiratory Disease	acute lung injury	8.49E-05	5	AHSG,ALB,APOH,HABP2,PLA2G2A
Cancer	esophageal adenocarcinoma	8.75E-05	4	ALDOB,BHMT,C9,TDO2
Gastrointestinal Disease	esophageal adenocarcinoma	8.75E-05	4	ALDOB,BHMT,C9,TDO2
Inflammatory Response	inflammation of tissue	9.37E-05	7	APOA1,CPN1,CREB3L3,HRG,IL1RN,LBP,SERPINC1
Inflammatory Response	adhesion of phagocytes	1.04E-04	7	APOA1,APOC3,APOH,CRP,F2,FGA,KNG1
Hematological System Development and Function	adhesion of phagocytes	1.04E-04	7	APOA1,APOC3,APOH,CRP,F2,FGA,KNG1
Cell-To-Cell Signaling and Interaction	adhesion of phagocytes	1.04E-04	7	APOA1,APOC3,APOH,CRP,F2,FGA,KNG1
Immune Cell Trafficking	adhesion of phagocytes	1.04E-04	7	APOA1,APOC3,APOH,CRP,F2,FGA,KNG1
Tissue Development	adhesion of phagocytes	1.04E-04	7	APOA1,APOC3,APOH,CRP,F2,FGA,KNG1
Cancer	hepatocellular adenoma	1.06E-04	3	BHMT,NR1H4,UGT1A1
Drug Metabolism	metabolism of tolbutamide	1.06E-04	3	CYP1A2,CYP2C8,CYP2C9
Lipid Metabolism	synthesis of tretinoin	1.06E-04	3	ADH1C,ADH4 (includes EG:127),RDH16
Small Molecule Biochemistry	synthesis of tretinoin	1.06E-04	3	ADH1C,ADH4 (includes EG:127),RDH16
Vitamin and Mineral Metabolism	synthesis of tretinoin	1.06E-04	3	ADH1C,ADH4 (includes EG:127),RDH16
Drug Metabolism	synthesis of tretinoin	1.06E-04	3	ADH1C,ADH4 (includes EG:127),RDH16
Carbohydrate Metabolism	translocation of carbohydrate	1.06E-04	3	F2,G6PC,SLC2A2
Hematological System Development and Function	cell movement of granulocytes	1.09E-04	12	ALB,APOA1,CRP,G6PC,IL1RN,KNG1,LBP,PLG,SAA1,SERPINA1,SERPINC1,VTN
Immune Cell Trafficking	cell movement of granulocytes	1.09E-04	12	ALB,APOA1,CRP,G6PC,IL1RN,KNG1,LBP,PLG,SAA1,SERPINA1,SERPINC1,VTN
Cellular Movement	cell movement of granulocytes	1.09E-04	12	ALB,APOA1,CRP,G6PC,IL1RN,KNG1,LBP,PLG,SAA1,SERPINA1,SERPINC1,VTN
Cellular Compromise	cell damage	1.12E-04	10	AMBP,ARG1,CYP4A11,HP,HPX,IL1RN,PLA2G2A,PLG,PON1,XDH
Lipid Metabolism	synthesis of cholesterol	1.12E-04	5	APOA1,APOB,CYP8B1,PON1,SERPINA1
Small Molecule Biochemistry	synthesis of cholesterol	1.12E-04	5	APOA1,APOB,CYP8B1,PON1,SERPINA1
Vitamin and Mineral Metabolism	synthesis of cholesterol	1.12E-04	5	APOA1,APOB,CYP8B1,PON1,SERPINA1
Small Molecule Biochemistry	conversion of hormone	1.17E-04	4	AKR1C4,CYP1A2,CYP3A4,HSD17B2
Endocrine System Development and Function	conversion of hormone	1.17E-04	4	AKR1C4,CYP1A2,CYP3A4,HSD17B2
Infectious Disease	dengue hemorrhagic fever	1.17E-04	4	F2,F9,IL1RN,SERPINC1
Immunological Disease	systemic juvenile idiopathic arthritis	1.17E-04	4	ALB,APOA1,FGB (includes EG:110135),HP
Inflammatory Disease	systemic juvenile idiopathic arthritis	1.17E-04	4	ALB,APOA1,FGB (includes EG:110135),HP
Connective Tissue Disorders	systemic juvenile idiopathic arthritis	1.17E-04	4	ALB,APOA1,FGB (includes EG:110135),HP
Skeletal and Muscular Disorders	systemic juvenile idiopathic arthritis	1.17E-04	4	ALB,APOA1,FGB (includes EG:110135),HP
Inflammatory Response	chemotaxis of myeloid cells	1.23E-04	10	CCL14,F2,G6PC,HP,LBP,PLG,SAA1,SERPINA1,SERPINC1,VTN
Hematological System Development and Function	chemotaxis of myeloid cells	1.23E-04	10	CCL14,F2,G6PC,HP,LBP,PLG,SAA1,SERPINA1,SERPINC1,VTN
Immune Cell Trafficking	chemotaxis of myeloid cells	1.23E-04	10	CCL14,F2,G6PC,HP,LBP,PLG,SAA1,SERPINA1,SERPINC1,VTN
Cellular Movement	chemotaxis of myeloid cells	1.23E-04	10	CCL14,F2,G6PC,HP,LBP,PLG,SAA1,SERPINA1,SERPINC1,VTN
Cellular Movement	migration of cells	1.30E-04	32	AHSG,ALB,ANGPTL3,APCS,APOA1,APOB,ARG1,C6,CCL14,CRP,F2,FGA,FGB (includes EG:110135),G6PC,HABP2,HP,HRG,IGFBP1 (includes EG:16006),IL1RN,KNG1,LBP,MAT1A,ORM1/ORM2,PGLYRP2,PLG,SAA1,SERPINA1,SERPINC1,TM4SF4,TNFSF14,VTN,XDH
Inflammatory Disease	arthritis	1.32E-04	23	AKR1D1,ALB,APOA1,ARG1,BHMT,C6,CCL14,CRP,CYP1A2,CYP2B6,FGA,FGB (includes EG:110135),FGG,HP,IGFBP1 (includes EG:16006),IL1RN,LBP,PLG,SAA1,SAA2,SERPINC1,SLC22A1,XDH
Connective Tissue Disorders	arthritis	1.32E-04	23	AKR1D1,ALB,APOA1,ARG1,BHMT,C6,CCL14,CRP,CYP1A2,CYP2B6,FGA,FGB (includes EG:110135),FGG,HP,IGFBP1 (includes EG:16006),IL1RN,LBP,PLG,SAA1,SAA2,SERPINC1,SLC22A1,XDH
Skeletal and Muscular Disorders	arthritis	1.32E-04	23	AKR1D1,ALB,APOA1,ARG1,BHMT,C6,CCL14,CRP,CYP1A2,CYP2B6,FGA,FGB (includes EG:110135),FGG,HP,IGFBP1 (includes EG:16006),IL1RN,LBP,PLG,SAA1,SAA2,SERPINC1,SLC22A1,XDH
Lipid Metabolism	export of lipid	1.40E-04	3	ABCB11,FABP1,SAA2
Small Molecule Biochemistry	export of lipid	1.40E-04	3	ABCB11,FABP1,SAA2
Molecular Transport	export of lipid	1.40E-04	3	ABCB11,FABP1,SAA2
Small Molecule Biochemistry	hydroxylation of hormone	1.40E-04	3	CYP1A2,CYP2B6,CYP3A4
Endocrine System Development and Function	hydroxylation of hormone	1.40E-04	3	CYP1A2,CYP2B6,CYP3A4
Amino Acid Metabolism	quantity of essential amino acids	1.40E-04	3	ARG1,MAT1A,TDO2
Hematological System Development and Function	activation of blood cells	1.54E-04	18	APCS,APOA1,APOH,C6,CRP,F2,FGG,GC,HNF4A,HRG,IL1RN,KNG1,LBP,PGLYRP2,PLA2G2A,PLG,TNFSF14,VTN
Cell-To-Cell Signaling and Interaction	activation of blood cells	1.54E-04	18	APCS,APOA1,APOH,C6,CRP,F2,FGG,GC,HNF4A,HRG,IL1RN,KNG1,LBP,PGLYRP2,PLA2G2A,PLG,TNFSF14,VTN
Small Molecule Biochemistry	catabolism of amino acids	1.71E-04	5	ARG1,HAL,HPD,TAT,TDO2
Amino Acid Metabolism	catabolism of amino acids	1.71E-04	5	ARG1,HAL,HPD,TAT,TDO2
Inflammatory Response	chemotaxis of phagocytes	1.71E-04	10	CCL14,F2,G6PC,HP,LBP,PLG,SAA1,SERPINA1,SERPINC1,VTN
Hematological System Development and Function	chemotaxis of phagocytes	1.71E-04	10	CCL14,F2,G6PC,HP,LBP,PLG,SAA1,SERPINA1,SERPINC1,VTN
Antigen Presentation	chemotaxis of phagocytes	1.71E-04	10	CCL14,F2,G6PC,HP,LBP,PLG,SAA1,SERPINA1,SERPINC1,VTN
Immune Cell Trafficking	chemotaxis of phagocytes	1.71E-04	10	CCL14,F2,G6PC,HP,LBP,PLG,SAA1,SERPINA1,SERPINC1,VTN
Cellular Movement	chemotaxis of phagocytes	1.71E-04	10	CCL14,F2,G6PC,HP,LBP,PLG,SAA1,SERPINA1,SERPINC1,VTN
Organismal Injury and Abnormalities	injury of lung	1.73E-04	6	AHSG,ALB,AMBP,APOH,HABP2,PLA2G2A
Respiratory Disease	injury of lung	1.73E-04	6	AHSG,ALB,AMBP,APOH,HABP2,PLA2G2A
Cell-To-Cell Signaling and Interaction	activation of cells	1.77E-04	21	APCS,APOA1,APOH,C6,CRP,F2,FGG,GC,HNF4A,HRG,IL1RN,KNG1,LBP,MTTP,PGLYRP2,PLA2G2A,PLG,SAA1,SERPINA4,TNFSF14,VTN
Lipid Metabolism	release of eicosanoid	1.78E-04	7	ALB,F2,IL1RN,KNG1,PLA2G2A,SERPINC1,XDH
Small Molecule Biochemistry	release of eicosanoid	1.78E-04	7	ALB,F2,IL1RN,KNG1,PLA2G2A,SERPINC1,XDH
Molecular Transport	release of eicosanoid	1.78E-04	7	ALB,F2,IL1RN,KNG1,PLA2G2A,SERPINC1,XDH
Carbohydrate Metabolism	activation of carbohydrate	1.81E-04	3	F2,PON1,VTN
Lipid Metabolism	binding of lipopolysaccharide	1.81E-04	3	APOA1,F2,LBP
Small Molecule Biochemistry	binding of lipopolysaccharide	1.81E-04	3	APOA1,F2,LBP
Carbohydrate Metabolism	binding of lipopolysaccharide	1.81E-04	3	APOA1,F2,LBP
Hematological System Development and Function	coagulation of plasma	1.81E-04	3	APOH,F2,F9
Organismal Functions	coagulation of plasma	1.81E-04	3	APOH,F2,F9
Lipid Metabolism	metabolism of bile acid	1.81E-04	3	BAAT,NR1H4,NR5A2
Small Molecule Biochemistry	metabolism of bile acid	1.81E-04	3	BAAT,NR1H4,NR5A2
Vitamin and Mineral Metabolism	metabolism of bile acid	1.81E-04	3	BAAT,NR1H4,NR5A2
Lipid Metabolism	synthesis of 12-hydroxyeicosatetraenoic acid	1.81E-04	3	ALB,F2,KNG1
Small Molecule Biochemistry	synthesis of 12-hydroxyeicosatetraenoic acid	1.81E-04	3	ALB,F2,KNG1
Renal and Urological Disease	urological disorder	1.90E-04	23	AGXT,ALB,APCS,APOA1,APOA2,C4BPB,CRP,CYP1A2,CYP2C8,CYP3A4,F2,FABP1,FGA,HP,IGFBP1 (includes EG:16006),IL1RN,KNG1,MBL2,SAA1,SERPINA1,SERPINC1,TNFSF14,XDH
Organismal Injury and Abnormalities	area of atherosclerotic lesion	1.96E-04	4	APOA1,APOB,NR1H4,PON1
Cardiovascular Disease	area of atherosclerotic lesion	1.96E-04	4	APOA1,APOB,NR1H4,PON1
Tissue Morphology	area of atherosclerotic lesion	1.96E-04	4	APOA1,APOB,NR1H4,PON1
Small Molecule Biochemistry	catabolism of L-amino acid	1.96E-04	4	HAL,HPD,TAT,TDO2
Amino Acid Metabolism	catabolism of L-amino acid	1.96E-04	4	HAL,HPD,TAT,TDO2
Lipid Metabolism	esterification of cholesterol	1.96E-04	4	APOA1,APOA2,APOB,MTTP
Small Molecule Biochemistry	esterification of cholesterol	1.96E-04	4	APOA1,APOA2,APOB,MTTP
Lipid Metabolism	transport of phospholipid	2.20E-04	4	ABCB11,APOA1,F2,FABP1
Small Molecule Biochemistry	transport of phospholipid	2.20E-04	4	ABCB11,APOA1,F2,FABP1
Molecular Transport	transport of phospholipid	2.20E-04	4	ABCB11,APOA1,F2,FABP1
Cellular Movement	cell movement	2.21E-04	34	AHSG,ALB,ANGPTL3,APCS,APOA1,APOB,ARG1,C6,CCL14,CRP,CYP1A2,F2,FGA,FGB (includes EG:110135),G6PC,GC,HABP2,HP,HRG,IGFBP1 (includes EG:16006),IL1RN,KNG1,LBP,MAT1A,ORM1/ORM2,PGLYRP2,PLG,SAA1,SERPINA1,SERPINC1,TM4SF4,TNFSF14,VTN,XDH
Lipid Metabolism	hydrolysis of lipid	2.22E-04	8	APOA1,APOA2,APOA5,APOC3,F2,KNG1,PLA2G2A,PON1
Small Molecule Biochemistry	hydrolysis of lipid	2.22E-04	8	APOA1,APOA2,APOA5,APOC3,F2,KNG1,PLA2G2A,PON1
Small Molecule Biochemistry	catabolism of aromatic amino acid	2.29E-04	3	HPD,TAT,TDO2
Amino Acid Metabolism	catabolism of aromatic amino acid	2.29E-04	3	HPD,TAT,TDO2
Organ Morphology	focal necrosis of liver	2.29E-04	3	FGA,IGFBP1 (includes EG:16006),PLG
Cell Death	focal necrosis of liver	2.29E-04	3	FGA,IGFBP1 (includes EG:16006),PLG
Lipid Metabolism	quantity of bile salt	2.29E-04	3	ABCB11,CYP8B1,NR1H4
Small Molecule Biochemistry	quantity of bile salt	2.29E-04	3	ABCB11,CYP8B1,NR1H4
Molecular Transport	quantity of bile salt	2.29E-04	3	ABCB11,CYP8B1,NR1H4
Lipid Metabolism	uptake of bile acid	2.29E-04	3	NR1H4,NR5A2,SLCO1B1
Small Molecule Biochemistry	uptake of bile acid	2.29E-04	3	NR1H4,NR5A2,SLCO1B1
Molecular Transport	uptake of bile acid	2.29E-04	3	NR1H4,NR5A2,SLCO1B1
Genetic Disorder	alkaptonuria	2.31E-04	2	HGD,HPD
Developmental Disorder	alkaptonuria	2.31E-04	2	HGD,HPD
Metabolic Disease	alkaptonuria	2.31E-04	2	HGD,HPD
Hematological Disease	antithrombin III deficiency	2.31E-04	2	F2,SERPINC1
Small Molecule Biochemistry	catabolism of L-tyrosine	2.31E-04	2	HPD,TAT
Amino Acid Metabolism	catabolism of L-tyrosine	2.31E-04	2	HPD,TAT
Small Molecule Biochemistry	clearance of ethanol	2.31E-04	2	ADH1C,ADH4 (includes EG:127)
Molecular Transport	clearance of ethanol	2.31E-04	2	ADH1C,ADH4 (includes EG:127)
Small Molecule Biochemistry	cleavage of arginine	2.31E-04	2	ARG1,CPN1
Amino Acid Metabolism	cleavage of arginine	2.31E-04	2	ARG1,CPN1
Small Molecule Biochemistry	cleavage of essential amino acids	2.31E-04	2	ARG1,CPN1
Amino Acid Metabolism	cleavage of essential amino acids	2.31E-04	2	ARG1,CPN1
Drug Metabolism	conversion of ifosfamide	2.31E-04	2	CYP2B6,CYP3A4
Small Molecule Biochemistry	demethylation of fluoxetine	2.31E-04	2	CYP2C9,CYP3A4
Drug Metabolism	demethylation of fluoxetine	2.31E-04	2	CYP2C9,CYP3A4
Genetic Disorder	familial visceral amyloidosis, ostertag type	2.31E-04	2	APOA1,FGA
Metabolic Disease	familial visceral amyloidosis, ostertag type	2.31E-04	2	APOA1,FGA
Renal and Urological Disease	familial visceral amyloidosis, ostertag type	2.31E-04	2	APOA1,FGA
Lipid Metabolism	hydroxylation of beta-estradiol	2.31E-04	2	CYP1A2,CYP3A4
Small Molecule Biochemistry	hydroxylation of beta-estradiol	2.31E-04	2	CYP1A2,CYP3A4
Endocrine System Development and Function	hydroxylation of beta-estradiol	2.31E-04	2	CYP1A2,CYP3A4
Drug Metabolism	hydroxylation of beta-estradiol	2.31E-04	2	CYP1A2,CYP3A4
Small Molecule Biochemistry	hydroxylation of nevirapine	2.31E-04	2	CYP2B6,CYP3A4
Lipid Metabolism	hydroxylation of paclitaxel	2.31E-04	2	CYP2C8,CYP3A4
Small Molecule Biochemistry	hydroxylation of paclitaxel	2.31E-04	2	CYP2C8,CYP3A4
Drug Metabolism	hydroxylation of paclitaxel	2.31E-04	2	CYP2C8,CYP3A4
Lipid Metabolism	liberation of arachidonic acid	2.31E-04	2	KNG1,PLA2G2A
Small Molecule Biochemistry	liberation of arachidonic acid	2.31E-04	2	KNG1,PLA2G2A
Small Molecule Biochemistry	metabolism of lansoprazole	2.31E-04	2	CYP2C9,CYP3A4
Lipid Metabolism	metabolism of tramadol	2.31E-04	2	CYP2B6,CYP3A4
Small Molecule Biochemistry	metabolism of tramadol	2.31E-04	2	CYP2B6,CYP3A4
Small Molecule Biochemistry	oxidation of quinidine	2.31E-04	2	CYP2C9,CYP3A4
Energy Production	oxidation of quinidine	2.31E-04	2	CYP2C9,CYP3A4
Drug Metabolism	oxidation of quinidine	2.31E-04	2	CYP2C9,CYP3A4
Carbohydrate Metabolism	translocation of monosaccharide	2.31E-04	2	G6PC,SLC2A2
Inflammatory Response	chemotaxis of leukocytes	2.53E-04	11	CCL14,F2,G6PC,HP,LBP,PLG,SAA1,SERPINA1,SERPINC1,TNFSF14,VTN
Hematological System Development and Function	chemotaxis of leukocytes	2.53E-04	11	CCL14,F2,G6PC,HP,LBP,PLG,SAA1,SERPINA1,SERPINC1,TNFSF14,VTN
Immune Cell Trafficking	chemotaxis of leukocytes	2.53E-04	11	CCL14,F2,G6PC,HP,LBP,PLG,SAA1,SERPINA1,SERPINC1,TNFSF14,VTN
Cellular Movement	chemotaxis of leukocytes	2.53E-04	11	CCL14,F2,G6PC,HP,LBP,PLG,SAA1,SERPINA1,SERPINC1,TNFSF14,VTN
Organismal Injury and Abnormalities	thrombus	2.71E-04	5	APOH,F2,PLG,SERPINA10,VTN
Cell Death	necrosis	2.72E-04	11	ALB,CES1,F2,FGA,G6PC,IGFBP1 (includes EG:16006),IL1RN,LBP,NR1H4,NR5A2,PLG
Lipid Metabolism	metabolism of acyl-coenzyme A	2.76E-04	4	BAAT,CES1,GLYAT,HNF4A
Small Molecule Biochemistry	metabolism of acyl-coenzyme A	2.76E-04	4	BAAT,CES1,GLYAT,HNF4A
Nucleic Acid Metabolism	metabolism of acyl-coenzyme A	2.76E-04	4	BAAT,CES1,GLYAT,HNF4A
Small Molecule Biochemistry	metabolism of androgen	2.84E-04	3	AKR1C4,AKR1D1,CYP3A4
Endocrine System Development and Function	metabolism of androgen	2.84E-04	3	AKR1C4,AKR1D1,CYP3A4
Protein Synthesis	metabolism of lipoprotein	2.84E-04	3	APOA2,APOB,MTTP
Cardiovascular System Development and Function	relaxation of aortic ring tissue	2.84E-04	3	CYP2B6,CYP2C9,KNG1
Tissue Morphology	relaxation of aortic ring tissue	2.84E-04	3	CYP2B6,CYP2C9,KNG1
Lipid Metabolism	release of phosphatidic acid	2.84E-04	3	APOA1,F2,PLA2G2A
Small Molecule Biochemistry	release of phosphatidic acid	2.84E-04	3	APOA1,F2,PLA2G2A
Molecular Transport	release of phosphatidic acid	2.84E-04	3	APOA1,F2,PLA2G2A
Carbohydrate Metabolism	release of phosphatidic acid	2.84E-04	3	APOA1,F2,PLA2G2A
Hematological System Development and Function	adhesion of immune cells	3.00E-04	11	APOA1,APOC3,APOH,CRP,F2,FGA,FGG,KNG1,LBP,ORM1/ORM2,PLG
Cell-To-Cell Signaling and Interaction	adhesion of immune cells	3.00E-04	11	APOA1,APOC3,APOH,CRP,F2,FGA,FGG,KNG1,LBP,ORM1/ORM2,PLG
Immune Cell Trafficking	adhesion of immune cells	3.00E-04	11	APOA1,APOC3,APOH,CRP,F2,FGA,FGG,KNG1,LBP,ORM1/ORM2,PLG
Tissue Development	adhesion of immune cells	3.00E-04	11	APOA1,APOC3,APOH,CRP,F2,FGA,FGG,KNG1,LBP,ORM1/ORM2,PLG
Hematological Disease	myocardial ischemia	3.00E-04	10	ALB,APOA1,APOA5,APOC3,CRP,F2,PLA2G2A,PLG,PON1,SERPINC1
Cardiovascular Disease	myocardial ischemia	3.00E-04	10	ALB,APOA1,APOA5,APOC3,CRP,F2,PLA2G2A,PLG,PON1,SERPINC1
Small Molecule Biochemistry	quantity of bilirubin	3.08E-04	4	ABCC2,ALB,NR1H4,UGT1A1
Molecular Transport	quantity of bilirubin	3.08E-04	4	ABCC2,ALB,NR1H4,UGT1A1
Carbohydrate Metabolism	uptake of carbohydrate	3.10E-04	9	ALB,APOA1,G6PC,KNG1,NR1H4,SLC2A2,SLCO1B1,UGT1A1,UGT2B4
Molecular Transport	transport of carboxylic acid	3.19E-04	6	ABCB11,ABCC2,ALB,FABP1,SLC2A2,SLCO1B1
Lipid Metabolism	release of prostaglandin	3.41E-04	4	F2,KNG1,SERPINC1,XDH
Small Molecule Biochemistry	release of prostaglandin	3.41E-04	4	F2,KNG1,SERPINC1,XDH
Molecular Transport	release of prostaglandin	3.41E-04	4	F2,KNG1,SERPINC1,XDH
Small Molecule Biochemistry	metabolism of pyrimidine base	3.48E-04	3	CYP2C9,CYP3A4,DPYS
Nucleic Acid Metabolism	metabolism of pyrimidine base	3.48E-04	3	CYP2C9,CYP3A4,DPYS
Cardiovascular Disease	pulmonary embolism	3.48E-04	3	F2,PLG,SERPINC1
Respiratory Disease	pulmonary embolism	3.48E-04	3	F2,PLG,SERPINC1
Hematological Disease	venous thrombosis	3.48E-04	3	ALB,F2,SERPINC1
Cardiovascular Disease	venous thrombosis	3.48E-04	3	ALB,F2,SERPINC1
Metabolic Disease	glucose metabolism disorder	3.64E-04	22	AHSG,ALB,APOA1,APOA2,APOA5,APOB,APOC3,CRP,CYP2C9,CYP4A11,F2,G6PC,HFE2,HMGCS2,HNF4A,IGFBP1 (includes EG:16006),IL1RN,MTTP,NR1H4,PCK1 (includes EG:18534),PON1,SLC2A2
Lipid Metabolism	synthesis of eicosanoid	3.77E-04	8	ALB,CYP4A11,F2,IL1RN,KNG1,PLA2G2A,PLG,VTN
Small Molecule Biochemistry	synthesis of eicosanoid	3.77E-04	8	ALB,CYP4A11,F2,IL1RN,KNG1,PLA2G2A,PLG,VTN
Carbohydrate Metabolism	binding of carbohydrate	3.83E-04	5	APOA1,APOA5,APOH,F2,LBP
Lipid Metabolism	secretion of lipid	4.03E-04	7	ABCB11,APOA1,APOA2,APOB,F2,FABP1,MTTP
Small Molecule Biochemistry	secretion of lipid	4.03E-04	7	ABCB11,APOA1,APOA2,APOB,F2,FABP1,MTTP
Molecular Transport	secretion of lipid	4.03E-04	7	ABCB11,APOA1,APOA2,APOB,F2,FABP1,MTTP
Cell-To-Cell Signaling and Interaction	activation of endothelial cells	4.17E-04	4	F2,LBP,SAA1,SERPINA4
Cardiovascular System Development and Function	activation of endothelial cells	4.17E-04	4	F2,LBP,SAA1,SERPINA4
Lipid Metabolism	conversion of fatty acid	4.17E-04	4	ALB,CYP1A2,CYP2C8,CYP3A4
Small Molecule Biochemistry	conversion of fatty acid	4.17E-04	4	ALB,CYP1A2,CYP2C8,CYP3A4
Hematological System Development and Function	activation of microglia	4.36E-04	5	F2,FGG,IL1RN,PLG,VTN
Cell-To-Cell Signaling and Interaction	activation of microglia	4.36E-04	5	F2,FGG,IL1RN,PLG,VTN
Nervous System Development and Function	activation of microglia	4.36E-04	5	F2,FGG,IL1RN,PLG,VTN
Molecular Transport	quantity of glycogen	4.36E-04	5	ABCB11,ALB,G6PC,NR1H4,PCK1 (includes EG:18534)
Carbohydrate Metabolism	quantity of glycogen	4.36E-04	5	ABCB11,ALB,G6PC,NR1H4,PCK1 (includes EG:18534)
Gastrointestinal Disease	Maturity onset diabetes of the young type I	4.60E-04	2	APOA1,HNF4A
Genetic Disorder	Maturity onset diabetes of the young type I	4.60E-04	2	APOA1,HNF4A
Metabolic Disease	Maturity onset diabetes of the young type I	4.60E-04	2	APOA1,HNF4A
Endocrine System Disorders	Maturity onset diabetes of the young type I	4.60E-04	2	APOA1,HNF4A
Lipid Metabolism	activation of phosphatidic acid	4.60E-04	2	F2,PON1
Small Molecule Biochemistry	activation of phosphatidic acid	4.60E-04	2	F2,PON1
Carbohydrate Metabolism	activation of phosphatidic acid	4.60E-04	2	F2,PON1
Genetic Disorder	coumarin resistance	4.60E-04	2	CYP2C9,F9
Metabolic Disease	coumarin resistance	4.60E-04	2	CYP2C9,F9
Small Molecule Biochemistry	demethylation of indomethacin	4.60E-04	2	CYP1A2,CYP2C9
Drug Metabolism	demethylation of indomethacin	4.60E-04	2	CYP1A2,CYP2C9
Small Molecule Biochemistry	efflux of L-triiodothyronine	4.60E-04	2	ALB,SERPINA7
Molecular Transport	efflux of L-triiodothyronine	4.60E-04	2	ALB,SERPINA7
Amino Acid Metabolism	efflux of L-triiodothyronine	4.60E-04	2	ALB,SERPINA7
Small Molecule Biochemistry	efflux of levothyroxine	4.60E-04	2	ALB,SERPINA7
Molecular Transport	efflux of levothyroxine	4.60E-04	2	ALB,SERPINA7
Drug Metabolism	efflux of levothyroxine	4.60E-04	2	ALB,SERPINA7
Amino Acid Metabolism	efflux of levothyroxine	4.60E-04	2	ALB,SERPINA7
Lipid Metabolism	glucuronidation of testosterone	4.60E-04	2	UGT1A1,UGT2B4
Small Molecule Biochemistry	glucuronidation of testosterone	4.60E-04	2	UGT1A1,UGT2B4
Endocrine System Development and Function	glucuronidation of testosterone	4.60E-04	2	UGT1A1,UGT2B4
Drug Metabolism	glucuronidation of testosterone	4.60E-04	2	UGT1A1,UGT2B4
Hematological Disease	heparin-induced thrombocytopenia	4.60E-04	2	F2,SERPINC1
Small Molecule Biochemistry	metabolism of L-ornithine	4.60E-04	2	HNF4A,OTC
Amino Acid Metabolism	metabolism of L-ornithine	4.60E-04	2	HNF4A,OTC
Small Molecule Biochemistry	metabolism of acetaminophen	4.60E-04	2	CYP1A2,CYP3A4
Drug Metabolism	metabolism of acetaminophen	4.60E-04	2	CYP1A2,CYP3A4
Small Molecule Biochemistry	metabolism of terfenadine	4.60E-04	2	ALB,CYP3A4
Drug Metabolism	metabolism of terfenadine	4.60E-04	2	ALB,CYP3A4
Small Molecule Biochemistry	quantity of uric acid in blood	4.60E-04	2	G6PC,XDH
Hematological System Development and Function	release of dense granules	4.60E-04	2	FGA,FGG
Cellular Assembly and Organization	release of dense granules	4.60E-04	2	FGA,FGG
Cellular Function and Maintenance	release of dense granules	4.60E-04	2	FGA,FGG
Lipid Metabolism	secretion of vitamin E	4.60E-04	2	APOA1,MTTP
Small Molecule Biochemistry	secretion of vitamin E	4.60E-04	2	APOA1,MTTP
Vitamin and Mineral Metabolism	secretion of vitamin E	4.60E-04	2	APOA1,MTTP
Molecular Transport	secretion of vitamin E	4.60E-04	2	APOA1,MTTP
Lipid Metabolism	transport of cerivastatin	4.60E-04	2	ABCC2,SLCO1B1
Small Molecule Biochemistry	transport of cerivastatin	4.60E-04	2	ABCC2,SLCO1B1
Molecular Transport	transport of cerivastatin	4.60E-04	2	ABCC2,SLCO1B1
Drug Metabolism	transport of cerivastatin	4.60E-04	2	ABCC2,SLCO1B1
Small Molecule Biochemistry	metabolism of D-glucose	4.65E-04	5	G6PC,IGFBP1 (includes EG:16006),NR1H4,PCK1 (includes EG:18534),SLC2A2
Carbohydrate Metabolism	metabolism of D-glucose	4.65E-04	5	G6PC,IGFBP1 (includes EG:16006),NR1H4,PCK1 (includes EG:18534),SLC2A2
Small Molecule Biochemistry	metabolism of purine base	5.00E-04	3	CYP1A2,CYP2C9,XDH
Nucleic Acid Metabolism	metabolism of purine base	5.00E-04	3	CYP1A2,CYP2C9,XDH
Inflammatory Response	adhesion of blood platelets	5.04E-04	4	APOH,F2,KNG1,SAA1
Hematological System Development and Function	adhesion of blood platelets	5.04E-04	4	APOH,F2,KNG1,SAA1
Cell-To-Cell Signaling and Interaction	adhesion of blood platelets	5.04E-04	4	APOH,F2,KNG1,SAA1
Tissue Development	adhesion of blood platelets	5.04E-04	4	APOH,F2,KNG1,SAA1
Cardiovascular Disease	size of atherosclerotic lesion	5.27E-04	5	APOA1,APOB,CRP,NR1H4,PON1
Tissue Morphology	size of atherosclerotic lesion	5.27E-04	5	APOA1,APOB,CRP,NR1H4,PON1
Cell-To-Cell Signaling and Interaction	response of myeloid cells	5.69E-04	7	APCS,APOA1,APOA2,CRP,G6PC,MBL2,VTN
Tissue Morphology	size of lesion	5.75E-04	8	APOA1,APOB,CRP,FGB (includes EG:110135),FGG,IL1RN,NR1H4,PON1
Lipid Metabolism	quantity of arachidonic acid	5.90E-04	3	F2,KNG1,PLA2G2A
Small Molecule Biochemistry	quantity of arachidonic acid	5.90E-04	3	F2,KNG1,PLA2G2A
Molecular Transport	quantity of arachidonic acid	5.90E-04	3	F2,KNG1,PLA2G2A
Small Molecule Biochemistry	release of nitric oxide	5.95E-04	5	APOA1,APOC3,F2,IL1RN,KNG1
Molecular Transport	release of nitric oxide	5.95E-04	5	APOA1,APOC3,F2,IL1RN,KNG1
Cell Signaling	release of nitric oxide	5.95E-04	5	APOA1,APOC3,F2,IL1RN,KNG1
Inflammatory Response	immune response of phagocytes	6.13E-04	7	APCS,APOA1,APOA2,CRP,G6PC,MBL2,VTN
Antigen Presentation	immune response of phagocytes	6.13E-04	7	APCS,APOA1,APOA2,CRP,G6PC,MBL2,VTN
Cell-To-Cell Signaling and Interaction	immune response of phagocytes	6.13E-04	7	APCS,APOA1,APOA2,CRP,G6PC,MBL2,VTN
Inflammatory Response	binding of blood platelets	6.57E-04	4	APOH,F2,F9,KNG1
Hematological System Development and Function	binding of blood platelets	6.57E-04	4	APOH,F2,F9,KNG1
Cell-To-Cell Signaling and Interaction	binding of blood platelets	6.57E-04	4	APOH,F2,F9,KNG1
Inflammatory Response	binding of macrophages	6.57E-04	4	APOA1,APOH,LBP,ORM1/ORM2
Hematological System Development and Function	binding of macrophages	6.57E-04	4	APOA1,APOH,LBP,ORM1/ORM2
Antigen Presentation	binding of macrophages	6.57E-04	4	APOA1,APOH,LBP,ORM1/ORM2
Cell-To-Cell Signaling and Interaction	binding of macrophages	6.57E-04	4	APOA1,APOH,LBP,ORM1/ORM2
Immune Cell Trafficking	binding of macrophages	6.57E-04	4	APOA1,APOH,LBP,ORM1/ORM2
Tissue Development	binding of macrophages	6.57E-04	4	APOA1,APOH,LBP,ORM1/ORM2
Cell Death	apoptosis of endothelial cells	6.84E-04	6	CRP,KNG1,PLG,SERPINA1,SERPINC1,XDH
Nucleic Acid Metabolism	metabolism of nucleic acid component or derivative	6.86E-04	14	APOA1,BAAT,CES1,CYP1A2,CYP2C9,CYP3A4,DPYS,F2,GLYAT,HNF4A,KNG1,PLG,SLC28A1,XDH
Genetic Disorder	Marfan's syndrome	6.90E-04	3	APCS,APOA1,GC
Developmental Disorder	Marfan's syndrome	6.90E-04	3	APCS,APOA1,GC
Lipid Metabolism	localization of lipid	6.90E-04	3	ANGPTL3,APOB,NR1H4
Small Molecule Biochemistry	localization of lipid	6.90E-04	3	ANGPTL3,APOB,NR1H4
Molecular Transport	localization of lipid	6.90E-04	3	ANGPTL3,APOB,NR1H4
Small Molecule Biochemistry	metabolism of aldehyde	6.90E-04	3	ADH1C,ADH4 (includes EG:127),AGXT
Lipid Metabolism	metabolism of arachidonic acid	6.90E-04	3	CYP1A2,CYP2C18,KNG1
Small Molecule Biochemistry	metabolism of arachidonic acid	6.90E-04	3	CYP1A2,CYP2C18,KNG1
Hematological Disease	brain ischemia	7.15E-04	4	ALB,F2,PLG,SERPINC1
Cardiovascular Disease	brain ischemia	7.15E-04	4	ALB,F2,PLG,SERPINC1
Neurological Disease	brain ischemia	7.15E-04	4	ALB,F2,PLG,SERPINC1
Organismal Injury and Abnormalities	fibrosis of organ	7.19E-04	10	APCS,APOA1,ARG1,CYP1A2,HP,HPX,IL1RN,PLG,VTN,XDH
Metabolic Disease	hyperlipidemia	7.50E-04	5	APOA1,APOA5,APOB,APOC3,FGA
Cardiovascular Disease	hyperlipidemia	7.50E-04	5	APOA1,APOA5,APOB,APOC3,FGA
Small Molecule Biochemistry	activation of acetaminophen	7.62E-04	2	CYP1A2,CYP3A4
Drug Metabolism	activation of acetaminophen	7.62E-04	2	CYP1A2,CYP3A4
Gene Expression	binding of Hnf1 binding site	7.62E-04	2	ALB,NR1H4
Small Molecule Biochemistry	cleavage of L-amino acid	7.62E-04	2	ARG1,CPN1
Amino Acid Metabolism	cleavage of L-amino acid	7.62E-04	2	ARG1,CPN1
Small Molecule Biochemistry	conversion of L-ornithine	7.62E-04	2	ARG1,OTC
Amino Acid Metabolism	conversion of L-ornithine	7.62E-04	2	ARG1,OTC
Post-Translational Modification	conversion of L-ornithine	7.62E-04	2	ARG1,OTC
Hematological Disease	deep vein thrombosis	7.62E-04	2	F2,SERPINC1
Cardiovascular Disease	deep vein thrombosis	7.62E-04	2	F2,SERPINC1
Small Molecule Biochemistry	demethylation of meperidine	7.62E-04	2	CYP2B6,CYP3A4
Organismal Functions	flow of bile	7.62E-04	2	ABCB11,ABCC2
Hepatic System Development and Function	flow of bile	7.62E-04	2	ABCB11,ABCC2
Lipid Metabolism	formation of 9-cis-retinol	7.62E-04	2	ADH4 (includes EG:127),RDH16
Small Molecule Biochemistry	formation of 9-cis-retinol	7.62E-04	2	ADH4 (includes EG:127),RDH16
Vitamin and Mineral Metabolism	formation of 9-cis-retinol	7.62E-04	2	ADH4 (includes EG:127),RDH16
Lipid Metabolism	localization of cholesterol	7.62E-04	2	APOB,NR1H4
Small Molecule Biochemistry	localization of cholesterol	7.62E-04	2	APOB,NR1H4
Molecular Transport	localization of cholesterol	7.62E-04	2	APOB,NR1H4
Small Molecule Biochemistry	metabolism of omeprazole	7.62E-04	2	CYP2C9,CYP3A4
Drug Metabolism	metabolism of omeprazole	7.62E-04	2	CYP2C9,CYP3A4
Small Molecule Biochemistry	release of cyclic GMP	7.62E-04	2	CRP,IL1RN
Molecular Transport	release of cyclic GMP	7.62E-04	2	CRP,IL1RN
Nucleic Acid Metabolism	release of cyclic GMP	7.62E-04	2	CRP,IL1RN
Small Molecule Biochemistry	conversion of amino acids	8.00E-04	3	ARG1,OTC,TDO2
Amino Acid Metabolism	conversion of amino acids	8.00E-04	3	ARG1,OTC,TDO2
Post-Translational Modification	conversion of amino acids	8.00E-04	3	ARG1,OTC,TDO2
Lipid Metabolism	metabolism of glucocorticoid	8.00E-04	3	APOA1,CYP3A4,SERPINA6
Small Molecule Biochemistry	metabolism of glucocorticoid	8.00E-04	3	APOA1,CYP3A4,SERPINA6
Vitamin and Mineral Metabolism	metabolism of glucocorticoid	8.00E-04	3	APOA1,CYP3A4,SERPINA6
Endocrine System Development and Function	metabolism of glucocorticoid	8.00E-04	3	APOA1,CYP3A4,SERPINA6
Molecular Transport	transport of drug	8.00E-04	3	ABCB11,ABCC2,SLC22A1
Drug Metabolism	transport of drug	8.00E-04	3	ABCB11,ABCC2,SLC22A1
Molecular Transport	transport of vitamin	8.00E-04	3	AFM,GC,SLC22A1
Infectious Disease	infectivity of virus	8.41E-04	4	MBL2,PLG,SERPINA1,VTN
Lipid Metabolism	storage of lipid	8.41E-04	4	ANGPTL3,APOA1,APOB,CRP
Small Molecule Biochemistry	storage of lipid	8.41E-04	4	ANGPTL3,APOA1,APOB,CRP
Cell-To-Cell Signaling and Interaction	binding of cells	8.71E-04	13	APOA1,APOA2,APOH,F2,F9,KNG1,LBP,MBL2,NR1H4,ORM1/ORM2,PLG,TNFSF14,VTN
Organismal Functions	healing	8.75E-04	8	APOA1,F2,F9,FGA,FGB (includes EG:110135),IL1RN,NR1H4,PLG
Carbohydrate Metabolism	binding of polysaccharide	9.09E-04	4	APOA1,APOA5,F2,LBP
Gastrointestinal Disease	cholelithiasis	9.09E-04	4	ABCB11,FABP1,HNF4A,NR5A2
Hepatic System Disease	cholelithiasis	9.09E-04	4	ABCB11,FABP1,HNF4A,NR5A2
Lipid Metabolism	conversion of eicosanoid	9.20E-04	3	ALB,CYP1A2,CYP3A4
Small Molecule Biochemistry	conversion of eicosanoid	9.20E-04	3	ALB,CYP1A2,CYP3A4
Nutritional Disease	body mass index	9.84E-04	5	ACSM2B,APOA1,APOB,FABP1,PON1
Hematological Disease	coronary disease	1.02E-03	9	APOA1,APOA5,APOC3,CRP,F2,PLA2G2A,PLG,PON1,SERPINC1
Cardiovascular Disease	coronary disease	1.02E-03	9	APOA1,APOA5,APOC3,CRP,F2,PLA2G2A,PLG,PON1,SERPINC1
Inflammatory Response	activation of leukocytes	1.04E-03	15	APCS,APOA1,APOH,C6,CRP,F2,GC,HNF4A,IL1RN,KNG1,LBP,PGLYRP2,PLA2G2A,PLG,TNFSF14
Hematological System Development and Function	activation of leukocytes	1.04E-03	15	APCS,APOA1,APOH,C6,CRP,F2,GC,HNF4A,IL1RN,KNG1,LBP,PGLYRP2,PLA2G2A,PLG,TNFSF14
Cell-To-Cell Signaling and Interaction	activation of leukocytes	1.04E-03	15	APCS,APOA1,APOH,C6,CRP,F2,GC,HNF4A,IL1RN,KNG1,LBP,PGLYRP2,PLA2G2A,PLG,TNFSF14
Immune Cell Trafficking	activation of leukocytes	1.04E-03	15	APCS,APOA1,APOH,C6,CRP,F2,GC,HNF4A,IL1RN,KNG1,LBP,PGLYRP2,PLA2G2A,PLG,TNFSF14
Lipid Metabolism	mobilization of lipid	1.05E-03	3	APOA1,APOB,APOC3
Small Molecule Biochemistry	mobilization of lipid	1.05E-03	3	APOA1,APOB,APOC3
Lipid Metabolism	quantity of ketone body	1.05E-03	3	ALB,APOC3,PCK1 (includes EG:18534)
Small Molecule Biochemistry	quantity of ketone body	1.05E-03	3	ALB,APOC3,PCK1 (includes EG:18534)
Molecular Transport	quantity of ketone body	1.05E-03	3	ALB,APOC3,PCK1 (includes EG:18534)
Small Molecule Biochemistry	production of nitric oxide	1.06E-03	7	ALB,APOC3,ARG1,F2,IL1RN,KNG1,XDH
Cell Signaling	production of nitric oxide	1.06E-03	7	ALB,APOC3,ARG1,F2,IL1RN,KNG1,XDH
Lipid Metabolism	hydroxylation of testosterone	1.14E-03	2	CYP2B6,CYP3A4
Small Molecule Biochemistry	hydroxylation of testosterone	1.14E-03	2	CYP2B6,CYP3A4
Endocrine System Development and Function	hydroxylation of testosterone	1.14E-03	2	CYP2B6,CYP3A4
Drug Metabolism	hydroxylation of testosterone	1.14E-03	2	CYP2B6,CYP3A4
Lipid Metabolism	metabolism of 11,12-epoxyeicosatrienoic acid	1.14E-03	2	CYP1A2,CYP2C18
Small Molecule Biochemistry	metabolism of 11,12-epoxyeicosatrienoic acid	1.14E-03	2	CYP1A2,CYP2C18
Lipid Metabolism	metabolism of 14,15-epoxyeicosatrienoic acid	1.14E-03	2	CYP1A2,CYP2C18
Small Molecule Biochemistry	metabolism of 14,15-epoxyeicosatrienoic acid	1.14E-03	2	CYP1A2,CYP2C18
Lipid Metabolism	metabolism of 8,9-epoxyeicosatrienoic acid	1.14E-03	2	CYP1A2,CYP2C18
Small Molecule Biochemistry	metabolism of 8,9-epoxyeicosatrienoic acid	1.14E-03	2	CYP1A2,CYP2C18
Drug Metabolism	metabolism of diazepam	1.14E-03	2	CYP2B6,CYP3A4
Small Molecule Biochemistry	metabolism of tamoxifen	1.14E-03	2	CYP2B6,CYP3A4
Drug Metabolism	metabolism of tamoxifen	1.14E-03	2	CYP2B6,CYP3A4
Lipid Metabolism	mobilization of triacylglycerol	1.14E-03	2	APOB,APOC3
Small Molecule Biochemistry	mobilization of triacylglycerol	1.14E-03	2	APOB,APOC3
Molecular Transport	mobilization of triacylglycerol	1.14E-03	2	APOB,APOC3
Small Molecule Biochemistry	modulation of D-glucose	1.14E-03	2	IGFBP1 (includes EG:16006),SLC2A2
Carbohydrate Metabolism	modulation of D-glucose	1.14E-03	2	IGFBP1 (includes EG:16006),SLC2A2
Inflammatory Response	phagocytosis of peritoneal macrophages	1.14E-03	2	APOA1,APOA2
Hematological System Development and Function	phagocytosis of peritoneal macrophages	1.14E-03	2	APOA1,APOA2
Antigen Presentation	phagocytosis of peritoneal macrophages	1.14E-03	2	APOA1,APOA2
Cell-To-Cell Signaling and Interaction	phagocytosis of peritoneal macrophages	1.14E-03	2	APOA1,APOA2
Cellular Function and Maintenance	phagocytosis of peritoneal macrophages	1.14E-03	2	APOA1,APOA2
Gastrointestinal Disease	progressive familial intrahepatic cholestasis type 2	1.14E-03	2	ABCB11,NR1H4
Hepatic System Disease	progressive familial intrahepatic cholestasis type 2	1.14E-03	2	ABCB11,NR1H4
Genetic Disorder	progressive familial intrahepatic cholestasis type 2	1.14E-03	2	ABCB11,NR1H4
Gastrointestinal Disease	repair of liver	1.14E-03	2	NR1H4,PLG
Hepatic System Disease	repair of liver	1.14E-03	2	NR1H4,PLG
Organismal Functions	repair of liver	1.14E-03	2	NR1H4,PLG
Digestive System Development and Function	repair of liver	1.14E-03	2	NR1H4,PLG
Hepatic System Development and Function	repair of liver	1.14E-03	2	NR1H4,PLG
Organ Morphology	repair of liver	1.14E-03	2	NR1H4,PLG
Organismal Injury and Abnormalities	repair of liver	1.14E-03	2	NR1H4,PLG
Organ Development	repair of liver	1.14E-03	2	NR1H4,PLG
Cardiovascular Disease	thickening of neointima	1.14E-03	2	CYP4A11,IL1RN
Lipid Metabolism	transport of pravastatin	1.14E-03	2	ABCC2,SLCO1B1
Small Molecule Biochemistry	transport of pravastatin	1.14E-03	2	ABCC2,SLCO1B1
Molecular Transport	transport of pravastatin	1.14E-03	2	ABCC2,SLCO1B1
Drug Metabolism	transport of pravastatin	1.14E-03	2	ABCC2,SLCO1B1
Small Molecule Biochemistry	transport of vinblastine	1.14E-03	2	ABCB11,ABCC2
Molecular Transport	transport of vinblastine	1.14E-03	2	ABCB11,ABCC2
Drug Metabolism	transport of vinblastine	1.14E-03	2	ABCB11,ABCC2
Molecular Transport	uptake of organic anion	1.14E-03	2	NR1H4,SLCO1B1
Lipid Metabolism	release of arachidonic acid	1.15E-03	5	ALB,F2,IL1RN,KNG1,PLA2G2A
Small Molecule Biochemistry	release of arachidonic acid	1.15E-03	5	ALB,F2,IL1RN,KNG1,PLA2G2A
Molecular Transport	release of arachidonic acid	1.15E-03	5	ALB,F2,IL1RN,KNG1,PLA2G2A
Lipid Metabolism	hydrolysis of phosphatidylcholine	1.19E-03	3	F2,KNG1,PLA2G2A
Small Molecule Biochemistry	hydrolysis of phosphatidylcholine	1.19E-03	3	F2,KNG1,PLA2G2A
Carbohydrate Metabolism	hydrolysis of phosphatidylcholine	1.19E-03	3	F2,KNG1,PLA2G2A
Gene Expression	binding of AP1 consensus site	1.22E-03	4	F2,KNG1,NR1H4,PLG
Vitamin and Mineral Metabolism	quantity of vitamin	1.22E-03	4	ABCC2,GC,GSTA1,RDH16
Lipid Metabolism	transport of fatty acid	1.22E-03	4	ABCC2,ALB,FABP1,SLCO1B1
Small Molecule Biochemistry	transport of fatty acid	1.22E-03	4	ABCC2,ALB,FABP1,SLCO1B1
Molecular Transport	transport of fatty acid	1.22E-03	4	ABCC2,ALB,FABP1,SLCO1B1
Hematological System Development and Function	flow of blood	1.31E-03	4	CYP4A11,KNG1,PLG,SERPINC1
Organismal Functions	flow of blood	1.31E-03	4	CYP4A11,KNG1,PLG,SERPINC1
Molecular Transport	export of molecule	1.33E-03	5	ABCB11,ABCC2,ALB,FABP1,SAA2
Lipid Metabolism	activation of lipid	1.35E-03	3	CYP2C9,F2,PON1
Small Molecule Biochemistry	activation of lipid	1.35E-03	3	CYP2C9,F2,PON1
Organismal Injury and Abnormalities	bleeding	1.36E-03	11	F2,F9,FGA,FGB (includes EG:110135),FGG,GATA4,HRG,IL1RN,PLG,SERPINA1,SERPINC1
Inflammatory Disease	acne	1.40E-03	5	APOA1,PLA2G2A,SAA2,SERPINA1,UGT1A9 (includes others)
Dermatological Diseases and Conditions	acne	1.40E-03	5	APOA1,PLA2G2A,SAA2,SERPINA1,UGT1A9 (includes others)
Organismal Injury and Abnormalities	formation of vascular lesion	1.40E-03	4	APOA1,APOA2,APOB,NR1H4
Cardiovascular Disease	formation of vascular lesion	1.40E-03	4	APOA1,APOA2,APOB,NR1H4
Genetic Disorder	cerebrotendinous xanthomatosis	1.58E-03	2	CYP8B1,HNF4A
Developmental Disorder	cerebrotendinous xanthomatosis	1.58E-03	2	CYP8B1,HNF4A
Metabolic Disease	cerebrotendinous xanthomatosis	1.58E-03	2	CYP8B1,HNF4A
Neurological Disease	cerebrotendinous xanthomatosis	1.58E-03	2	CYP8B1,HNF4A
Lipid Metabolism	conversion of beta-estradiol	1.58E-03	2	CYP1A2,HSD17B2
Small Molecule Biochemistry	conversion of beta-estradiol	1.58E-03	2	CYP1A2,HSD17B2
Endocrine System Development and Function	conversion of beta-estradiol	1.58E-03	2	CYP1A2,HSD17B2
Drug Metabolism	conversion of beta-estradiol	1.58E-03	2	CYP1A2,HSD17B2
Organismal Injury and Abnormalities	formation of blister	1.58E-03	2	PLG,SERPINA1
Dermatological Diseases and Conditions	formation of blister	1.58E-03	2	PLG,SERPINA1
Lipid Metabolism	redistribution of cholesterol	1.58E-03	2	APOA5,APOC3
Small Molecule Biochemistry	redistribution of cholesterol	1.58E-03	2	APOA5,APOC3
Molecular Transport	redistribution of cholesterol	1.58E-03	2	APOA5,APOC3
Lipid Metabolism	secretion of phosphatidylcholine	1.58E-03	2	ABCB11,APOA1
Small Molecule Biochemistry	secretion of phosphatidylcholine	1.58E-03	2	ABCB11,APOA1
Molecular Transport	secretion of phosphatidylcholine	1.58E-03	2	ABCB11,APOA1
Carbohydrate Metabolism	secretion of phosphatidylcholine	1.58E-03	2	ABCB11,APOA1
Hematological Disease	thrombolysis	1.58E-03	2	HRG,PLG
Lipid Metabolism	transport of leukotriene C4	1.58E-03	2	ABCC2,SLCO1B1
Small Molecule Biochemistry	transport of leukotriene C4	1.58E-03	2	ABCC2,SLCO1B1
Molecular Transport	transport of leukotriene C4	1.58E-03	2	ABCC2,SLCO1B1
Small Molecule Biochemistry	transport of pyrimidine base	1.58E-03	2	SLC22A1,SLC28A1
Molecular Transport	transport of pyrimidine base	1.58E-03	2	SLC22A1,SLC28A1
Nucleic Acid Metabolism	transport of pyrimidine base	1.58E-03	2	SLC22A1,SLC28A1
Amino Acid Metabolism	urea cycle	1.58E-03	2	ARG1,OTC
Cell Signaling	urea cycle	1.58E-03	2	ARG1,OTC
Organ Morphology	mass of kidney	1.61E-03	4	G6PC,HSD17B2,IGFBP1 (includes EG:16006),RDH16
Organismal Development	mass of kidney	1.61E-03	4	G6PC,HSD17B2,IGFBP1 (includes EG:16006),RDH16
Tissue Development	mass of kidney	1.61E-03	4	G6PC,HSD17B2,IGFBP1 (includes EG:16006),RDH16
Organ Development	mass of kidney	1.61E-03	4	G6PC,HSD17B2,IGFBP1 (includes EG:16006),RDH16
Embryonic Development	mass of kidney	1.61E-03	4	G6PC,HSD17B2,IGFBP1 (includes EG:16006),RDH16
Renal and Urological System Development and Function	mass of kidney	1.61E-03	4	G6PC,HSD17B2,IGFBP1 (includes EG:16006),RDH16
Organ Morphology	necrosis of organ	1.64E-03	6	FGA,G6PC,IGFBP1 (includes EG:16006),NR1H4,NR5A2,PLG
Cell Death	necrosis of organ	1.64E-03	6	FGA,G6PC,IGFBP1 (includes EG:16006),NR1H4,NR5A2,PLG
Inflammatory Response	phagocytosis of phagocytes	1.69E-03	5	APCS,APOA1,APOA2,CRP,MBL2
Antigen Presentation	phagocytosis of phagocytes	1.69E-03	5	APCS,APOA1,APOA2,CRP,MBL2
Cell-To-Cell Signaling and Interaction	phagocytosis of phagocytes	1.69E-03	5	APCS,APOA1,APOA2,CRP,MBL2
Cellular Function and Maintenance	phagocytosis of phagocytes	1.69E-03	5	APCS,APOA1,APOA2,CRP,MBL2
Lipid Metabolism	quantity of eicosanoid	1.69E-03	5	F2,IL1RN,KNG1,PLA2G2A,SERPINC1
Small Molecule Biochemistry	quantity of eicosanoid	1.69E-03	5	F2,IL1RN,KNG1,PLA2G2A,SERPINC1
Molecular Transport	quantity of eicosanoid	1.69E-03	5	F2,IL1RN,KNG1,PLA2G2A,SERPINC1
Cell-To-Cell Signaling and Interaction	activation of muscle cells	1.69E-03	3	F2,HNF4A,MTTP
Skeletal and Muscular System Development and Function	activation of muscle cells	1.69E-03	3	F2,HNF4A,MTTP
Organismal Development	angiogenesis of cornea	1.69E-03	3	ANGPTL3,HRG,KNG1
Cardiovascular System Development and Function	angiogenesis of cornea	1.69E-03	3	ANGPTL3,HRG,KNG1
Tissue Development	angiogenesis of cornea	1.69E-03	3	ANGPTL3,HRG,KNG1
Organ Development	angiogenesis of cornea	1.69E-03	3	ANGPTL3,HRG,KNG1
Embryonic Development	angiogenesis of cornea	1.69E-03	3	ANGPTL3,HRG,KNG1
Visual System Development and Function	angiogenesis of cornea	1.69E-03	3	ANGPTL3,HRG,KNG1
Lipid Metabolism	hydrolysis of triacylglycerol	1.69E-03	3	APOA2,APOA5,APOC3
Small Molecule Biochemistry	hydrolysis of triacylglycerol	1.69E-03	3	APOA2,APOA5,APOC3
Organ Morphology	necrosis of liver	1.76E-03	5	FGA,G6PC,IGFBP1 (includes EG:16006),NR1H4,PLG
Cell Death	necrosis of liver	1.76E-03	5	FGA,G6PC,IGFBP1 (includes EG:16006),NR1H4,PLG
Inflammatory Response	accumulation of macrophages	1.82E-03	4	APOA1,C6,IL1RN,PLG
Hematological System Development and Function	accumulation of macrophages	1.82E-03	4	APOA1,C6,IL1RN,PLG
Antigen Presentation	accumulation of macrophages	1.82E-03	4	APOA1,C6,IL1RN,PLG
Immune Cell Trafficking	accumulation of macrophages	1.82E-03	4	APOA1,C6,IL1RN,PLG
Tissue Development	accumulation of macrophages	1.82E-03	4	APOA1,C6,IL1RN,PLG
Gastrointestinal Disease	hepatic steatosis of liver	1.84E-03	5	G6PC,IGFBP1 (includes EG:16006),MAT1A,NR1H4,PCK1 (includes EG:18534)
Hepatic System Disease	hepatic steatosis of liver	1.84E-03	5	G6PC,IGFBP1 (includes EG:16006),MAT1A,NR1H4,PCK1 (includes EG:18534)
Inflammatory Response	phagocytosis of myeloid cells	1.84E-03	5	APCS,APOA1,APOA2,CRP,MBL2
Hematological System Development and Function	phagocytosis of myeloid cells	1.84E-03	5	APCS,APOA1,APOA2,CRP,MBL2
Cell-To-Cell Signaling and Interaction	phagocytosis of myeloid cells	1.84E-03	5	APCS,APOA1,APOA2,CRP,MBL2
Cellular Function and Maintenance	phagocytosis of myeloid cells	1.84E-03	5	APCS,APOA1,APOA2,CRP,MBL2
Metabolic Disease	amyloidosis	1.94E-03	4	APCS,APOA1,FGA,SAA1
Lipid Metabolism	synthesis of prostaglandin	1.95E-03	6	F2,IL1RN,KNG1,PLA2G2A,PLG,VTN
Small Molecule Biochemistry	synthesis of prostaglandin	1.95E-03	6	F2,IL1RN,KNG1,PLA2G2A,PLG,VTN
Inflammatory Response	cell movement of macrophages	2.01E-03	7	ARG1,C6,F2,IL1RN,PLG,SAA1,VTN
Hematological System Development and Function	cell movement of macrophages	2.01E-03	7	ARG1,C6,F2,IL1RN,PLG,SAA1,VTN
Antigen Presentation	cell movement of macrophages	2.01E-03	7	ARG1,C6,F2,IL1RN,PLG,SAA1,VTN
Immune Cell Trafficking	cell movement of macrophages	2.01E-03	7	ARG1,C6,F2,IL1RN,PLG,SAA1,VTN
Cellular Movement	cell movement of macrophages	2.01E-03	7	ARG1,C6,F2,IL1RN,PLG,SAA1,VTN
Free Radical Scavenging	generation of reactive oxygen species	2.02E-03	6	ALB,APOA1,KNG1,MBL2,TNFSF14,XDH
Cellular Movement	infiltration	2.06E-03	10	APCS,APOA1,ARG1,C6,CYP1A2,FGB (includes EG:110135),IL1RN,KNG1,MAT1A,PLG
Inflammatory Response	adhesion of neutrophils	2.06E-03	4	APOA1,F2,FGA,KNG1
Hematological System Development and Function	adhesion of neutrophils	2.06E-03	4	APOA1,F2,FGA,KNG1
Cell-To-Cell Signaling and Interaction	adhesion of neutrophils	2.06E-03	4	APOA1,F2,FGA,KNG1
Immune Cell Trafficking	adhesion of neutrophils	2.06E-03	4	APOA1,F2,FGA,KNG1
Tissue Development	adhesion of neutrophils	2.06E-03	4	APOA1,F2,FGA,KNG1
Cell-To-Cell Signaling and Interaction	adhesion of embryonic cell lines	2.09E-03	3	FGA,FGG,VTN
Tissue Development	adhesion of embryonic cell lines	2.09E-03	3	FGA,FGG,VTN
Embryonic Development	adhesion of embryonic cell lines	2.09E-03	3	FGA,FGG,VTN
Cell Death	apoptosis of microvascular endothelial cells	2.09E-03	3	PLG,SERPINA1,XDH
Lipid Metabolism	binding of phosphatidylserine	2.10E-03	2	APOH,LBP
Small Molecule Biochemistry	binding of phosphatidylserine	2.10E-03	2	APOH,LBP
Carbohydrate Metabolism	binding of phosphatidylserine	2.10E-03	2	APOH,LBP
Ophthalmic Disease	choroidal neovascularization of eye	2.10E-03	2	C6,PLG
Genetic Disorder	familial combined hyperlipidemia	2.10E-03	2	APOA1,APOC3
Metabolic Disease	familial combined hyperlipidemia	2.10E-03	2	APOA1,APOC3
Cardiovascular Disease	familial combined hyperlipidemia	2.10E-03	2	APOA1,APOC3
Organismal Injury and Abnormalities	formation of fatty lesion	2.10E-03	2	APOB,NR1H4
Cardiovascular Disease	formation of fatty lesion	2.10E-03	2	APOB,NR1H4
Genetic Disorder	hemophilia	2.10E-03	2	F9,PLG
Hematological Disease	hemophilia	2.10E-03	2	F9,PLG
Lipid Metabolism	homeostasis of phospholipid	2.10E-03	2	ANGPTL3,HNF4A
Small Molecule Biochemistry	homeostasis of phospholipid	2.10E-03	2	ANGPTL3,HNF4A
Cellular Compromise	injury of endothelial cells	2.10E-03	2	HP,HPX
Small Molecule Biochemistry	metabolism of theophylline	2.10E-03	2	CYP1A2,CYP2C9
Drug Metabolism	metabolism of theophylline	2.10E-03	2	CYP1A2,CYP2C9
Nucleic Acid Metabolism	metabolism of theophylline	2.10E-03	2	CYP1A2,CYP2C9
Lipid Metabolism	oxidation of retinaldehyde	2.10E-03	2	AOX1,RDH16
Small Molecule Biochemistry	oxidation of retinaldehyde	2.10E-03	2	AOX1,RDH16
Vitamin and Mineral Metabolism	oxidation of retinaldehyde	2.10E-03	2	AOX1,RDH16
Energy Production	oxidation of retinaldehyde	2.10E-03	2	AOX1,RDH16
Small Molecule Biochemistry	quantity of S-adenosylmethionine	2.10E-03	2	BHMT,MAT1A
Molecular Transport	quantity of S-adenosylmethionine	2.10E-03	2	BHMT,MAT1A
Amino Acid Metabolism	quantity of S-adenosylmethionine	2.10E-03	2	BHMT,MAT1A
Nucleic Acid Metabolism	quantity of S-adenosylmethionine	2.10E-03	2	BHMT,MAT1A
Inflammatory Response	quantity of alveolar macrophages	2.10E-03	2	AMBP,APOA1
Hematological System Development and Function	quantity of alveolar macrophages	2.10E-03	2	AMBP,APOA1
Antigen Presentation	quantity of alveolar macrophages	2.10E-03	2	AMBP,APOA1
Tissue Morphology	quantity of alveolar macrophages	2.10E-03	2	AMBP,APOA1
Carbohydrate Metabolism	recognition of polysaccharide	2.10E-03	2	LBP,MBL2
Cardiovascular System Development and Function	relaxation of coronary artery	2.10E-03	2	CRP,PLG
Tissue Morphology	relaxation of coronary artery	2.10E-03	2	CRP,PLG
Gastrointestinal Disease	steatorrhea	2.10E-03	2	CYP8B1,MTTP
Lipid Metabolism	synthesis of 12(S)-hydroxyeicosatetraenoic acid	2.10E-03	2	ALB,F2
Small Molecule Biochemistry	synthesis of 12(S)-hydroxyeicosatetraenoic acid	2.10E-03	2	ALB,F2
Small Molecule Biochemistry	synthesis of amino acids	2.19E-03	4	AGXT,ARG1,BHMT,UPB1
Amino Acid Metabolism	synthesis of amino acids	2.19E-03	4	AGXT,ARG1,BHMT,UPB1
Renal and Urological Disease	renal impairment	2.23E-03	6	ALB,CYP3A4,F2,FABP1,KNG1,SERPINC1
Cellular Movement	cell movement of leukemia cell lines	2.29E-03	5	CCL14,F2,GC,PLG,VTN
Cell Death	cell death of astrocytes	2.30E-03	3	ALB,F2,XDH
Neurological Disease	hydrocephalus	2.32E-03	4	APOB,CYP1A2,HSD17B2,IGFBP1 (includes EG:16006)
Organismal Functions	healing of lesion	2.46E-03	6	F2,F9,FGA,FGB (includes EG:110135),IL1RN,PLG
Organismal Development	mass of organism	2.50E-03	9	APOA1,CRP,CYP1A2,IGFBP1 (includes EG:16006),IL1RN,NR1H4,PCK1 (includes EG:18534),PLG,RDH16
Lipid Metabolism	degradation of phospholipid	2.53E-03	3	ANGPTL3,APOA2,XDH
Small Molecule Biochemistry	degradation of phospholipid	2.53E-03	3	ANGPTL3,APOA2,XDH
Lipid Metabolism	distribution of lipid	2.53E-03	3	APOA5,APOC3,FABP1
Small Molecule Biochemistry	distribution of lipid	2.53E-03	3	APOA5,APOC3,FABP1
Cellular Movement	migration of gonadal cell lines	2.53E-03	3	IGFBP1 (includes EG:16006),PLG,VTN
Reproductive System Development and Function	migration of gonadal cell lines	2.53E-03	3	IGFBP1 (includes EG:16006),PLG,VTN
Cellular Function and Maintenance	ion homeostasis of cells	2.53E-03	11	ALB,APOA1,CCL14,CYP4A11,F2,G6PC,GC,HPX,KNG1,OTC,VTN
Hepatic System Development and Function	proliferation of liver cells	2.55E-03	6	F2,IGFBP1 (includes EG:16006),IL1RN,NR1H4,PLG,XDH
Cellular Growth and Proliferation	proliferation of liver cells	2.55E-03	6	F2,IGFBP1 (includes EG:16006),IL1RN,NR1H4,PLG,XDH
Organ Development	adipogenesis of organ	2.68E-03	2	MTTP,PLG
Connective Tissue Development and Function	adipogenesis of organ	2.68E-03	2	MTTP,PLG
Lipid Metabolism	concentration of triacylglycerol	2.68E-03	2	APOA2,FABP1
Small Molecule Biochemistry	concentration of triacylglycerol	2.68E-03	2	APOA2,FABP1
Molecular Transport	concentration of triacylglycerol	2.68E-03	2	APOA2,FABP1
Lipid Metabolism	conversion of prostaglandin h2	2.68E-03	2	CYP1A2,CYP3A4
Small Molecule Biochemistry	conversion of prostaglandin h2	2.68E-03	2	CYP1A2,CYP3A4
Lipid Metabolism	degradation of cholesterol	2.68E-03	2	AKR1D1,NR1H4
Small Molecule Biochemistry	degradation of cholesterol	2.68E-03	2	AKR1D1,NR1H4
Vitamin and Mineral Metabolism	degradation of cholesterol	2.68E-03	2	AKR1D1,NR1H4
Lipid Metabolism	efflux of phosphatidic acid	2.68E-03	2	APOA1,FABP1
Small Molecule Biochemistry	efflux of phosphatidic acid	2.68E-03	2	APOA1,FABP1
Molecular Transport	efflux of phosphatidic acid	2.68E-03	2	APOA1,FABP1
Carbohydrate Metabolism	efflux of phosphatidic acid	2.68E-03	2	APOA1,FABP1
Genetic Disorder	hyperammonemia	2.68E-03	2	ARG1,OTC
Developmental Disorder	hyperammonemia	2.68E-03	2	ARG1,OTC
Metabolic Disease	hyperammonemia	2.68E-03	2	ARG1,OTC
Infectious Disease	infectivity of Influenza A virus	2.68E-03	2	MBL2,PLG
Lipid Metabolism	quantity of 6-keto-prostaglandin F1 alpha	2.68E-03	2	F2,SERPINC1
Small Molecule Biochemistry	quantity of 6-keto-prostaglandin F1 alpha	2.68E-03	2	F2,SERPINC1
Molecular Transport	quantity of 6-keto-prostaglandin F1 alpha	2.68E-03	2	F2,SERPINC1
Lipid Metabolism	release of choline-phospholipid	2.68E-03	2	APOA1,PLA2G2A
Small Molecule Biochemistry	release of choline-phospholipid	2.68E-03	2	APOA1,PLA2G2A
Molecular Transport	release of choline-phospholipid	2.68E-03	2	APOA1,PLA2G2A
Carbohydrate Metabolism	release of choline-phospholipid	2.68E-03	2	APOA1,PLA2G2A
Small Molecule Biochemistry	synthesis of 5-hydroxytryptamine	2.68E-03	2	CYP2B6,CYP2C9
Cell-To-Cell Signaling and Interaction	synthesis of 5-hydroxytryptamine	2.68E-03	2	CYP2B6,CYP2C9
Lipid Metabolism	uptake of digoxin	2.68E-03	2	NR1H4,SLCO1B1
Small Molecule Biochemistry	uptake of digoxin	2.68E-03	2	NR1H4,SLCO1B1
Molecular Transport	uptake of digoxin	2.68E-03	2	NR1H4,SLCO1B1
Drug Metabolism	uptake of digoxin	2.68E-03	2	NR1H4,SLCO1B1
Carbohydrate Metabolism	uptake of digoxin	2.68E-03	2	NR1H4,SLCO1B1
Lipid Metabolism	synthesis of prostaglandin E2	2.70E-03	5	IL1RN,KNG1,PLA2G2A,PLG,VTN
Small Molecule Biochemistry	synthesis of prostaglandin E2	2.70E-03	5	IL1RN,KNG1,PLA2G2A,PLG,VTN
Drug Metabolism	synthesis of prostaglandin E2	2.70E-03	5	IL1RN,KNG1,PLA2G2A,PLG,VTN
Immunological Disease	autoimmune disease	2.76E-03	23	AKR1D1,ALB,APCS,APOA1,APOH,ARG1,BHMT,C6,CCL14,CRP,CYP2B6,F2,FGB (includes EG:110135),GC,HP,IL1RN,LBP,MBL2,PON1,SAA1,SAA2,SERPINC1,TNFSF14
Cell-To-Cell Signaling and Interaction	adhesion of epithelial cell lines	2.78E-03	3	FGA,FGG,VTN
Tissue Development	adhesion of epithelial cell lines	2.78E-03	3	FGA,FGG,VTN
Hair and Skin Development and Function	adhesion of epithelial cell lines	2.78E-03	3	FGA,FGG,VTN
Organismal Injury and Abnormalities	calcinosis	2.78E-03	3	AGXT,AHSG,CRP
Cellular Growth and Proliferation	proliferation of synovial cells	2.78E-03	3	F2,SAA1,VTN
Connective Tissue Development and Function	proliferation of synovial cells	2.78E-03	3	F2,SAA1,VTN
Lipid Metabolism	concentration of lipid	2.91E-03	4	ADH1C,APOA2,FABP1,NR1H4
Small Molecule Biochemistry	concentration of lipid	2.91E-03	4	ADH1C,APOA2,FABP1,NR1H4
Molecular Transport	concentration of lipid	2.91E-03	4	ADH1C,APOA2,FABP1,NR1H4
Lipid Metabolism	deposition of lipid	3.04E-03	3	NR1H4,PCK1 (includes EG:18534),XDH
Small Molecule Biochemistry	deposition of lipid	3.04E-03	3	NR1H4,PCK1 (includes EG:18534),XDH
Molecular Transport	deposition of lipid	3.04E-03	3	NR1H4,PCK1 (includes EG:18534),XDH
Small Molecule Biochemistry	metabolism of essential amino acids	3.04E-03	3	BHMT,HAL,TDO2
Amino Acid Metabolism	metabolism of essential amino acids	3.04E-03	3	BHMT,HAL,TDO2
Inflammatory Response	quantity of phagocytes	3.04E-03	10	AMBP,APOA1,C6,CES1,FABP1,HRG,IL1RN,MBL2,PLG,VTN
Hematological System Development and Function	quantity of phagocytes	3.04E-03	10	AMBP,APOA1,C6,CES1,FABP1,HRG,IL1RN,MBL2,PLG,VTN
Tissue Morphology	quantity of phagocytes	3.04E-03	10	AMBP,APOA1,C6,CES1,FABP1,HRG,IL1RN,MBL2,PLG,VTN
Skeletal and Muscular System Development and Function	proliferation of smooth muscle cells	3.17E-03	7	ARG1,F2,HABP2,IL1RN,PLG,VTN,XDH
Cellular Growth and Proliferation	proliferation of smooth muscle cells	3.17E-03	7	ARG1,F2,HABP2,IL1RN,PLG,VTN,XDH
Inflammatory Response	immune response of neutrophils	3.24E-03	4	APCS,CRP,G6PC,VTN
Hematological System Development and Function	immune response of neutrophils	3.24E-03	4	APCS,CRP,G6PC,VTN
Antigen Presentation	immune response of neutrophils	3.24E-03	4	APCS,CRP,G6PC,VTN
Cell-To-Cell Signaling and Interaction	immune response of neutrophils	3.24E-03	4	APCS,CRP,G6PC,VTN
Organismal Injury and Abnormalities	atherogenesis	3.31E-03	3	APOA1,APOA2,APOB
Cardiovascular Disease	atherogenesis	3.31E-03	3	APOA1,APOA2,APOB
Lipid Metabolism	metabolism of phosphatidylcholine	3.31E-03	3	APOA1,APOA2,PON1
Small Molecule Biochemistry	metabolism of phosphatidylcholine	3.31E-03	3	APOA1,APOA2,PON1
Carbohydrate Metabolism	metabolism of phosphatidylcholine	3.31E-03	3	APOA1,APOA2,PON1
Lipid Metabolism	breakdown of lipid	3.33E-03	2	CYP3A4,XDH
Small Molecule Biochemistry	breakdown of lipid	3.33E-03	2	CYP3A4,XDH
Cellular Movement	migration of trophoblast cells	3.33E-03	2	CCL14,VTN
Embryonic Development	migration of trophoblast cells	3.33E-03	2	CCL14,VTN
Lipid Metabolism	synthesis of 9-cis-retinoic acid	3.33E-03	2	ADH4 (includes EG:127),RDH16
Small Molecule Biochemistry	synthesis of 9-cis-retinoic acid	3.33E-03	2	ADH4 (includes EG:127),RDH16
Vitamin and Mineral Metabolism	synthesis of 9-cis-retinoic acid	3.33E-03	2	ADH4 (includes EG:127),RDH16
Drug Metabolism	synthesis of 9-cis-retinoic acid	3.33E-03	2	ADH4 (includes EG:127),RDH16
Lipid Metabolism	translocation of sterol	3.33E-03	2	APOA1,APOF
Small Molecule Biochemistry	translocation of sterol	3.33E-03	2	APOA1,APOF
Molecular Transport	translocation of sterol	3.33E-03	2	APOA1,APOF
Molecular Transport	transport of carbohydrate	3.37E-03	6	CYP3A4,F2,FABP1,G6PC,LBP,SLC2A2
Carbohydrate Metabolism	transport of carbohydrate	3.37E-03	6	CYP3A4,F2,FABP1,G6PC,LBP,SLC2A2
Genetic Disorder	metabolic syndrome X	3.41E-03	5	APOA1,APOC3,CYP4A11,F2,MTTP
Metabolic Disease	metabolic syndrome X	3.41E-03	5	APOA1,APOC3,CYP4A11,F2,MTTP
Endocrine System Disorders	metabolic syndrome X	3.41E-03	5	APOA1,APOC3,CYP4A11,F2,MTTP
Cell-To-Cell Signaling and Interaction	adhesion of kidney cells	3.41E-03	4	FGA,FGG,MBL2,VTN
Tissue Development	adhesion of kidney cells	3.41E-03	4	FGA,FGG,MBL2,VTN
Renal and Urological System Development and Function	adhesion of kidney cells	3.41E-03	4	FGA,FGG,MBL2,VTN

## Sheet: (IPA) Brain
© 2000-2012 Ingenuity Systems, Inc. All rights reserved.
Category	Functions Annotation	p-Value	# Molecules	Molecules
Cell-To-Cell Signaling and Interaction	synaptic transmission	7.39E-13	15	CAMK2A,GABRD,GRIN1,GRM4,KCNJ9,KIF5A,NPTX1,PLP1 (includes EG:18823),SCN2B,SLC12A5,SLC17A7,SNAP25,SNCB,SYP,UCHL1
Nervous System Development and Function	synaptic transmission	7.39E-13	15	CAMK2A,GABRD,GRIN1,GRM4,KCNJ9,KIF5A,NPTX1,PLP1 (includes EG:18823),SCN2B,SLC12A5,SLC17A7,SNAP25,SNCB,SYP,UCHL1
Cell-To-Cell Signaling and Interaction	neurotransmission	1.07E-12	16	CAMK2A,GABRD,GRIN1,GRM4,KCNJ9,KIF5A,NEFM,NPTX1,PLP1 (includes EG:18823),SCN2B,SLC12A5,SLC17A7,SNAP25,SNCB,SYP,UCHL1
Nervous System Development and Function	neurotransmission	1.07E-12	16	CAMK2A,GABRD,GRIN1,GRM4,KCNJ9,KIF5A,NEFM,NPTX1,PLP1 (includes EG:18823),SCN2B,SLC12A5,SLC17A7,SNAP25,SNCB,SYP,UCHL1
Genetic Disorder	schizophrenia	2.88E-12	18	ATP1A3 (includes EG:232975),CADM3,CHGB,CPLX2,GABRD,GFAP,GRIN1,GRM4,MAG,NEFL,NEFM,NPTX1,PLP1 (includes EG:18823),SLC12A5,SLC17A7,SNAP25,SNCB,SYP
Neurological Disease	schizophrenia	2.88E-12	18	ATP1A3 (includes EG:232975),CADM3,CHGB,CPLX2,GABRD,GFAP,GRIN1,GRM4,MAG,NEFL,NEFM,NPTX1,PLP1 (includes EG:18823),SLC12A5,SLC17A7,SNAP25,SNCB,SYP
Psychological Disorders	schizophrenia	2.88E-12	18	ATP1A3 (includes EG:232975),CADM3,CHGB,CPLX2,GABRD,GFAP,GRIN1,GRM4,MAG,NEFL,NEFM,NPTX1,PLP1 (includes EG:18823),SLC12A5,SLC17A7,SNAP25,SNCB,SYP
Behavior	cognition	1.22E-10	13	ATP1A3 (includes EG:232975),CAMK2A,CNTN2,CPLX2,GABRD,GRIN1,GRM4,MAG,PLP1 (includes EG:18823),PTPRN,SLC12A5,SLC17A7,UCHL1
Cell-To-Cell Signaling and Interaction	neurotransmission of nervous tissue	2.19E-10	12	GABRD,GRIN1,GRM4,KIF5A,NPTX1,PLP1 (includes EG:18823),SCN2B,SLC12A5,SLC17A7,SNCB,SYP,UCHL1
Nervous System Development and Function	neurotransmission of nervous tissue	2.19E-10	12	GABRD,GRIN1,GRM4,KIF5A,NPTX1,PLP1 (includes EG:18823),SCN2B,SLC12A5,SLC17A7,SNCB,SYP,UCHL1
Cell-To-Cell Signaling and Interaction	synaptic transmission of neurons	7.37E-10	11	GABRD,GRIN1,GRM4,KIF5A,NPTX1,PLP1 (includes EG:18823),SCN2B,SLC12A5,SLC17A7,SYP,UCHL1
Nervous System Development and Function	synaptic transmission of neurons	7.37E-10	11	GABRD,GRIN1,GRM4,KIF5A,NPTX1,PLP1 (includes EG:18823),SCN2B,SLC12A5,SLC17A7,SYP,UCHL1
Neurological Disease	movement disorder	8.13E-10	21	APLP1,ATP1A3 (includes EG:232975),CAMK2A,CHGA,CHGB,CPLX2,DIRAS2,EEF1A2,GABRD,GFAP,GRIN1,KCNC1,KCNQ2,MAPK8IP2,NEFL,PLP1 (includes EG:18823),SCN2B,SLC17A7,SNAP25,SNCB,UCHL1
Neurological Disease	seizures	2.09E-08	11	CNTN2,GABRD,GRIN1,KCNC1,KCNJ9,KCNQ2,KIF5A,MT3,PTPRN,SCN2B,SLC12A5
Behavior	learning	8.45E-08	10	ATP1A3 (includes EG:232975),CAMK2A,CNTN2,CPLX2,GABRD,GRIN1,GRM4,PTPRN,SLC12A5,SLC17A7
Genetic Disorder	Huntington's disease	1.04E-07	15	APLP1,CAMK2A,CHGB,CPLX2,DIRAS2,EEF1A2,GABRD,GFAP,GRIN1,KCNQ2,NEFL,SCN2B,SLC17A7,SNAP25,UCHL1
Neurological Disease	Huntington's disease	1.04E-07	15	APLP1,CAMK2A,CHGB,CPLX2,DIRAS2,EEF1A2,GABRD,GFAP,GRIN1,KCNQ2,NEFL,SCN2B,SLC17A7,SNAP25,UCHL1
Skeletal and Muscular Disorders	Huntington's disease	1.04E-07	15	APLP1,CAMK2A,CHGB,CPLX2,DIRAS2,EEF1A2,GABRD,GFAP,GRIN1,KCNQ2,NEFL,SCN2B,SLC17A7,SNAP25,UCHL1
Nervous System Development and Function	morphology of neurites	1.86E-07	8	GRIN1,MAG,MAPK8IP2,MT3,NEFL,NEFM,PLP1 (includes EG:18823),SLC17A7
Cell Morphology	morphology of neurites	1.86E-07	8	GRIN1,MAG,MAPK8IP2,MT3,NEFL,NEFM,PLP1 (includes EG:18823),SLC17A7
Nervous System Development and Function	abnormal morphology of axons	3.78E-07	6	MAG,MT3,NEFL,NEFM,PLP1 (includes EG:18823),SLC17A7
Cell Morphology	abnormal morphology of axons	3.78E-07	6	MAG,MT3,NEFL,NEFM,PLP1 (includes EG:18823),SLC17A7
Neurological Disease	neuromuscular disease	8.24E-07	17	APLP1,CAMK2A,CHGA,CHGB,CPLX2,DIRAS2,EEF1A2,GABRD,GFAP,GRIN1,KCNQ2,NEFL,SCN2B,SLC17A7,SNAP25,SNCB,UCHL1
Skeletal and Muscular Disorders	neuromuscular disease	8.24E-07	17	APLP1,CAMK2A,CHGA,CHGB,CPLX2,DIRAS2,EEF1A2,GABRD,GFAP,GRIN1,KCNQ2,NEFL,SCN2B,SLC17A7,SNAP25,SNCB,UCHL1
Nervous System Development and Function	abnormal morphology of neurites	8.54E-07	7	MAG,MAPK8IP2,MT3,NEFL,NEFM,PLP1 (includes EG:18823),SLC17A7
Cell Morphology	abnormal morphology of neurites	8.54E-07	7	MAG,MAPK8IP2,MT3,NEFL,NEFM,PLP1 (includes EG:18823),SLC17A7
Neurological Disease	neuropathy	1.15E-06	12	CHGA,GABRD,GFAP,GRIN1,INA,NEFL,NEFM,PLP1 (includes EG:18823),SCN2B,SNAP25,SNCB,UCHL1
Neurological Disease	neurodegenerative disorder	1.29E-06	13	CAMK2A,GABRD,GFAP,GRIN1,GRM4,KIF5A,MT3,NEFL,NPTX1,PLP1 (includes EG:18823),SCN2B,SYP,UCHL1
Nervous System Development and Function	motor function	1.31E-06	6	KCNC1,MAG,MT3,PLP1 (includes EG:18823),SLC12A5,SNCB
Skeletal and Muscular System Development and Function	motor function	1.31E-06	6	KCNC1,MAG,MT3,PLP1 (includes EG:18823),SLC12A5,SNCB
Neurological Disease	encephalopathy	1.39E-06	19	APLP1,CAMK2A,CHGB,CPLX2,DIRAS2,EEF1A2,GABRD,GFAP,GRIN1,KCNC1,KCNQ2,KIF5A,NEFL,PLP1 (includes EG:18823),SCN2B,SLC12A5,SLC17A7,SNAP25,UCHL1
Cellular Assembly and Organization	organization of intermediate filaments	1.45E-06	4	GFAP,INA,NEFL,NEFM
Cellular Function and Maintenance	organization of intermediate filaments	1.45E-06	4	GFAP,INA,NEFL,NEFM
Neurological Disease	progressive motor neuropathy	1.60E-06	11	CHGA,GABRD,GFAP,GRIN1,INA,NEFL,NEFM,SCN2B,SNAP25,SNCB,UCHL1
Cell-To-Cell Signaling and Interaction	excitatory postsynaptic potential	2.74E-06	6	CAMK2A,CPLX2,GRIN1,MAPK8IP2,SLC17A7,SNAP25
Nervous System Development and Function	excitatory postsynaptic potential	2.74E-06	6	CAMK2A,CPLX2,GRIN1,MAPK8IP2,SLC17A7,SNAP25
Nervous System Development and Function	organization of neurofilaments	4.66E-06	3	INA,NEFL,NEFM
Cellular Assembly and Organization	organization of neurofilaments	4.66E-06	3	INA,NEFL,NEFM
Cellular Function and Maintenance	organization of neurofilaments	4.66E-06	3	INA,NEFL,NEFM
Tissue Development	organization of neurofilaments	4.66E-06	3	INA,NEFL,NEFM
Cellular Assembly and Organization	quantity of intermediate filaments	4.66E-06	3	GFAP,NEFL,NEFM
Cell-To-Cell Signaling and Interaction	action potential	4.76E-06	8	CAMK2A,CPLX2,GRIN1,MAPK8IP2,NEFM,SLC12A5,SLC17A7,SNAP25
Nervous System Development and Function	action potential	4.76E-06	8	CAMK2A,CPLX2,GRIN1,MAPK8IP2,NEFM,SLC12A5,SLC17A7,SNAP25
Cell-To-Cell Signaling and Interaction	miniature excitatory postsynaptic currents	9.99E-06	4	CPLX2,MAPK8IP2,SLC17A7,SNAP25
Nervous System Development and Function	miniature excitatory postsynaptic currents	9.99E-06	4	CPLX2,MAPK8IP2,SLC17A7,SNAP25
Cell-To-Cell Signaling and Interaction	secretion of neurotransmitter	1.02E-05	6	CAMK2A,CHGA,CPLX2,GRM4,PTPRN,SNAP25
Molecular Transport	secretion of neurotransmitter	1.02E-05	6	CAMK2A,CHGA,CPLX2,GRM4,PTPRN,SNAP25
Small Molecule Biochemistry	secretion of neurotransmitter	1.02E-05	6	CAMK2A,CHGA,CPLX2,GRM4,PTPRN,SNAP25
Behavior	behavior	1.20E-05	14	ATP1A3 (includes EG:232975),CAMK2A,CNTN2,CPLX2,GABRD,GRIN1,GRM4,KCNC1,MAG,MAPK8IP2,PCSK1N,PTPRN,SLC12A5,SLC17A7
Nervous System Development and Function	abnormal morphology of oligodendrocytes	1.21E-05	3	GFAP,MAG,PLP1 (includes EG:18823)
Cell Morphology	abnormal morphology of oligodendrocytes	1.21E-05	3	GFAP,MAG,PLP1 (includes EG:18823)
Neurological Disease	neurodegeneration	1.26E-05	7	CHGA,GRIN1,KIF1A,KIF5A,MAG,PLP1 (includes EG:18823),SNCB
Cell-To-Cell Signaling and Interaction	long-term potentiation of synapse	1.27E-05	6	CAMK2A,CPLX2,GFAP,GRIN1,SLC17A7,SYP
Nervous System Development and Function	long-term potentiation of synapse	1.27E-05	6	CAMK2A,CPLX2,GFAP,GRIN1,SLC17A7,SYP
Neurological Disease	epileptic seizure	1.40E-05	4	GABRD,GRIN1,KCNC1,SLC12A5
Cellular Function and Maintenance	function of oligodendrocytes	1.57E-05	3	GFAP,MAG,PLP1 (includes EG:18823)
Behavior	locomotion	1.75E-05	8	ATP1A3 (includes EG:232975),CAMK2A,CNTN2,GRIN1,KCNC1,MAG,NEFL,UCHL1
Neurological Disease	dementia	1.91E-05	11	CAMK2A,GABRD,GFAP,GRIN1,GRM4,MT3,NEFL,NPTX1,SNCB,SYP,UCHL1
Genetic Disorder	amyotrophic lateral sclerosis	1.92E-05	6	GABRD,GFAP,INA,NEFL,NEFM,SCN2B
Neurological Disease	amyotrophic lateral sclerosis	1.92E-05	6	GABRD,GFAP,INA,NEFL,NEFM,SCN2B
Neurological Disease	tauopathy	2.06E-05	11	CAMK2A,GABRD,GFAP,GRIN1,GRM4,MT3,NEFL,NPTX1,SCN2B,SYP,UCHL1
Behavior	emotional behavior	2.13E-05	7	CAMK2A,CPLX2,GABRD,GRIN1,MAG,PTPRN,SLC17A7
Psychological Disorders	mood disorder	2.18E-05	10	ATP1A3 (includes EG:232975),CAMK2A,CHGA,GABRD,GFAP,GRIN1,GRM4,KCNQ2,NEFL,PPP2R2C
Nervous System Development and Function	long-term memory	3.58E-05	4	CAMK2A,GRIN1,SLC17A7,SNAP25
Behavior	long-term memory	3.58E-05	4	CAMK2A,GRIN1,SLC17A7,SNAP25
Nervous System Development and Function	arborization of dendrites	3.69E-05	3	NEFL,NEFM,PACSIN1
Cell Morphology	arborization of dendrites	3.69E-05	3	NEFL,NEFM,PACSIN1
Cellular Assembly and Organization	arborization of dendrites	3.69E-05	3	NEFL,NEFM,PACSIN1
Tissue Development	arborization of dendrites	3.69E-05	3	NEFL,NEFM,PACSIN1
Cellular Development	arborization of dendrites	3.69E-05	3	NEFL,NEFM,PACSIN1
Genetic Disorder	bipolar disorder	4.43E-05	8	ATP1A3 (includes EG:232975),CAMK2A,GABRD,GRIN1,GRM4,KCNQ2,NEFL,PPP2R2C
Neurological Disease	bipolar disorder	4.43E-05	8	ATP1A3 (includes EG:232975),CAMK2A,GABRD,GRIN1,GRM4,KCNQ2,NEFL,PPP2R2C
Psychological Disorders	bipolar disorder	4.43E-05	8	ATP1A3 (includes EG:232975),CAMK2A,GABRD,GRIN1,GRM4,KCNQ2,NEFL,PPP2R2C
Nervous System Development and Function	assembly of neurofilaments	4.48E-05	2	NEFL,NEFM
Cellular Assembly and Organization	assembly of neurofilaments	4.48E-05	2	NEFL,NEFM
Cellular Function and Maintenance	assembly of neurofilaments	4.48E-05	2	NEFL,NEFM
Nervous System Development and Function	clustering of neurofilaments	4.48E-05	2	NEFL,NEFM
Cellular Assembly and Organization	clustering of neurofilaments	4.48E-05	2	NEFL,NEFM
Cell-To-Cell Signaling and Interaction	dissociation of neurofilaments	4.48E-05	2	NEFL,NEFM
Nervous System Development and Function	dissociation of neurofilaments	4.48E-05	2	NEFL,NEFM
Cellular Assembly and Organization	dissociation of neurofilaments	4.48E-05	2	NEFL,NEFM
Nervous System Development and Function	neuritogenesis	4.53E-05	9	CNTN2,GRIN1,GRM4,MAG,NEFL,NEFM,PACSIN1,PPP2R2C,UCHL1
Cellular Assembly and Organization	neuritogenesis	4.53E-05	9	CNTN2,GRIN1,GRM4,MAG,NEFL,NEFM,PACSIN1,PPP2R2C,UCHL1
Tissue Development	neuritogenesis	4.53E-05	9	CNTN2,GRIN1,GRM4,MAG,NEFL,NEFM,PACSIN1,PPP2R2C,UCHL1
Genetic Disorder	Parkinson's disease	4.60E-05	7	CHGA,GABRD,GFAP,GRIN1,SNAP25,SNCB,UCHL1
Neurological Disease	Parkinson's disease	4.60E-05	7	CHGA,GABRD,GFAP,GRIN1,SNAP25,SNCB,UCHL1
Skeletal and Muscular Disorders	Parkinson's disease	4.60E-05	7	CHGA,GABRD,GFAP,GRIN1,SNAP25,SNCB,UCHL1
Cell Death	neuronal cell death	5.56E-05	11	CAMK2A,FAIM2,GFAP,GRIN1,GRM4,KIF1A,MT3,NEFL,NPTX1,PLP1 (includes EG:18823),SNCB
Cell-To-Cell Signaling and Interaction	plasticity of synapse	5.97E-05	5	CAMK2A,CNTN2,CPLX2,GRIN1,SYP
Nervous System Development and Function	plasticity of synapse	5.97E-05	5	CAMK2A,CNTN2,CPLX2,GRIN1,SYP
Cell Morphology	plasticity of synapse	5.97E-05	5	CAMK2A,CNTN2,CPLX2,GRIN1,SYP
Tissue Development	plasticity of synapse	5.97E-05	5	CAMK2A,CNTN2,CPLX2,GRIN1,SYP
Respiratory Disease	atelectasis	6.60E-05	4	GRIN1,KCNQ2,KIF5A,SLC12A5
Nervous System Development and Function	morphology of neuroglia	7.74E-05	5	CNTN2,GFAP,MAG,MT3,PLP1 (includes EG:18823)
Cell Morphology	morphology of neuroglia	7.74E-05	5	CNTN2,GFAP,MAG,MT3,PLP1 (includes EG:18823)
Behavior	anxiety	7.90E-05	6	CAMK2A,GABRD,MAPK8IP2,PCSK1N,PTPRN,SLC17A7
Genetic Disorder	Alzheimer's disease	8.39E-05	10	CAMK2A,GABRD,GFAP,GRIN1,GRM4,MT3,NEFL,NPTX1,SYP,UCHL1
Neurological Disease	Alzheimer's disease	8.39E-05	10	CAMK2A,GABRD,GFAP,GRIN1,GRM4,MT3,NEFL,NPTX1,SYP,UCHL1
Behavior	Pavlovian learning	8.93E-05	2	GRIN1,PTPRN
Cell Morphology	vacuolation of embryonic cell lines	8.93E-05	2	DIRAS1,DIRAS2
Cellular Compromise	vacuolation of embryonic cell lines	8.93E-05	2	DIRAS1,DIRAS2
Embryonic Development	vacuolation of embryonic cell lines	8.93E-05	2	DIRAS1,DIRAS2
Cell Morphology	vacuolation of epithelial cell lines	8.93E-05	2	DIRAS1,DIRAS2
Cellular Compromise	vacuolation of epithelial cell lines	8.93E-05	2	DIRAS1,DIRAS2
Hair and Skin Development and Function	vacuolation of epithelial cell lines	8.93E-05	2	DIRAS1,DIRAS2
Genetic Disorder	major depression	9.43E-05	6	ATP1A3 (includes EG:232975),CAMK2A,CHGA,GABRD,GFAP,GRIN1
Neurological Disease	major depression	9.43E-05	6	ATP1A3 (includes EG:232975),CAMK2A,CHGA,GABRD,GFAP,GRIN1
Psychological Disorders	major depression	9.43E-05	6	ATP1A3 (includes EG:232975),CAMK2A,CHGA,GABRD,GFAP,GRIN1
Nervous System Development and Function	memory	9.43E-05	6	ATP1A3 (includes EG:232975),CAMK2A,GABRD,GRIN1,SLC17A7,SNAP25
Behavior	memory	9.43E-05	6	ATP1A3 (includes EG:232975),CAMK2A,GABRD,GRIN1,SLC17A7,SNAP25
Tissue Development	development of nervous tissue	1.03E-04	10	CAMK2A,CNTN2,GRIN1,GRM4,MAG,NEFL,NEFM,PACSIN1,PPP2R2C,UCHL1
Nervous System Development and Function	axonal transport	1.22E-04	3	KIF1A,NEFL,NEFM
Cellular Function and Maintenance	axonal transport	1.22E-04	3	KIF1A,NEFL,NEFM
Cellular Assembly and Organization	dissociation of microtubules	1.48E-04	2	NEFL,NEFM
Cellular Function and Maintenance	dissociation of microtubules	1.48E-04	2	NEFL,NEFM
Nervous System Development and Function	quantity of neurofilaments	1.48E-04	2	NEFL,NEFM
Cell Morphology	quantity of neurofilaments	1.48E-04	2	NEFL,NEFM
Cellular Assembly and Organization	quantity of neurofilaments	1.48E-04	2	NEFL,NEFM
Tissue Development	quantity of neurofilaments	1.48E-04	2	NEFL,NEFM
Cellular Development	quantity of neurofilaments	1.48E-04	2	NEFL,NEFM
Nervous System Development and Function	size of axons	1.48E-04	2	NEFL,NEFM
Cell Morphology	size of axons	1.48E-04	2	NEFL,NEFM
Cellular Assembly and Organization	size of axons	1.48E-04	2	NEFL,NEFM
Cell Morphology	vacuolation of kidney cell lines	1.48E-04	2	DIRAS1,DIRAS2
Cellular Compromise	vacuolation of kidney cell lines	1.48E-04	2	DIRAS1,DIRAS2
Renal and Urological System Development and Function	vacuolation of kidney cell lines	1.48E-04	2	DIRAS1,DIRAS2
Nervous System Development and Function	coordination	1.55E-04	6	CPLX2,KCNC1,MAG,MAPK8IP2,PLP1 (includes EG:18823),SLC17A7
Neurological Disease	epilepsy	1.98E-04	5	GABRD,GRIN1,KCNC1,KCNQ2,SLC12A5
Nervous System Development and Function	accumulation of neurofilaments	2.22E-04	2	NEFL,NEFM
Cellular Assembly and Organization	accumulation of neurofilaments	2.22E-04	2	NEFL,NEFM
Neurological Disease	hypomyelination of axons	2.22E-04	2	MAG,PLP1 (includes EG:18823)
Nervous System Development and Function	morphology of myelin sheath	2.22E-04	2	MAG,PLP1 (includes EG:18823)
Cell Morphology	morphology of myelin sheath	2.22E-04	2	MAG,PLP1 (includes EG:18823)
Cell Morphology	morphology of central nervous system cells	2.58E-04	5	CNTN2,FAIM2,GFAP,MAPK8IP2,MT3
Nervous System Development and Function	quantity of synaptic vesicles	2.58E-04	3	CAMK2A,PTPRN,SLC17A7
Cellular Assembly and Organization	quantity of synaptic vesicles	2.58E-04	3	CAMK2A,PTPRN,SLC17A7
Neurological Disease	paralysis	2.91E-04	4	KIF5A,NEFM,PLP1 (includes EG:18823),SNAP25
Neurological Disease	tremor	3.10E-04	3	KCNC1,PLP1 (includes EG:18823),SNAP25
Cell-To-Cell Signaling and Interaction	loss of synapse	3.10E-04	2	GFAP,NPTX1
Nervous System Development and Function	abnormal morphology of neuroglia	3.34E-04	4	GFAP,MAG,MT3,PLP1 (includes EG:18823)
Cell Morphology	abnormal morphology of neuroglia	3.34E-04	4	GFAP,MAG,MT3,PLP1 (includes EG:18823)
Behavior	spatial learning	3.93E-04	5	ATP1A3 (includes EG:232975),CAMK2A,CPLX2,GRIN1,SLC17A7
Cellular Assembly and Organization	transport of mitochondria	4.12E-04	2	NEFL,UCHL1
Behavior	conditioning	5.33E-04	5	CAMK2A,GABRD,GRIN1,NAT8L,UCHL1
Nervous System Development and Function	morphology of astrocytes	5.81E-04	3	CNTN2,GFAP,MT3
Cell Morphology	morphology of astrocytes	5.81E-04	3	CNTN2,GFAP,MT3
Cell-To-Cell Signaling and Interaction	paired-pulse facilitation of synapse	5.81E-04	3	CAMK2A,GRM4,SYP
Nervous System Development and Function	paired-pulse facilitation of synapse	5.81E-04	3	CAMK2A,GRM4,SYP
Cellular Function and Maintenance	paired-pulse facilitation of synapse	5.81E-04	3	CAMK2A,GRM4,SYP
Organismal Survival	lifespan of organism	6.20E-04	4	GRIN1,MAG,NEFL,PLP1 (includes EG:18823)
Cell-To-Cell Signaling and Interaction	action potential of neurons	6.43E-04	4	CAMK2A,NEFM,SLC12A5,SLC17A7
Nervous System Development and Function	action potential of neurons	6.43E-04	4	CAMK2A,NEFM,SLC12A5,SLC17A7
Nervous System Development and Function	outgrowth of neurons	6.60E-04	2	MAG,MT3
Cellular Development	outgrowth of neurons	6.60E-04	2	MAG,MT3
Cellular Growth and Proliferation	outgrowth of neurons	6.60E-04	2	MAG,MT3
Neurological Disease	ataxia	6.73E-04	5	GRIN1,KCNC1,MAPK8IP2,PLP1 (includes EG:18823),SCN2B
Tissue Development	organization of tissue	7.80E-04	5	APLP1,GFAP,INA,NEFL,NEFM
Cell-To-Cell Signaling and Interaction	synaptic transmission of hippocampal neurons	8.04E-04	2	GRIN1,UCHL1
Nervous System Development and Function	synaptic transmission of hippocampal neurons	8.04E-04	2	GRIN1,UCHL1
Molecular Transport	transport of metal	8.91E-04	6	ATP1A3 (includes EG:232975),CAMK2A,GRIN1,SCN2B,SLC12A5,SLC8A2
Cellular Assembly and Organization	assembly of microtubules	9.70E-04	3	MAP1A,NEFL,NEFM
Cellular Function and Maintenance	assembly of microtubules	9.70E-04	3	MAP1A,NEFL,NEFM
Cellular Compromise	degeneration of axons	9.70E-04	3	MAG,NEFM,PLP1 (includes EG:18823)
Neurological Disease	partial seizure	1.21E-03	3	GABRD,GRIN1,KCNQ2
Nervous System Development and Function	dendritic growth/branching	1.23E-03	4	MAG,NEFL,NEFM,PACSIN1
Cell Morphology	dendritic growth/branching	1.23E-03	4	MAG,NEFL,NEFM,PACSIN1
Cellular Assembly and Organization	dendritic growth/branching	1.23E-03	4	MAG,NEFL,NEFM,PACSIN1
Tissue Development	dendritic growth/branching	1.23E-03	4	MAG,NEFL,NEFM,PACSIN1
Cellular Development	dendritic growth/branching	1.23E-03	4	MAG,NEFL,NEFM,PACSIN1
Molecular Transport	transport of inorganic cation	1.30E-03	6	ATP1A3 (includes EG:232975),CAMK2A,GRIN1,SCN2B,SLC12A5,SLC8A2
Cell-To-Cell Signaling and Interaction	quantity of catecholamine	1.42E-03	4	CHGA,CHGB,PTPRN,SNCB
Molecular Transport	quantity of catecholamine	1.42E-03	4	CHGA,CHGB,PTPRN,SNCB
Small Molecule Biochemistry	quantity of catecholamine	1.42E-03	4	CHGA,CHGB,PTPRN,SNCB
Cellular Assembly and Organization	quantity of cellular inclusion bodies	1.52E-03	2	GFAP,SNCB
Molecular Transport	secretion of GABA	1.52E-03	2	GRM4,PTPRN
Small Molecule Biochemistry	secretion of GABA	1.52E-03	2	GRM4,PTPRN
Amino Acid Metabolism	secretion of GABA	1.52E-03	2	GRM4,PTPRN
Cell-To-Cell Signaling and Interaction	release of L-glutamic acid	1.65E-03	3	GRM4,MAPK8IP2,SLC17A7
Molecular Transport	release of L-glutamic acid	1.65E-03	3	GRM4,MAPK8IP2,SLC17A7
Small Molecule Biochemistry	release of L-glutamic acid	1.65E-03	3	GRM4,MAPK8IP2,SLC17A7
Amino Acid Metabolism	release of L-glutamic acid	1.65E-03	3	GRM4,MAPK8IP2,SLC17A7
Cell-To-Cell Signaling and Interaction	release of neurotransmitter	1.89E-03	4	CPLX2,GRIN1,KCNQ2,SNAP25
Molecular Transport	release of neurotransmitter	1.89E-03	4	CPLX2,GRIN1,KCNQ2,SNAP25
Small Molecule Biochemistry	release of neurotransmitter	1.89E-03	4	CPLX2,GRIN1,KCNQ2,SNAP25
Cellular Function and Maintenance	exocytosis of catecholamine	1.96E-03	2	CPLX2,SNAP25
Molecular Transport	exocytosis of catecholamine	1.96E-03	2	CPLX2,SNAP25
Small Molecule Biochemistry	exocytosis of catecholamine	1.96E-03	2	CPLX2,SNAP25
Nervous System Development and Function	startle response	1.98E-03	3	GRIN1,KCNC1,SLC17A7
Behavior	startle response	1.98E-03	3	GRIN1,KCNC1,SLC17A7
Nervous System Development and Function	morphogenesis of neurites	2.16E-03	4	CNTN2,GRIN1,GRM4,NEFL
Cellular Assembly and Organization	morphogenesis of neurites	2.16E-03	4	CNTN2,GRIN1,GRM4,NEFL
Tissue Development	morphogenesis of neurites	2.16E-03	4	CNTN2,GRIN1,GRM4,NEFL
Organismal Injury and Abnormalities	chronic lower back pain	2.20E-03	2	GRIN1,SNAP25
Nervous System Development and Function	myelination	2.21E-03	4	GFAP,MAG,MOBP,PLP1 (includes EG:18823)
Nervous System Development and Function	axonogenesis	2.27E-03	4	CNTN2,GRIN1,PACSIN1,UCHL1
Cellular Assembly and Organization	axonogenesis	2.27E-03	4	CNTN2,GRIN1,PACSIN1,UCHL1
Tissue Development	axonogenesis	2.27E-03	4	CNTN2,GRIN1,PACSIN1,UCHL1
Nervous System Development and Function	morphology of dendrites	2.36E-03	3	GRIN1,MAG,MAPK8IP2
Cell Morphology	morphology of dendrites	2.36E-03	3	GRIN1,MAG,MAPK8IP2
Molecular Transport	transport of ion	2.43E-03	7	ATP1A3 (includes EG:232975),CAMK2A,GRIN1,SCN2B,SLC12A5,SLC17A7,SLC8A2
Genetic Disorder	hereditary spastic paraplegia	2.45E-03	2	KIF5A,PLP1 (includes EG:18823)
Neurological Disease	hereditary spastic paraplegia	2.45E-03	2	KIF5A,PLP1 (includes EG:18823)
Genetic Disorder	familial amyotrophic lateral sclerosis	2.72E-03	2	INA,NEFL
Neurological Disease	familial amyotrophic lateral sclerosis	2.72E-03	2	INA,NEFL
Neurological Disease	myoclonic seizure	2.72E-03	2	GABRD,KCNC1
Nervous System Development and Function	regeneration of neurons	2.72E-03	2	GFAP,MAG
Cellular Development	regeneration of neurons	2.72E-03	2	GFAP,MAG
Cell Death	regeneration of neurons	2.72E-03	2	GFAP,MAG
Cellular Assembly and Organization	organization of cytoskeleton	2.74E-03	10	CNTN2,GFAP,INA,KIF5A,MAG,MAP1A,NEFL,NEFM,PACSIN1,STMN4
Cellular Function and Maintenance	organization of cytoskeleton	2.74E-03	10	CNTN2,GFAP,INA,KIF5A,MAG,MAP1A,NEFL,NEFM,PACSIN1,STMN4
Molecular Transport	transport of Na+	2.89E-03	3	ATP1A3 (includes EG:232975),SCN2B,SLC8A2
Behavior	despair behavior	2.99E-03	2	GABRD,SLC17A7
Respiratory System Development and Function	respiration of mice	2.99E-03	2	GRIN1,SLC12A5
Behavior	contextual conditioning	3.00E-03	3	CAMK2A,GABRD,UCHL1
Molecular Transport	transport of monovalent inorganic cation	3.42E-03	4	ATP1A3 (includes EG:232975),SCN2B,SLC12A5,SLC8A2
Cellular Compromise	cell damage	3.51E-03	5	DIRAS1,DIRAS2,MT3,NEFL,PLP1 (includes EG:18823)
Genetic Disorder	Lewy body dementia	3.59E-03	2	SNCB,UCHL1
Neurological Disease	Lewy body dementia	3.59E-03	2	SNCB,UCHL1
Genetic Disorder	Charcot-Marie-Tooth disease axonal type 1f	3.90E-03	1	NEFL
Neurological Disease	Charcot-Marie-Tooth disease axonal type 1f	3.90E-03	1	NEFL
Skeletal and Muscular Disorders	Charcot-Marie-Tooth disease axonal type 1f	3.90E-03	1	NEFL
Molecular Transport	accumulation of nitric oxide	3.90E-03	1	CHGA
Small Molecule Biochemistry	accumulation of nitric oxide	3.90E-03	1	CHGA
Cell Signaling	accumulation of nitric oxide	3.90E-03	1	CHGA
Cell Cycle	arrest in cell division of brain cancer cell lines	3.90E-03	1	NEFL
Cell Cycle	arrest in cell division of neuroblastoma cell lines	3.90E-03	1	NEFL
Cellular Function and Maintenance	calcium-evoked dendritic exocytosis by hippocampal neurons	3.90E-03	1	CAMK2A
Molecular Transport	calcium-evoked dendritic exocytosis by hippocampal neurons	3.90E-03	1	CAMK2A
Cell-To-Cell Signaling and Interaction	cell-cell contact of dendritic cells	3.90E-03	1	NPTX1
Tissue Development	cell-cell contact of dendritic cells	3.90E-03	1	NPTX1
Hematological System Development and Function	cell-cell contact of dendritic cells	3.90E-03	1	NPTX1
Immune Cell Trafficking	cell-cell contact of dendritic cells	3.90E-03	1	NPTX1
Cell-To-Cell Signaling and Interaction	cell-cell contact of naive T lymphocytes	3.90E-03	1	NPTX1
Tissue Development	cell-cell contact of naive T lymphocytes	3.90E-03	1	NPTX1
Hematological System Development and Function	cell-cell contact of naive T lymphocytes	3.90E-03	1	NPTX1
Immune Cell Trafficking	cell-cell contact of naive T lymphocytes	3.90E-03	1	NPTX1
Tissue Morphology	contraction of tracheal ring	3.90E-03	1	GRIN1
Cellular Compromise	damage of CA3 neurons	3.90E-03	1	MT3
Tissue Morphology	density of Purkinje cells	3.90E-03	1	FAIM2
Nervous System Development and Function	diameter of sensory axons	3.90E-03	1	KIF5A
Cell Morphology	diameter of sensory axons	3.90E-03	1	KIF5A
Cellular Assembly and Organization	diameter of sensory axons	3.90E-03	1	KIF5A
Cell-To-Cell Signaling and Interaction	firing of CA3 neurons	3.90E-03	1	GRIN1
Nervous System Development and Function	firing of CA3 neurons	3.90E-03	1	GRIN1
Genetic Disorder	gracile axonal distrophy	3.90E-03	1	UCHL1
Neurological Disease	gracile axonal distrophy	3.90E-03	1	UCHL1
Cellular Development	growth of astrocytoma cells	3.90E-03	1	DIRAS1
Cellular Growth and Proliferation	growth of astrocytoma cells	3.90E-03	1	DIRAS1
Nervous System Development and Function	growth of cortical neurons	3.90E-03	1	MT3
Cellular Development	growth of cortical neurons	3.90E-03	1	MT3
Cellular Growth and Proliferation	growth of cortical neurons	3.90E-03	1	MT3
Genetic Disorder	hereditary spastic paraplegia X-linked	3.90E-03	1	PLP1 (includes EG:18823)
Neurological Disease	hereditary spastic paraplegia X-linked	3.90E-03	1	PLP1 (includes EG:18823)
Genetic Disorder	hereditary spastic paraplegia autosomal dominant 10	3.90E-03	1	KIF5A
Neurological Disease	hereditary spastic paraplegia autosomal dominant 10	3.90E-03	1	KIF5A
Nervous System Development and Function	hyperexcitation of hippocampus	3.90E-03	1	SLC12A5
Organ Development	hyperexcitation of hippocampus	3.90E-03	1	SLC12A5
Neurological Disease	infarction of middle cerebral artery	3.90E-03	1	GRIN1
Cardiovascular Disease	infarction of middle cerebral artery	3.90E-03	1	GRIN1
Cellular Growth and Proliferation	inhibition of leukemia cell lines	3.90E-03	1	MT3
Cell-To-Cell Signaling and Interaction	long-term potentiation of cerebral cortex	3.90E-03	1	CAMK2A
Nervous System Development and Function	long-term potentiation of cerebral cortex	3.90E-03	1	CAMK2A
Cell-To-Cell Signaling and Interaction	long-term potentiation of interneurons	3.90E-03	1	GRIN1
Nervous System Development and Function	long-term potentiation of interneurons	3.90E-03	1	GRIN1
Cellular Function and Maintenance	maintenance of Purkinje cells	3.90E-03	1	FAIM2
Cell-To-Cell Signaling and Interaction	maturation of neuromuscular junctions	3.90E-03	1	GRIN1
Nervous System Development and Function	maturation of pons	3.90E-03	1	GRIN1
Organ Development	maturation of pons	3.90E-03	1	GRIN1
Genetic Disorder	myokymia with neonatal epilepsy	3.90E-03	1	KCNQ2
Neurological Disease	myokymia with neonatal epilepsy	3.90E-03	1	KCNQ2
Nervous System Development and Function	pyknosis of granule cells	3.90E-03	1	GRIN1
Cell Death	pyknosis of granule cells	3.90E-03	1	GRIN1
Cellular Assembly and Organization	recruitment of synaptic vesicles	3.90E-03	1	PACSIN1
Cell-To-Cell Signaling and Interaction	sequestration of neurotransmitter	3.90E-03	1	SLC17A7
Small Molecule Biochemistry	sequestration of neurotransmitter	3.90E-03	1	SLC17A7
Nervous System Development and Function	structure of myelin sheath	3.90E-03	1	PLP1 (includes EG:18823)
Cell Morphology	structure of myelin sheath	3.90E-03	1	PLP1 (includes EG:18823)
Cellular Assembly and Organization	structure of myelin sheath	3.90E-03	1	PLP1 (includes EG:18823)
Nervous System Development and Function	thickness of internal granular layer of cerebellum	3.90E-03	1	FAIM2
Molecular Transport	translocation of galactosylceramide	3.90E-03	1	PLP1 (includes EG:18823)
Small Molecule Biochemistry	translocation of galactosylceramide	3.90E-03	1	PLP1 (includes EG:18823)
Lipid Metabolism	translocation of galactosylceramide	3.90E-03	1	PLP1 (includes EG:18823)
Molecular Transport	translocation of glucosylceramide	3.90E-03	1	PLP1 (includes EG:18823)
Small Molecule Biochemistry	translocation of glucosylceramide	3.90E-03	1	PLP1 (includes EG:18823)
Lipid Metabolism	translocation of glucosylceramide	3.90E-03	1	PLP1 (includes EG:18823)
Molecular Transport	translocation of lactosylceramide	3.90E-03	1	PLP1 (includes EG:18823)
Small Molecule Biochemistry	translocation of lactosylceramide	3.90E-03	1	PLP1 (includes EG:18823)
Lipid Metabolism	translocation of lactosylceramide	3.90E-03	1	PLP1 (includes EG:18823)
Nervous System Development and Function	visual function of retinal rods	3.90E-03	1	SLC17A7
Neurological Disease	paralysis of hindlimb	3.91E-03	2	KIF5A,NEFM
Skeletal and Muscular Disorders	paralysis of hindlimb	3.91E-03	2	KIF5A,NEFM
Cellular Function and Maintenance	exocytosis	3.98E-03	4	CAMK2A,CPLX2,LGI3,SNAP25
Molecular Transport	exocytosis	3.98E-03	4	CAMK2A,CPLX2,LGI3,SNAP25
Cellular Assembly and Organization	docking of vesicles	4.23E-03	2	CPLX2,SNAP25
Cardiovascular Disease	infarction	4.44E-03	5	CAMK2A,EEF1A2,FAIM2,GRIN1,NEFL
Cellular Assembly and Organization	microtubule dynamics	4.73E-03	8	CNTN2,KIF5A,MAG,MAP1A,NEFL,NEFM,PACSIN1,STMN4
Cellular Function and Maintenance	microtubule dynamics	4.73E-03	8	CNTN2,KIF5A,MAG,MAP1A,NEFL,NEFM,PACSIN1,STMN4
Inflammatory Response	inflammation of brain	4.93E-03	2	GFAP,PLP1 (includes EG:18823)
Cellular Function and Maintenance	exocytosis by cells	5.88E-03	3	CAMK2A,LGI3,SNAP25
Molecular Transport	exocytosis by cells	5.88E-03	3	CAMK2A,LGI3,SNAP25
Nervous System Development and Function	abnormal morphology of motor neurons	6.47E-03	2	KIF5A,NEFM
Cell Morphology	abnormal morphology of motor neurons	6.47E-03	2	KIF5A,NEFM
Tissue Morphology	morphology of nervous tissue	6.83E-03	5	GFAP,NEFL,NEFM,PLP1 (includes EG:18823),SNCB
Nervous System Development and Function	abnormal morphology of astrocytes	7.31E-03	2	GFAP,MT3
Cell Morphology	abnormal morphology of astrocytes	7.31E-03	2	GFAP,MT3
Neurological Disease	dystonia	7.31E-03	2	ATP1A3 (includes EG:232975),SNAP25
Neurological Disease	motor dysfunction	7.31E-03	2	CHGA,GFAP
Skeletal and Muscular Disorders	motor dysfunction	7.31E-03	2	CHGA,GFAP
Neurological Disease	demyelination of nerves	7.74E-03	2	MAG,PLP1 (includes EG:18823)
Cancer	nasopharyngeal cancer	7.74E-03	2	KIF1A,UCHL1
Genetic Disorder	Alexander disease	7.78E-03	1	GFAP
Neurological Disease	Alexander disease	7.78E-03	1	GFAP
Developmental Disorder	Alexander disease	7.78E-03	1	GFAP
Metabolic Disease	Alexander disease	7.78E-03	1	GFAP
Genetic Disorder	Charcot-Marie-Tooth disease axonal type 2f	7.78E-03	1	NEFL
Neurological Disease	Charcot-Marie-Tooth disease axonal type 2f	7.78E-03	1	NEFL
Skeletal and Muscular Disorders	Charcot-Marie-Tooth disease axonal type 2f	7.78E-03	1	NEFL
Genetic Disorder	autosomal recessive juvenile parkinsonism	7.78E-03	1	UCHL1
Neurological Disease	autosomal recessive juvenile parkinsonism	7.78E-03	1	UCHL1
Skeletal and Muscular Disorders	autosomal recessive juvenile parkinsonism	7.78E-03	1	UCHL1
Genetic Disorder	blepharospasm	7.78E-03	1	SNAP25
Neurological Disease	blepharospasm	7.78E-03	1	SNAP25
Ophthalmic Disease	blepharospasm	7.78E-03	1	SNAP25
Cell-To-Cell Signaling and Interaction	contact growth inhibition of pheochromocytoma cell lines	7.78E-03	1	CAMK2A
Cellular Function and Maintenance	contact growth inhibition of pheochromocytoma cell lines	7.78E-03	1	CAMK2A
Cell Cycle	contact growth inhibition of pheochromocytoma cell lines	7.78E-03	1	CAMK2A
Nervous System Development and Function	cytostasis of neurites	7.78E-03	1	MAG
Cellular Assembly and Organization	cytostasis of neurites	7.78E-03	1	MAG
Cellular Function and Maintenance	cytostasis of neurites	7.78E-03	1	MAG
Cell Morphology	elongation of microtubules	7.78E-03	1	STMN4
Cellular Assembly and Organization	elongation of microtubules	7.78E-03	1	STMN4
Cellular Function and Maintenance	elongation of microtubules	7.78E-03	1	STMN4
Cell Cycle	elongation of microtubules	7.78E-03	1	STMN4
Cellular Movement	elongation of microtubules	7.78E-03	1	STMN4
Cardiovascular System Development and Function	formation of capillary network	7.78E-03	1	CHGA
Cellular Assembly and Organization	formation of filamentous network	7.78E-03	1	INA
Cellular Assembly and Organization	hyperpolarization of plasma membrane	7.78E-03	1	SLC12A5
Cellular Function and Maintenance	hyperpolarization of plasma membrane	7.78E-03	1	SLC12A5
Cancer	hyperproliferation of Th2 cells	7.78E-03	1	PLP1 (includes EG:18823)
Hematological Disease	hyperproliferation of Th2 cells	7.78E-03	1	PLP1 (includes EG:18823)
Immunological Disease	hyperproliferation of Th2 cells	7.78E-03	1	PLP1 (includes EG:18823)
Neurological Disease	initiation of conduction block	7.78E-03	1	MAG
Neurological Disease	initiation of experimental autoimmune encephalomyelitis	7.78E-03	1	PLP1 (includes EG:18823)
Immunological Disease	initiation of experimental autoimmune encephalomyelitis	7.78E-03	1	PLP1 (includes EG:18823)
Inflammatory Disease	initiation of experimental autoimmune encephalomyelitis	7.78E-03	1	PLP1 (includes EG:18823)
Cell-To-Cell Signaling and Interaction	long-term potentiation of amygdala	7.78E-03	1	GRIN1
Nervous System Development and Function	long-term potentiation of amygdala	7.78E-03	1	GRIN1
Cell-To-Cell Signaling and Interaction	long-term potentiation of medium spiny neurons	7.78E-03	1	GRIN1
Nervous System Development and Function	long-term potentiation of medium spiny neurons	7.78E-03	1	GRIN1
Cellular Assembly and Organization	movement of lysosome	7.78E-03	1	NEFL
Cellular Function and Maintenance	movement of lysosome	7.78E-03	1	NEFL
Cell Death	onset of cell death of motor neurons	7.78E-03	1	NEFL
Cell-To-Cell Signaling and Interaction	quantity of excitatory synapses	7.78E-03	1	GRIN1
Nervous System Development and Function	quantity of excitatory synapses	7.78E-03	1	GRIN1
Cellular Assembly and Organization	quantity of excitatory synapses	7.78E-03	1	GRIN1
Tissue Development	quantity of excitatory synapses	7.78E-03	1	GRIN1
Cell-To-Cell Signaling and Interaction	reactivation of astrocytes	7.78E-03	1	GFAP
Nervous System Development and Function	reactivation of astrocytes	7.78E-03	1	GFAP
Small Molecule Biochemistry	reduction of Cu2+	7.78E-03	1	MT3
Molecular Transport	sequestration of cholesterol	7.78E-03	1	PLP1 (includes EG:18823)
Small Molecule Biochemistry	sequestration of cholesterol	7.78E-03	1	PLP1 (includes EG:18823)
Lipid Metabolism	sequestration of cholesterol	7.78E-03	1	PLP1 (includes EG:18823)
Genetic Disorder	sporadic parkinson's disease	7.78E-03	1	UCHL1
Neurological Disease	sporadic parkinson's disease	7.78E-03	1	UCHL1
Skeletal and Muscular Disorders	sporadic parkinson's disease	7.78E-03	1	UCHL1
Nervous System Development and Function	stabilization of myelin sheath	7.78E-03	1	PLP1 (includes EG:18823)
Cellular Assembly and Organization	stabilization of myelin sheath	7.78E-03	1	PLP1 (includes EG:18823)
Ophthalmic Disease	strabismus	7.78E-03	1	SNAP25
Psychological Disorders	suicidal behavior	7.78E-03	1	ATP1A3 (includes EG:232975)
Neurological Disease	tremor of head	7.78E-03	1	PLP1 (includes EG:18823)
Cell-To-Cell Signaling and Interaction	uptake of neurotransmitter	8.19E-03	2	NAT8L,SLC17A7
Molecular Transport	uptake of neurotransmitter	8.19E-03	2	NAT8L,SLC17A7
Small Molecule Biochemistry	uptake of neurotransmitter	8.19E-03	2	NAT8L,SLC17A7
Genetic Disorder	demyelinating peripheral neuropathy	8.65E-03	2	NEFL,PLP1 (includes EG:18823)
Neurological Disease	demyelinating peripheral neuropathy	8.65E-03	2	NEFL,PLP1 (includes EG:18823)
Cellular Assembly and Organization	polymerization of microtubules	8.65E-03	2	NEFL,NEFM
Cellular Function and Maintenance	polymerization of microtubules	8.65E-03	2	NEFL,NEFM
Genetic Disorder	Lennox-Gastaut syndrome	9.12E-03	2	GABRD,GRIN1
Neurological Disease	Lennox-Gastaut syndrome	9.12E-03	2	GABRD,GRIN1
Cell-To-Cell Signaling and Interaction	quantity of epinephrine	9.12E-03	2	CHGA,CHGB
Molecular Transport	quantity of epinephrine	9.12E-03	2	CHGA,CHGB
Small Molecule Biochemistry	quantity of epinephrine	9.12E-03	2	CHGA,CHGB
Drug Metabolism	quantity of epinephrine	9.12E-03	2	CHGA,CHGB
Neurological Disease	demyelination	9.98E-03	3	GFAP,MAG,PLP1 (includes EG:18823)
Cellular Assembly and Organization	depolymerization of microtubules	1.01E-02	2	MAP1A,STMN4
Cellular Function and Maintenance	depolymerization of microtubules	1.01E-02	2	MAP1A,STMN4
Cellular Compromise	depolymerization of microtubules	1.01E-02	2	MAP1A,STMN4
Hematological System Development and Function	infiltration of phagocytes	1.01E-02	2	EEF1A2,PLP1 (includes EG:18823)
Immune Cell Trafficking	infiltration of phagocytes	1.01E-02	2	EEF1A2,PLP1 (includes EG:18823)
Inflammatory Response	infiltration of phagocytes	1.01E-02	2	EEF1A2,PLP1 (includes EG:18823)
Cellular Movement	infiltration of phagocytes	1.01E-02	2	EEF1A2,PLP1 (includes EG:18823)
Nervous System Development and Function	regeneration of neurites	1.01E-02	2	GFAP,MAG
Cellular Assembly and Organization	regeneration of neurites	1.01E-02	2	GFAP,MAG
Behavior	exploratory behavior	1.06E-02	2	CPLX2,KCNC1
Behavior	walking	1.06E-02	2	CNTN2,UCHL1
Organismal Functions	walking	1.06E-02	2	CNTN2,UCHL1
Cellular Assembly and Organization	exocytosis of vesicles	1.16E-02	2	CPLX2,SNAP25
Cellular Function and Maintenance	exocytosis of vesicles	1.16E-02	2	CPLX2,SNAP25
Molecular Transport	exocytosis of vesicles	1.16E-02	2	CPLX2,SNAP25
Nervous System Development and Function	recognition memory	1.16E-02	2	CAMK2A,SLC17A7
Behavior	recognition memory	1.16E-02	2	CAMK2A,SLC17A7
Genetic Disorder	Charcot-Marie-Tooth disease axonal type 2e	1.17E-02	1	NEFL
Neurological Disease	Charcot-Marie-Tooth disease axonal type 2e	1.17E-02	1	NEFL
Skeletal and Muscular Disorders	Charcot-Marie-Tooth disease axonal type 2e	1.17E-02	1	NEFL
Neurological Disease	atrophy of axons	1.17E-02	1	NEFM
Organismal Injury and Abnormalities	atrophy of axons	1.17E-02	1	NEFM
Cell-To-Cell Signaling and Interaction	binding of hippocampal neurons	1.17E-02	1	GRIN1
Nervous System Development and Function	binding of hippocampal neurons	1.17E-02	1	GRIN1
Neurological Disease	cerebral palsy	1.17E-02	1	SNAP25
Neurological Disease	cervical dystonia	1.17E-02	1	SNAP25
Nervous System Development and Function	development of sensory nervous system	1.17E-02	1	KIF1A
Organ Development	formation of corpus luteum	1.17E-02	1	PTPRN
Reproductive System Development and Function	formation of corpus luteum	1.17E-02	1	PTPRN
Nervous System Development and Function	formation of intermediate filament inclusions	1.17E-02	1	NEFL
Cellular Assembly and Organization	formation of intermediate filament inclusions	1.17E-02	1	NEFL
Cellular Compromise	formation of intermediate filament inclusions	1.17E-02	1	NEFL
Tissue Development	formation of skin	1.17E-02	1	SNAP25
Embryonic Development	formation of skin	1.17E-02	1	SNAP25
Organ Development	formation of skin	1.17E-02	1	SNAP25
Organismal Development	formation of skin	1.17E-02	1	SNAP25
Neurological Disease	limbic seizure	1.17E-02	1	MT3
Cell Death	necrosis of kidney cell lines	1.17E-02	1	MT3
Cell-To-Cell Signaling and Interaction	overflow of dopamine	1.17E-02	1	NAT8L
Small Molecule Biochemistry	overflow of dopamine	1.17E-02	1	NAT8L
Drug Metabolism	overflow of dopamine	1.17E-02	1	NAT8L
Molecular Transport	quantity of GTP	1.17E-02	1	CHGA
Small Molecule Biochemistry	quantity of GTP	1.17E-02	1	CHGA
Cell Signaling	quantity of GTP	1.17E-02	1	CHGA
Nucleic Acid Metabolism	quantity of GTP	1.17E-02	1	CHGA
Cellular Assembly and Organization	quantity of cytoplasmic inclusions	1.17E-02	1	GFAP
Cell-To-Cell Signaling and Interaction	response of pyramidal neurons	1.17E-02	1	GRIN1
Nervous System Development and Function	response of pyramidal neurons	1.17E-02	1	GRIN1
Cell-To-Cell Signaling and Interaction	size of excitatory synapses	1.17E-02	1	SNCB
Cell Morphology	size of excitatory synapses	1.17E-02	1	SNCB
Cellular Assembly and Organization	size of excitatory synapses	1.17E-02	1	SNCB
Behavior	whisker trimming	1.17E-02	1	CPLX2
Cellular Assembly and Organization	formation of filaments	1.24E-02	5	GFAP,INA,MAP1A,NEFL,NEFM
Nervous System Development and Function	development of central nervous system	1.26E-02	7	APLP1,FAIM2,GFAP,GRIN1,HPCAL4,NPTX1,TAGLN3
Cell Death	cell death of brain cells	1.33E-02	4	FAIM2,GRIN1,MT3,NPTX1
Neurological Disease	chronic fatigue syndrome	1.33E-02	2	APLP1,CHGB
Behavior	grooming	1.33E-02	2	CPLX2,MAG
Nervous System Development and Function	morphology of Purkinje cells	1.39E-02	2	FAIM2,MAPK8IP2
Cell Morphology	morphology of Purkinje cells	1.39E-02	2	FAIM2,MAPK8IP2
Psychological Disorders	hyperactive behavior	1.39E-02	3	ATP1A3 (includes EG:232975),CAMK2A,KCNC1
Cell Death	cell death of cortical neurons	1.48E-02	3	GRIN1,MT3,NPTX1
Cell-To-Cell Signaling and Interaction	activation of central nervous system cells	1.50E-02	2	GFAP,MAG
Genetic Disorder	Pelizaeus-Merzbacher disease	1.55E-02	1	PLP1 (includes EG:18823)
Neurological Disease	Pelizaeus-Merzbacher disease	1.55E-02	1	PLP1 (includes EG:18823)
Developmental Disorder	Pelizaeus-Merzbacher disease	1.55E-02	1	PLP1 (includes EG:18823)
Metabolic Disease	Pelizaeus-Merzbacher disease	1.55E-02	1	PLP1 (includes EG:18823)
Nervous System Development and Function	density of synaptic vesicles	1.55E-02	1	KIF1A
Cellular Assembly and Organization	density of synaptic vesicles	1.55E-02	1	KIF1A
Neurological Disease	dysplasia of cerebral cortex	1.55E-02	1	APLP1
Developmental Disorder	dysplasia of cerebral cortex	1.55E-02	1	APLP1
Molecular Transport	excretion of epinephrine	1.55E-02	1	PTPRN
Small Molecule Biochemistry	excretion of epinephrine	1.55E-02	1	PTPRN
Drug Metabolism	excretion of epinephrine	1.55E-02	1	PTPRN
Cellular Assembly and Organization	exocytosis of acrosome	1.55E-02	1	CPLX2
Cellular Function and Maintenance	exocytosis of acrosome	1.55E-02	1	CPLX2
Molecular Transport	exocytosis of acrosome	1.55E-02	1	CPLX2
Genetic Disorder	long QT syndrome 1	1.55E-02	1	KCNQ2
Cardiovascular Disease	long QT syndrome 1	1.55E-02	1	KCNQ2
Cell-To-Cell Signaling and Interaction	priming of dorsal root ganglion cells	1.55E-02	1	MAG
Nervous System Development and Function	priming of dorsal root ganglion cells	1.55E-02	1	MAG
Neurological Disease	tremor of limb	1.55E-02	1	PLP1 (includes EG:18823)
Skeletal and Muscular Disorders	tremor of limb	1.55E-02	1	PLP1 (includes EG:18823)
Cell Death	cell death of oligodendrocytes	1.56E-02	2	GFAP,GRIN1
Cellular Compromise	damage of neurons	1.56E-02	2	MT3,PLP1 (includes EG:18823)
Cell Morphology	morphology of apud cells	1.56E-02	2	CHGB,MAPK8IP2
Molecular Transport	accumulation of cyclic AMP	1.60E-02	3	GRIN1,GRM4,NEFM
Small Molecule Biochemistry	accumulation of cyclic AMP	1.60E-02	3	GRIN1,GRM4,NEFM
Cell Signaling	accumulation of cyclic AMP	1.60E-02	3	GRIN1,GRM4,NEFM
Nucleic Acid Metabolism	accumulation of cyclic AMP	1.60E-02	3	GRIN1,GRM4,NEFM
Genetic Disorder	attention deficit hyperactivity disorder	1.62E-02	2	GABRD,GRIN1
Neurological Disease	attention deficit hyperactivity disorder	1.62E-02	2	GABRD,GRIN1
Psychological Disorders	attention deficit hyperactivity disorder	1.62E-02	2	GABRD,GRIN1
Cell-To-Cell Signaling and Interaction	excitatory postsynaptic potential of neurons	1.62E-02	2	CAMK2A,SLC17A7
Nervous System Development and Function	excitatory postsynaptic potential of neurons	1.62E-02	2	CAMK2A,SLC17A7
Genetic Disorder	bipolar I disorder	1.75E-02	2	GABRD,GRIN1
Neurological Disease	bipolar I disorder	1.75E-02	2	GABRD,GRIN1
Psychological Disorders	bipolar I disorder	1.75E-02	2	GABRD,GRIN1
Cell Death	cell death of motor neurons	1.75E-02	2	GRIN1,NEFL
Nervous System Development and Function	transport of synaptic vesicles	1.75E-02	2	CPLX2,KIF1A
Cellular Assembly and Organization	transport of synaptic vesicles	1.75E-02	2	CPLX2,KIF1A
Cellular Movement	transport of synaptic vesicles	1.75E-02	2	CPLX2,KIF1A
Nervous System Development and Function	elongation of neurites	1.81E-02	2	CAMK2A,MAG
Cell Morphology	elongation of neurites	1.81E-02	2	CAMK2A,MAG
Cellular Assembly and Organization	elongation of neurites	1.81E-02	2	CAMK2A,MAG
Nervous System Development and Function	quantity of motor neurons	1.81E-02	2	NEFL,NEFM
Tissue Morphology	quantity of motor neurons	1.81E-02	2	NEFL,NEFM
Nervous System Development and Function	quantity of neurons	1.83E-02	4	APLP1,CNTN2,NEFL,NEFM
Tissue Morphology	quantity of neurons	1.83E-02	4	APLP1,CNTN2,NEFL,NEFM
Nervous System Development and Function	quantity of neurites	1.88E-02	2	KIF5A,PACSIN1
Cellular Assembly and Organization	quantity of neurites	1.88E-02	2	KIF5A,PACSIN1
Cellular Function and Maintenance	quantity of neurites	1.88E-02	2	KIF5A,PACSIN1
Organismal Development	abnormal morphology of abdominal wall	1.93E-02	1	SLC12A5
Cell Morphology	abnormal morphology of chromaffin cells	1.93E-02	1	CHGB
Endocrine System Development and Function	abnormal morphology of chromaffin cells	1.93E-02	1	CHGB
Molecular Transport	accumulation of L-glutamic acid	1.93E-02	1	SLC17A7
Small Molecule Biochemistry	accumulation of L-glutamic acid	1.93E-02	1	SLC17A7
Amino Acid Metabolism	accumulation of L-glutamic acid	1.93E-02	1	SLC17A7
Nervous System Development and Function	branching of hippocampal neurons	1.93E-02	1	PACSIN1
Cell Morphology	branching of hippocampal neurons	1.93E-02	1	PACSIN1
Cellular Development	branching of hippocampal neurons	1.93E-02	1	PACSIN1
Neurological Disease	communicating hydrocephalus	1.93E-02	1	GFAP
Cell Morphology	conversion of naive T lymphocytes	1.93E-02	1	PLP1 (includes EG:18823)
Cellular Function and Maintenance	conversion of naive T lymphocytes	1.93E-02	1	PLP1 (includes EG:18823)
Cellular Development	conversion of naive T lymphocytes	1.93E-02	1	PLP1 (includes EG:18823)
Hematological System Development and Function	conversion of naive T lymphocytes	1.93E-02	1	PLP1 (includes EG:18823)
Cell-mediated Immune Response	conversion of naive T lymphocytes	1.93E-02	1	PLP1 (includes EG:18823)
Hematopoiesis	conversion of naive T lymphocytes	1.93E-02	1	PLP1 (includes EG:18823)
Lymphoid Tissue Structure and Development	conversion of naive T lymphocytes	1.93E-02	1	PLP1 (includes EG:18823)
Genetic Disorder	delay in amyotrophic lateral sclerosis	1.93E-02	1	NEFM
Neurological Disease	delay in amyotrophic lateral sclerosis	1.93E-02	1	NEFM
Cell-To-Cell Signaling and Interaction	excretion of norepinephrine	1.93E-02	1	PTPRN
Molecular Transport	excretion of norepinephrine	1.93E-02	1	PTPRN
Small Molecule Biochemistry	excretion of norepinephrine	1.93E-02	1	PTPRN
Drug Metabolism	excretion of norepinephrine	1.93E-02	1	PTPRN
Cellular Assembly and Organization	formation of clathrin-coated vesicles	1.93E-02	1	PACSIN1
Genetic Disorder	generalized epilepsy with febrile seizures plus	1.93E-02	1	GABRD
Neurological Disease	generalized epilepsy with febrile seizures plus	1.93E-02	1	GABRD
Neurological Disease	hypertrophy of astrocytes	1.93E-02	1	GFAP
Developmental Disorder	hypertrophy of astrocytes	1.93E-02	1	GFAP
Cell-To-Cell Signaling and Interaction	interaction of endothelial cells	1.93E-02	1	EEF1A2
Cardiovascular System Development and Function	interaction of endothelial cells	1.93E-02	1	EEF1A2
Cell Signaling	metabotropic glutamate receptor, adenylate cyclase inhibiting pathway	1.93E-02	1	GRM4
Neurological Disease	muscle spasticity	1.93E-02	1	SNAP25
Skeletal and Muscular Disorders	muscle spasticity	1.93E-02	1	SNAP25
Neurological Disease	onset of experimental autoimmune encephalomyelitis	1.93E-02	1	PLP1 (includes EG:18823)
Immunological Disease	onset of experimental autoimmune encephalomyelitis	1.93E-02	1	PLP1 (includes EG:18823)
Inflammatory Disease	onset of experimental autoimmune encephalomyelitis	1.93E-02	1	PLP1 (includes EG:18823)
Neurological Disease	pharmacologically induced seizure	1.93E-02	1	PTPRN
Cellular Assembly and Organization	quantity of secretory vesicles	1.93E-02	1	PTPRN
Cellular Assembly and Organization	rearrangement of microtubules	1.93E-02	1	MAP1A
Cellular Function and Maintenance	rearrangement of microtubules	1.93E-02	1	MAP1A
Nervous System Development and Function	thickness of cerebral cortex	1.93E-02	1	GFAP
Organ Morphology	thickness of cerebral cortex	1.93E-02	1	GFAP
Small Molecule Biochemistry	translocation of L-glutamic acid	1.93E-02	1	SLC17A7
Amino Acid Metabolism	translocation of L-glutamic acid	1.93E-02	1	SLC17A7
Organismal Injury and Abnormalities	postoperative pain	1.95E-02	2	GABRD,GRIN1
Cancer	endometrial cancer	1.97E-02	5	EEF1A2,INA,PLP1 (includes EG:18823),TUBB4A,UCHL1
Reproductive System Disease	endometrial cancer	1.97E-02	5	EEF1A2,INA,PLP1 (includes EG:18823),TUBB4A,UCHL1
Cellular Compromise	degeneration of cells	2.00E-02	4	CHGA,GRIN1,KIF1A,PLP1 (includes EG:18823)
Nervous System Development and Function	development of central nervous system cells	2.01E-02	2	FAIM2,GFAP
Cellular Development	development of central nervous system cells	2.01E-02	2	FAIM2,GFAP
Cell-To-Cell Signaling and Interaction	quantity of norepinephrine	2.01E-02	2	CHGA,PTPRN
Molecular Transport	quantity of norepinephrine	2.01E-02	2	CHGA,PTPRN
Small Molecule Biochemistry	quantity of norepinephrine	2.01E-02	2	CHGA,PTPRN
Drug Metabolism	quantity of norepinephrine	2.01E-02	2	CHGA,PTPRN
Molecular Transport	quantity of metal	2.04E-02	6	CABP1,CAMK2A,CHGA,GRIN1,MAG,MT3
Cancer	uterine serous papillary cancer	2.05E-02	4	EEF1A2,INA,PLP1 (includes EG:18823),UCHL1
Reproductive System Disease	uterine serous papillary cancer	2.05E-02	4	EEF1A2,INA,PLP1 (includes EG:18823),UCHL1
Cellular Compromise	degeneration of neurons	2.07E-02	3	CHGA,KIF1A,PLP1 (includes EG:18823)
Cell-To-Cell Signaling and Interaction	long-term potentiation of neurons	2.08E-02	2	GRIN1,SYP
Nervous System Development and Function	long-term potentiation of neurons	2.08E-02	2	GRIN1,SYP
Neurological Disease	generalized tonic-clonic seizure	2.15E-02	2	GABRD,SLC12A5
Organ Morphology	abnormal morphology of Ammon's horn	2.32E-02	1	MT3
Cell-To-Cell Signaling and Interaction	antiviral response of T lymphocytes	2.32E-02	1	PLP1 (includes EG:18823)
Inflammatory Response	antiviral response of T lymphocytes	2.32E-02	1	PLP1 (includes EG:18823)
Antimicrobial Response	antiviral response of T lymphocytes	2.32E-02	1	PLP1 (includes EG:18823)
Cellular Development	arrest in growth of pheochromocytoma cell lines	2.32E-02	1	PPP2R2C
Cellular Growth and Proliferation	arrest in growth of pheochromocytoma cell lines	2.32E-02	1	PPP2R2C
Inflammatory Disease	chronic interstitial cystitis	2.32E-02	1	SNAP25
Renal and Urological Disease	chronic interstitial cystitis	2.32E-02	1	SNAP25
Nervous System Development and Function	development of Purkinje cells	2.32E-02	1	FAIM2
Tissue Development	development of Purkinje cells	2.32E-02	1	FAIM2
Cellular Development	development of Purkinje cells	2.32E-02	1	FAIM2
Embryonic Development	development of Purkinje cells	2.32E-02	1	FAIM2
Organ Development	development of Purkinje cells	2.32E-02	1	FAIM2
Organismal Development	development of Purkinje cells	2.32E-02	1	FAIM2
Nervous System Development and Function	docking of synaptic vesicles	2.32E-02	1	SNAP25
Cellular Assembly and Organization	docking of synaptic vesicles	2.32E-02	1	SNAP25
Nervous System Development and Function	ensheathment of axons	2.32E-02	1	PLP1 (includes EG:18823)
Molecular Transport	import of L-glutamic acid	2.32E-02	1	SLC17A7
Small Molecule Biochemistry	import of L-glutamic acid	2.32E-02	1	SLC17A7
Amino Acid Metabolism	import of L-glutamic acid	2.32E-02	1	SLC17A7
Inflammatory Response	inflammation of spinal cord	2.32E-02	1	PLP1 (includes EG:18823)
Behavior	ingestion of ethanol	2.32E-02	1	GABRD
Cellular Assembly and Organization	linkage of cytoskeleton	2.32E-02	1	GRIN1
Nervous System Development and Function	myelination of optic nerve	2.32E-02	1	MAG
Tissue Development	myelination of optic nerve	2.32E-02	1	MAG
Nervous System Development and Function	quantity of Cajal-Retzius neurons	2.32E-02	1	APLP1
Tissue Morphology	quantity of Cajal-Retzius neurons	2.32E-02	1	APLP1
Cell Morphology	swelling of axons	2.32E-02	1	PLP1 (includes EG:18823)
Cellular Compromise	swelling of axons	2.32E-02	1	PLP1 (includes EG:18823)
Cell-To-Cell Signaling and Interaction	secretion of catecholamine	2.43E-02	2	CHGA,PTPRN
Molecular Transport	secretion of catecholamine	2.43E-02	2	CHGA,PTPRN
Small Molecule Biochemistry	secretion of catecholamine	2.43E-02	2	CHGA,PTPRN
Cellular Function and Maintenance	homeostasis of inorganic cation	2.53E-02	3	GRIN1,MT3,SLC8A2
Small Molecule Biochemistry	homeostasis of inorganic cation	2.53E-02	3	GRIN1,MT3,SLC8A2
Nervous System Development and Function	growth of neurites	2.59E-02	5	CNTN2,GFAP,MAG,NPTX1,PPP2R2C
Cellular Assembly and Organization	growth of neurites	2.59E-02	5	CNTN2,GFAP,MAG,NPTX1,PPP2R2C
Molecular Transport	transport of K+	2.66E-02	2	ATP1A3 (includes EG:232975),SLC12A5
Neurological Disease	atrophy of brain	2.70E-02	1	GFAP
Organismal Injury and Abnormalities	atrophy of brain	2.70E-02	1	GFAP
Cell Morphology	conversion of regulatory T lymphocytes	2.70E-02	1	PLP1 (includes EG:18823)
Cellular Function and Maintenance	conversion of regulatory T lymphocytes	2.70E-02	1	PLP1 (includes EG:18823)
Cellular Development	conversion of regulatory T lymphocytes	2.70E-02	1	PLP1 (includes EG:18823)
Hematological System Development and Function	conversion of regulatory T lymphocytes	2.70E-02	1	PLP1 (includes EG:18823)
Cell-mediated Immune Response	conversion of regulatory T lymphocytes	2.70E-02	1	PLP1 (includes EG:18823)
Hematopoiesis	conversion of regulatory T lymphocytes	2.70E-02	1	PLP1 (includes EG:18823)
Lymphoid Tissue Structure and Development	conversion of regulatory T lymphocytes	2.70E-02	1	PLP1 (includes EG:18823)
Cancer	endocrine adenoma	2.70E-02	1	ATP1A3 (includes EG:232975)
Inflammatory Disease	erosive esophagitis	2.70E-02	1	ATP1A3 (includes EG:232975)
Gastrointestinal Disease	erosive esophagitis	2.70E-02	1	ATP1A3 (includes EG:232975)
Neurological Disease	experimental allergic encephalomyelitis (chronic relapsing)	2.70E-02	1	PLP1 (includes EG:18823)
Immunological Disease	experimental allergic encephalomyelitis (chronic relapsing)	2.70E-02	1	PLP1 (includes EG:18823)
Inflammatory Disease	experimental allergic encephalomyelitis (chronic relapsing)	2.70E-02	1	PLP1 (includes EG:18823)
Cellular Function and Maintenance	function of astrocytes	2.70E-02	1	GFAP
Cellular Assembly and Organization	fusion of early endosomes	2.70E-02	1	SNAP25
Cellular Function and Maintenance	influx of Na+	2.70E-02	1	GRIN1
Molecular Transport	influx of Na+	2.70E-02	1	GRIN1
Cell-To-Cell Signaling and Interaction	long-term potentiation of mossy fibers	2.70E-02	1	CPLX2
Nervous System Development and Function	long-term potentiation of mossy fibers	2.70E-02	1	CPLX2
Neurological Disease	neurodegeneration of hippocampal neurons	2.70E-02	1	GRIN1
Cellular Compromise	neurodegeneration of hippocampal neurons	2.70E-02	1	GRIN1
Organismal Injury and Abnormalities	neurodegeneration of hippocampal neurons	2.70E-02	1	GRIN1
Neurological Disease	neurodegeneration of sciatic nerve	2.70E-02	1	MAG
Tissue Morphology	neurodegeneration of sciatic nerve	2.70E-02	1	MAG
Neurological Disease	neurodegeneration of sensory neurons	2.70E-02	1	KIF5A
Gastrointestinal Disease	non-erosive reflux disease	2.70E-02	1	ATP1A3 (includes EG:232975)
Organismal Injury and Abnormalities	sporadic mastocytosis	2.70E-02	1	ATP1A3 (includes EG:232975)
Cancer	sporadic mastocytosis	2.70E-02	1	ATP1A3 (includes EG:232975)
Hematological Disease	sporadic mastocytosis	2.70E-02	1	ATP1A3 (includes EG:232975)
Immunological Disease	sporadic mastocytosis	2.70E-02	1	ATP1A3 (includes EG:232975)
Dermatological Diseases and Conditions	sporadic mastocytosis	2.70E-02	1	ATP1A3 (includes EG:232975)
Cell Signaling	transmembrane receptor protein tyrosine phosphatase signaling pathway	2.70E-02	1	PTPRN
Molecular Transport	transport of ammonium	2.70E-02	1	SLC12A5
Genetic Disorder	ubiquitin-positive frontotemporal dementia	2.70E-02	1	NEFL
Neurological Disease	ubiquitin-positive frontotemporal dementia	2.70E-02	1	NEFL
Neurological Disease	delirium	2.81E-02	2	GABRD,GRIN1
Cancer	Zollinger-Ellison syndrome	3.08E-02	1	ATP1A3 (includes EG:232975)
Gastrointestinal Disease	Zollinger-Ellison syndrome	3.08E-02	1	ATP1A3 (includes EG:232975)
Endocrine System Disorders	Zollinger-Ellison syndrome	3.08E-02	1	ATP1A3 (includes EG:232975)
Cell-To-Cell Signaling and Interaction	action potential of motor endplates	3.08E-02	1	SNAP25
Nervous System Development and Function	action potential of motor endplates	3.08E-02	1	SNAP25
Nervous System Development and Function	arborization of neurons	3.08E-02	1	PACSIN1
Cell Morphology	arborization of neurons	3.08E-02	1	PACSIN1
Cellular Assembly and Organization	arborization of neurons	3.08E-02	1	PACSIN1
Tissue Development	arborization of neurons	3.08E-02	1	PACSIN1
Cellular Development	arborization of neurons	3.08E-02	1	PACSIN1
Small Molecule Biochemistry	binding of phosphatidylserine	3.08E-02	1	PACSIN1
Lipid Metabolism	binding of phosphatidylserine	3.08E-02	1	PACSIN1
Carbohydrate Metabolism	binding of phosphatidylserine	3.08E-02	1	PACSIN1
Developmental Disorder	esophageal atresia	3.08E-02	1	ATP1A3 (includes EG:232975)
Gastrointestinal Disease	esophageal atresia	3.08E-02	1	ATP1A3 (includes EG:232975)
Renal and Urological Disease	overactive bladder syndrome	3.08E-02	1	SNAP25
Neurological Disease	proliferative vitreoretinopathy	3.08E-02	1	GFAP
Ophthalmic Disease	proliferative vitreoretinopathy	3.08E-02	1	GFAP
Nervous System Development and Function	quantity of oligodendrocyte precursor cells	3.08E-02	1	PLP1 (includes EG:18823)
Tissue Morphology	quantity of oligodendrocyte precursor cells	3.08E-02	1	PLP1 (includes EG:18823)
Molecular Transport	quantity of phosphatidylinositol 4-phosphate	3.08E-02	1	EEF1A2
Small Molecule Biochemistry	quantity of phosphatidylinositol 4-phosphate	3.08E-02	1	EEF1A2
Lipid Metabolism	quantity of phosphatidylinositol 4-phosphate	3.08E-02	1	EEF1A2
Carbohydrate Metabolism	quantity of phosphatidylinositol 4-phosphate	3.08E-02	1	EEF1A2
Free Radical Scavenging	removal of superoxide	3.08E-02	1	MT3
Organ Morphology	size of cerebellum	3.08E-02	1	FAIM2
Cell Morphology	morphology of cells	3.12E-02	12	CHGB,CNTN2,FAIM2,GFAP,KIF5A,MAG,MAPK8IP2,MT3,NEFL,NEFM,PLP1 (includes EG:18823),SLC12A5
Neurological Disease	inflammatory demyelinating disease	3.13E-02	3	GRIN1,PLP1 (includes EG:18823),SNAP25
Inflammatory Disease	inflammatory demyelinating disease	3.13E-02	3	GRIN1,PLP1 (includes EG:18823),SNAP25
Molecular Transport	quantity of Ca2+	3.20E-02	5	CABP1,CAMK2A,CHGA,GRIN1,MAG
Cell Signaling	quantity of Ca2+	3.20E-02	5	CABP1,CAMK2A,CHGA,GRIN1,MAG
Vitamin and Mineral Metabolism	quantity of Ca2+	3.20E-02	5	CABP1,CAMK2A,CHGA,GRIN1,MAG
Cancer	carcinoma in situ	3.27E-02	3	CHGA,FAM131B,LOC157627
Organismal Functions	movement of rodents	3.45E-02	3	KCNC1,MAG,PLP1 (includes EG:18823)
Nervous System Development and Function	abnormal morphology of mossy fibers	3.46E-02	1	MT3
Cell Morphology	abnormal morphology of mossy fibers	3.46E-02	1	MT3
Gastrointestinal Disease	achlorhydria	3.46E-02	1	ATP1A3 (includes EG:232975)
Cell Death	cell death of medium spiny neurons	3.46E-02	1	GRIN1
Nervous System Development and Function	development of thalamus	3.46E-02	1	GRIN1
Tissue Development	development of thalamus	3.46E-02	1	GRIN1
Embryonic Development	development of thalamus	3.46E-02	1	GRIN1
Organ Development	development of thalamus	3.46E-02	1	GRIN1
Organismal Development	development of thalamus	3.46E-02	1	GRIN1
Respiratory Disease	dry cough	3.46E-02	1	GRIN1
Cellular Function and Maintenance	endocytosis by embryonic cell lines	3.46E-02	1	SYP
Cellular Function and Maintenance	endocytosis by epithelial cell lines	3.46E-02	1	SYP
Cellular Development	expansion of Th2 cells	3.46E-02	1	PLP1 (includes EG:18823)
Cellular Growth and Proliferation	expansion of Th2 cells	3.46E-02	1	PLP1 (includes EG:18823)
Hematological System Development and Function	expansion of Th2 cells	3.46E-02	1	PLP1 (includes EG:18823)
Organismal Injury and Abnormalities	formation of scar tissue	3.46E-02	1	GFAP
Cell-To-Cell Signaling and Interaction	fusion of synaptic vesicles	3.46E-02	1	SNAP25
Nervous System Development and Function	fusion of synaptic vesicles	3.46E-02	1	SNAP25
Cellular Assembly and Organization	fusion of synaptic vesicles	3.46E-02	1	SNAP25
Cell-To-Cell Signaling and Interaction	glutamate mediated receptor currents	3.46E-02	1	GRIN1
Nervous System Development and Function	glutamate mediated receptor currents	3.46E-02	1	GRIN1
Immunological Disease	hypersensitive reaction of ear	3.46E-02	1	PLP1 (includes EG:18823)
Auditory Disease	hypersensitive reaction of ear	3.46E-02	1	PLP1 (includes EG:18823)
Inflammatory Disease	mucositis	3.46E-02	1	GRIN1
Gastrointestinal Disease	mucositis	3.46E-02	1	GRIN1
Nervous System Development and Function	olfactory memory	3.46E-02	1	GRIN1
Behavior	olfactory memory	3.46E-02	1	GRIN1
Neurological Disease	paraparesis	3.46E-02	1	PLP1 (includes EG:18823)
Cell-To-Cell Signaling and Interaction	secretion of acetylcholine	3.46E-02	1	SNAP25
Small Molecule Biochemistry	secretion of acetylcholine	3.46E-02	1	SNAP25
Cell-To-Cell Signaling and Interaction	long term depression	3.46E-02	2	CAMK2A,GRIN1
Nervous System Development and Function	long term depression	3.46E-02	2	CAMK2A,GRIN1
Cellular Assembly and Organization	organization of organelle	3.49E-02	5	CHGA,GFAP,INA,NEFL,NEFM
Molecular Transport	release of catecholamine	3.72E-02	2	CHGA,GRIN1
Small Molecule Biochemistry	release of catecholamine	3.72E-02	2	CHGA,GRIN1
Neurological Disease	akinesia	3.83E-02	1	SLC12A5
Gastrointestinal Disease	gastroparesis	3.83E-02	1	SNAP25
Behavior	pup retrieval	3.83E-02	1	GABRD
Reproductive System Development and Function	pup retrieval	3.83E-02	1	GABRD
Nervous System Development and Function	quantity of dendrites	3.83E-02	1	PACSIN1
Cellular Assembly and Organization	quantity of dendrites	3.83E-02	1	PACSIN1
Cellular Function and Maintenance	quantity of dendrites	3.83E-02	1	PACSIN1
Nervous System Development and Function	regeneration of central nervous system	3.83E-02	1	MAG
Genetic Disorder	sporadic amyotrophic lateral sclerosis	3.83E-02	1	GFAP
Neurological Disease	sporadic amyotrophic lateral sclerosis	3.83E-02	1	GFAP
Respiratory Disease	upper respiratory tract infection	3.83E-02	1	GRIN1
Infectious Disease	upper respiratory tract infection	3.83E-02	1	GRIN1
Psychological Disorders	psychosis	3.98E-02	2	GABRD,MT3
Nervous System Development and Function	neuroprotection	4.07E-02	2	CAMK2A,GRM4
Cell Death	neuroprotection	4.07E-02	2	CAMK2A,GRM4
Cell-To-Cell Signaling and Interaction	quantity of dopamine	4.07E-02	2	PTPRN,SNCB
Molecular Transport	quantity of dopamine	4.07E-02	2	PTPRN,SNCB
Small Molecule Biochemistry	quantity of dopamine	4.07E-02	2	PTPRN,SNCB
Drug Metabolism	quantity of dopamine	4.07E-02	2	PTPRN,SNCB
Organismal Development	mass of body	4.20E-02	6	APLP1,KCNC1,MAPK8IP2,PCSK1N,SLC17A7,SNCB
Nervous System Development and Function	cytotoxicity of neurons	4.21E-02	1	GRIN1
Cell Death	cytotoxicity of neurons	4.21E-02	1	GRIN1
Nervous System Development and Function	development of astrocytes	4.21E-02	1	GFAP
Cellular Development	development of astrocytes	4.21E-02	1	GFAP
Cell-To-Cell Signaling and Interaction	exocytosis of norepinephrine	4.21E-02	1	SNAP25
Cellular Function and Maintenance	exocytosis of norepinephrine	4.21E-02	1	SNAP25
Molecular Transport	exocytosis of norepinephrine	4.21E-02	1	SNAP25
Small Molecule Biochemistry	exocytosis of norepinephrine	4.21E-02	1	SNAP25
Drug Metabolism	exocytosis of norepinephrine	4.21E-02	1	SNAP25
Cellular Function and Maintenance	homeostasis of Na+	4.21E-02	1	SLC8A2
Small Molecule Biochemistry	homeostasis of Na+	4.21E-02	1	SLC8A2
Organismal Injury and Abnormalities	lymphedema	4.21E-02	1	ATP1A3 (includes EG:232975)
Immunological Disease	lymphedema	4.21E-02	1	ATP1A3 (includes EG:232975)
Cell Morphology	morphology of brain cancer cell lines	4.21E-02	1	NEFL
Behavior	nest building behavior	4.21E-02	1	GABRD
Respiratory Disease	the common cold	4.21E-02	1	GRIN1
Infectious Disease	the common cold	4.21E-02	1	GRIN1
Cancer	pancreatic tumor	4.27E-02	4	ATP1A3 (includes EG:232975),NEFM,NPTX1,TUBB4A
Gastrointestinal Disease	pancreatic tumor	4.27E-02	4	ATP1A3 (includes EG:232975),NEFM,NPTX1,TUBB4A
Endocrine System Disorders	pancreatic tumor	4.27E-02	4	ATP1A3 (includes EG:232975),NEFM,NPTX1,TUBB4A
Cell Death	survival of breast cancer cell lines	4.34E-02	2	KIF1A,KIF5A
Organismal Survival	organismal death	4.39E-02	12	APLP1,EEF1A2,GABRD,GFAP,KCNJ9,KIF1A,KIF5A,PTPRN,SLC12A5,SLC17A7,SNAP25,SNCB
Tissue Development	organization of extracellular matrix	4.44E-02	2	APLP1,GFAP
Nervous System Development and Function	outgrowth of axons	4.44E-02	2	GFAP,MAG
Cell Morphology	outgrowth of axons	4.44E-02	2	GFAP,MAG
Cellular Assembly and Organization	outgrowth of axons	4.44E-02	2	GFAP,MAG
Cell Morphology	abnormal morphology of synaptic vesicles	4.58E-02	1	CAMK2A
Cellular Assembly and Organization	abnormal morphology of synaptic vesicles	4.58E-02	1	CAMK2A
Tissue Morphology	abnormal morphology of white matter	4.58E-02	1	GFAP
Organ Morphology	abnormal morphology of white matter	4.58E-02	1	GFAP
Cell Death	cell death of Purkinje cells	4.58E-02	1	FAIM2
Cell-To-Cell Signaling and Interaction	immune response of helper T lymphocytes	4.58E-02	1	PLP1 (includes EG:18823)
Inflammatory Response	immune response of helper T lymphocytes	4.58E-02	1	PLP1 (includes EG:18823)
Organismal Survival	morbidity	4.58E-02	1	EEF1A2
Nervous System Development and Function	neuritogenesis of pheochromocytoma cell lines	4.58E-02	1	PPP2R2C
Cellular Assembly and Organization	neuritogenesis of pheochromocytoma cell lines	4.58E-02	1	PPP2R2C
Tissue Development	neuritogenesis of pheochromocytoma cell lines	4.58E-02	1	PPP2R2C
Cellular Development	neuritogenesis of pheochromocytoma cell lines	4.58E-02	1	PPP2R2C
Small Molecule Biochemistry	processing of hormone	4.58E-02	1	PCSK1N
Endocrine System Development and Function	processing of hormone	4.58E-02	1	PCSK1N
Nervous System Development and Function	quantity of GABAergic neurons	4.58E-02	1	CNTN2
Tissue Morphology	quantity of GABAergic neurons	4.58E-02	1	CNTN2
Cellular Assembly and Organization	release of vesicles	4.58E-02	1	SNAP25
Cellular Function and Maintenance	release of vesicles	4.58E-02	1	SNAP25
Renal and Urological Disease	urinary tract infection	4.58E-02	1	GRIN1
Infectious Disease	urinary tract infection	4.58E-02	1	GRIN1
Psychological Disorders	anxiety disorder	4.72E-02	2	GABRD,GRIN1
Cell-To-Cell Signaling and Interaction	activation of neuroglia	4.91E-02	2	CHGA,GFAP
Nervous System Development and Function	activation of neuroglia	4.91E-02	2	CHGA,GFAP
Cellular Movement	chemorepulsion of cells	4.95E-02	1	SCN2B
Cellular Assembly and Organization	destabilization of microtubules	4.95E-02	1	STMN4
Cellular Function and Maintenance	destabilization of microtubules	4.95E-02	1	STMN4
Cellular Compromise	destabilization of microtubules	4.95E-02	1	STMN4
Nervous System Development and Function	long-term recognition memory	4.95E-02	1	SLC17A7
Behavior	long-term recognition memory	4.95E-02	1	SLC17A7
Neurological Disease	loss of axons	4.95E-02	1	MAG
Gastrointestinal Disease	peptic disorder	4.95E-02	1	ATP1A3 (includes EG:232975)
Inflammatory Disease	prostatitis	4.95E-02	1	SNAP25
Reproductive System Disease	prostatitis	4.95E-02	1	SNAP25
Nervous System Development and Function	quantity of nerve ending	4.95E-02	1	SNCB
Cellular Assembly and Organization	quantity of nerve ending	4.95E-02	1	SNCB
Nervous System Development and Function	recycling of synaptic vesicles	4.95E-02	1	PACSIN1
Cellular Assembly and Organization	recycling of synaptic vesicles	4.95E-02	1	PACSIN1

## Sheet: Genes overexpressed in Liver
Transcript	DFI
NM_005141,NM_001184741	8.25475
NM_021871,NM_000508	8.15112
NM_000477	8.03322
NM_000509,NM_021870	7.98274
NM_005143,NM_001126102	7.89575
NM_000040	7.54484
NM_000567	7.3499
NM_000042	7.30204
NM_001204306,NM_001204307,NM_000583	7.18137
NM_000429	7.04599
NM_000607	7.03952
NM_000030	7.011
NM_000412	6.96997
NM_001166436,NM_002215,NM_001166434,NM_001166435	6.88428
NM_000488	6.85278
NM_005518,NM_001166107	6.79565
NM_000670	6.72251
NM_001199744	6.68484
NM_001633	6.59487
NM_000039	6.55948
NM_001737	6.53435
NM_001643	6.52556
NM_000893,NM_001102416,NM_001166451	6.48541
NM_000771	6.45887
NM_004139	6.44805
NM_000353	6.4443
NM_001639	6.43407
NM_019076	6.39167
NM_019075	6.39165
NM_021027	6.39134
NM_019077	6.38308
NM_205862,NM_001072	6.38146
NM_019078	6.3678
NM_007120	6.36732
NM_199161,NM_000331,NM_001178006	6.34942
NM_019093	6.34248
NR_037884	6.33313
NM_000562	6.33296
NM_000463	6.33122
NM_001443	6.30127
NM_000066	6.2898
NM_030754,NM_001127380	6.28595
NM_000065,NM_001115131	6.25779
NM_003167	6.11616
NM_000767	6.11077
NM_000133	6.08696
NM_000608	6.08626
NM_006512	6.02226
NM_201553,NM_004467,NM_147203,NM_201552	6.02044
NM_000301,NM_001168338	6.00137
NM_052968,NM_001166598	5.95919
NM_000668	5.94224
NM_000613	5.89368
NM_001133	5.88646
NM_000035	5.87527
NR_027300	5.87526
NM_018018,NM_001143824	5.87047
NM_004391	5.86032
NM_001756	5.8599
NM_000384	5.83985
NM_000506	5.83819
NM_000151	5.81577
NM_000761	5.80226
NM_000672,NM_001102470	5.78986
NM_000340	5.74976
NM_006215	5.71298
NM_001080451	5.66429
NM_002108	5.65602
NM_000667	5.65457
NM_017545	5.64781
NM_207117	5.6416
NM_001080513	5.59474
NR_001558	5.58959
NM_052890	5.58873
NM_014495	5.56898
NM_001622	5.56448
NM_000045	5.5354
NM_002150,NM_001171993	5.5217
NM_004617	5.51094
NM_001017367,NM_001017364,NM_000716,NM_001017366,NM_001017365	5.49139
NM_001005783,NM_016527	5.48256
NM_138932,NM_001198818,NM_014576,NM_001198819,NM_138933,NM_001198820	5.48064
NM_001127701,NM_001002236,NM_001127702,NM_001127700,NM_001127707,NM_000295,NM_001002235,NM_001127703,NM_001127706,NM_001127704,NM_001127705	5.47816
NM_021139	5.47248
NM_002591	5.4722
NM_000669	5.426
NM_000446	5.41743
NM_001198855,NM_001198853,NM_001198854,NM_000770	5.41214
NM_016186,NM_001100607	5.40779
NM_153187,NM_003057	5.3502
NR_033557	5.27868
NM_201648,NM_005838	5.27652
NM_001190906,NM_005989,NM_001190907	5.27152
NM_000187	5.27131
NM_001086	5.26542
NM_000242	5.25815
NM_000638	5.25072
NM_001713	5.25036
NM_000596	5.24008
NM_001177660,NM_004132	5.2392
NM_001025194,NM_001025195,NM_001266	5.23687
NM_002153	5.21437
NM_005123	5.21148
NM_005651	5.20487
NM_001638	5.20229
NM_000379	5.18032
NM_000778	5.17597
NM_017460,NM_001202855	5.1727
NM_001010845	5.16922
NM_003742	5.15934
NM_052972	5.11009
NM_080661	5.09544
NM_145740	5.08521
NM_001128925,NM_000772	5.04931
NM_005666	5.04493
NM_001818	5.02848
NM_201651,NM_004213	5.02119
NM_006446	5.01497
NM_005656,NM_001135099	5.01456
NM_182617,NM_001105069	5.014
NM_021232	5.0107
NM_001161729,NM_001161727,NM_001161728,NM_000300	5.00945
NM_016327	5.0023
NM_031900	4.9991
NM_006944	4.98399
NM_020995	4.97126
NM_004666	4.96744
NM_001646	4.96042
NM_001030003,NM_178849,NM_178850,NM_000457,NM_001030004,NM_175914	4.93467
NM_001159	4.93066
NM_000577,NM_173842,NM_173841,NM_173843	4.92909
NR_033853	4.92469
NM_000253	4.91971
NM_001002294,NM_006894	4.90206
NR_027922,NR_027921	4.90045
NM_000354	4.89936
NM_002217	4.8968
NM_004944	4.89127
NM_030787	4.89104
NM_003822,NM_205860	4.86975
NM_172014,NM_003807	4.84839
NM_001308	4.84621
NM_213652,NM_202004,NM_213653,NM_145277	4.84542
NM_001385	4.8126
NM_032962,NM_032963	4.81076
NM_001074	4.80379
NM_000392	4.80331
NM_001994	4.79983
NM_000531	4.7897
NM_002052	4.78315
NM_000507,NM_001127628	4.77918
NR_031678	4.76296
NM_032607	4.75858
NM_001127610,NM_001701	4.75448
NM_003708	4.75296

## Sheet: Genes overexpressed in Brain
Transcript	DFI
NM_002055,NM_001131019	6.98432
NM_001185090,NM_007327,NM_000832,NM_021569,NM_001185091	6.04508
NM_012306	5.96586
NM_005166,NM_001024807	5.83437
NM_006087	5.83284
NM_006650,NM_001008220	5.83203
NM_152296	5.82081
NM_004984	5.74693
NM_199478,NM_000533,NM_001128834	5.71965
NM_002522	5.70252
NM_001958	5.68908
NM_178557	5.66904
NM_006158	5.63643
NM_001001502,NM_003085	5.60412
NM_020309	5.53329
NM_001819	5.48834
NM_001137560	5.47696
NM_001105541,NM_005382	5.4381
NM_005954	5.43207
NM_015981,NM_171825	5.37807
NM_001144826,NM_006695,NM_001144825	5.36425
NM_001134771,NM_020708	5.34858
NM_000815	5.31941
NM_004321	5.31611
NM_013271	5.28719
NM_000841	5.27141
NM_002846,NM_001199763,NM_001199764	5.26708
NM_005076	5.25242
NM_019106,NM_145733	5.2402
NM_001199216,NM_080600,NM_002361	5.21536
NM_139278	5.18429
NM_012109	5.17207
NM_153350	5.16949
NM_001008272,NM_013259,NM_001008273	5.14932
NM_001703	5.12188
NM_001010898	5.09887
NR_024281	5.09484
NM_020804,NM_001199583	5.08643
NM_001420,NM_032281	5.04531
NM_002373	4.99444
NM_004976,NM_001112741	4.99346
NM_014351	4.99202
NM_012324,NM_016431	4.98336
NM_001275	4.96382
NM_015063	4.95415
NM_152913,NM_001134450,NM_001134451	4.95371
NM_145173	4.94412
NM_206833	4.93263
NM_030795	4.92748
NM_004181	4.91288
NM_004983	4.91019
NM_031205,NM_001033677,NM_004276	4.89542
NM_014690,NM_001031690	4.89451
NR_003090,NM_182935	4.89245
NM_020465,NM_001130487,NM_022910	4.8853
NM_016257	4.87772
NM_004518,NM_172106,NM_172108,NM_172107,NM_172109	4.87296
NM_014759,NM_001099335	4.8694
NM_015086	4.83632
NM_021189,NM_001127173	4.83192
NR_037870	4.82492
NM_031309	4.82182
NM_032727	4.81286
NM_003179	4.80693
NM_024046	4.8034
NM_130811,NM_003081	4.8032
NM_004588	4.79056
NM_020416,NM_181876	4.78082
NM_016606	4.77547
NM_017594	4.75883
