# Supplementary material for: DFI: gene feature discovery in RNA-seq experiments from multiple sources
Source: BMC Genomics. 2012 Dec 17;13(Suppl 8):S11. doi: 10.1186/1471-2164-13-S8-S11 (PMC3535702; doi:10.1186/1471-2164-13-S8-S11)
Supplement: Additional file 2 — Selected gene features and IPA functional annotations for liver carcinoma, blood and leukaemia samples from ENCODE project. [file 1471-2164-13-S8-S11-S2.xls]

## Sheet: (IPA) Liver Carcinoma
© 2000-2012 Ingenuity Systems, Inc. All rights reserved.
Category	Functions Annotation	p-Value	# Molecules	Molecules
Metabolic Disease	glucose metabolism disorder	4.77E-16	29	A2M,AGT,AHSG,ALB,ALDH1A1,APOA1,APOA2,APOB,APOC3,APOE,APP,C2,C3,CFB,CLU,COL27A1,CP,DLK1,F2,FN1,G6PC,IGF2,IGFBP1 (includes EG:16006),IGFBP3,PCK1 (includes EG:18534),PGM1,RBP4,SERPINA3,TF
Organismal Injury and Abnormalities	injury of organ	1.37E-14	16	AGT,AHSG,ALB,AMBP,APOE,APOH,APP,C2,C3,CFB,CLU,F2,FABP1,IGF2,IGFBP3,TF
Cell-To-Cell Signaling and Interaction	binding of cells	5.36E-14	20	A2M,AGT,APOA1,APOA2,APOE,APOH,APP,ASGR2,C3,F2,F5,FN1,IGF2,IGFBP3,PCSK9,SDC2,SERPINA5,SERPINF2,SORL1,TFPI
Lipid Metabolism	transport of lipid	2.19E-13	13	ABCC2,ALB,APOA1,APOA2,APOB,APOC3,APOE,APOH,CLU,F2,FABP1,RBP4,SLC13A5
Molecular Transport	transport of lipid	2.19E-13	13	ABCC2,ALB,APOA1,APOA2,APOB,APOC3,APOE,APOH,CLU,F2,FABP1,RBP4,SLC13A5
Small Molecule Biochemistry	transport of lipid	2.19E-13	13	ABCC2,ALB,APOA1,APOA2,APOB,APOC3,APOE,APOH,CLU,F2,FABP1,RBP4,SLC13A5
Cardiovascular Disease	thrombosis	3.50E-13	12	ALB,APOE,APOH,APP,C2,CFB,CTGF,F2,F5,SERPINA5,SERPIND1,TFPI
Hematological Disease	thrombosis	3.50E-13	12	ALB,APOE,APOH,APP,C2,CFB,CTGF,F2,F5,SERPINA5,SERPIND1,TFPI
Cardiovascular Disease	vascular disease	4.01E-13	21	AGT,AHSG,ALB,APOA1,APOB,APOC3,APOE,APOH,APP,C2,C3,CFB,CLU,CTGF,F2,F5,FN1,IGF2,SERPINA5,SERPIND1,TFPI
Lipid Metabolism	metabolism of acylglycerol	4.77E-12	11	APOA2,APOB,APOC3,APOE,APOH,C3,F2,FABP1,G6PC,IGF2,PCSK9
Small Molecule Biochemistry	metabolism of acylglycerol	4.77E-12	11	APOA2,APOB,APOC3,APOE,APOH,C3,F2,FABP1,G6PC,IGF2,PCSK9
Neurological Disease	dementia	6.39E-12	19	A2M,AGT,APOA1,APOA2,APOB,APOC3,APOE,APP,C3,CFB,CLU,CTGF,IGF2,IGFBP3,SERPINA1,SERPINA3,SLC7A2,SORL1,TF
Metabolic Disease	hypercholesterolemia	1.08E-11	8	APOA1,APOA2,APOB,APOE,APP,F2,FABP1,PCSK9
Cardiovascular Disease	hypercholesterolemia	1.08E-11	8	APOA1,APOA2,APOB,APOE,APP,F2,FABP1,PCSK9
Genetic Disorder	hypercholesterolemia	1.08E-11	8	APOA1,APOA2,APOB,APOE,APP,F2,FABP1,PCSK9
Lipid Metabolism	quantity of steroid	1.63E-11	16	AFP,AGT,ALB,APOA1,APOA2,APOB,APOC3,APOE,APP,CLU,DLK1,FABP1,G6PC,IGF2,PCSK9,TFPI
Molecular Transport	quantity of steroid	1.63E-11	16	AFP,AGT,ALB,APOA1,APOA2,APOB,APOC3,APOE,APP,CLU,DLK1,FABP1,G6PC,IGF2,PCSK9,TFPI
Small Molecule Biochemistry	quantity of steroid	1.63E-11	16	AFP,AGT,ALB,APOA1,APOA2,APOB,APOC3,APOE,APP,CLU,DLK1,FABP1,G6PC,IGF2,PCSK9,TFPI
Lipid Metabolism	esterification of lipid	1.92E-11	8	AGT,APOA1,APOA2,APOB,APOE,APP,C3,PCK1 (includes EG:18534)
Small Molecule Biochemistry	esterification of lipid	1.92E-11	8	AGT,APOA1,APOA2,APOB,APOE,APP,C3,PCK1 (includes EG:18534)
Lipid Metabolism	quantity of sterol	1.94E-11	13	AGT,APOA1,APOA2,APOB,APOC3,APOE,APP,CLU,DLK1,FABP1,G6PC,PCSK9,TFPI
Molecular Transport	quantity of sterol	1.94E-11	13	AGT,APOA1,APOA2,APOB,APOC3,APOE,APP,CLU,DLK1,FABP1,G6PC,PCSK9,TFPI
Small Molecule Biochemistry	quantity of sterol	1.94E-11	13	AGT,APOA1,APOA2,APOB,APOC3,APOE,APP,CLU,DLK1,FABP1,G6PC,PCSK9,TFPI
Lipid Metabolism	metabolism of terpenoid	3.75E-11	14	AFP,AGT,ALDH1A1,APOA1,APOA2,APOB,APOC3,APOE,APP,G6PC,IGF2,PCSK9,RBP4,SERPINA1
Small Molecule Biochemistry	metabolism of terpenoid	3.75E-11	14	AFP,AGT,ALDH1A1,APOA1,APOA2,APOB,APOC3,APOE,APP,G6PC,IGF2,PCSK9,RBP4,SERPINA1
Vitamin and Mineral Metabolism	metabolism of terpenoid	3.75E-11	14	AFP,AGT,ALDH1A1,APOA1,APOA2,APOB,APOC3,APOE,APP,G6PC,IGF2,PCSK9,RBP4,SERPINA1
Neurological Disease	Alzheimer's disease	3.93E-11	18	A2M,AGT,APOA1,APOA2,APOC3,APOE,APP,C3,CFB,CLU,CTGF,IGF2,IGFBP3,SERPINA1,SERPINA3,SLC7A2,SORL1,TF
Genetic Disorder	Alzheimer's disease	3.93E-11	18	A2M,AGT,APOA1,APOA2,APOC3,APOE,APP,C3,CFB,CLU,CTGF,IGF2,IGFBP3,SERPINA1,SERPINA3,SLC7A2,SORL1,TF
Metabolic Disease	type III hyperlipidemia	6.46E-11	6	A2M,APOB,APOE,APP,FGA,TF
Cardiovascular Disease	type III hyperlipidemia	6.46E-11	6	A2M,APOB,APOE,APP,FGA,TF
Genetic Disorder	type III hyperlipidemia	6.46E-11	6	A2M,APOB,APOE,APP,FGA,TF
Metabolic Disease	hyperlipidemia	6.57E-11	9	A2M,APOA1,APOB,APOC3,APOE,APP,DLK1,FGA,TF
Cardiovascular Disease	hyperlipidemia	6.57E-11	9	A2M,APOA1,APOB,APOC3,APOE,APP,DLK1,FGA,TF
Lipid Metabolism	quantity of lipid	7.36E-11	20	AFP,AGT,AHSG,ALB,APOA1,APOA2,APOB,APOC3,APOE,APP,C3,CLU,DLK1,F2,FABP1,G6PC,IGF2,PCK1 (includes EG:18534),PCSK9,TFPI
Molecular Transport	quantity of lipid	7.36E-11	20	AFP,AGT,AHSG,ALB,APOA1,APOA2,APOB,APOC3,APOE,APP,C3,CLU,DLK1,F2,FABP1,G6PC,IGF2,PCK1 (includes EG:18534),PCSK9,TFPI
Small Molecule Biochemistry	quantity of lipid	7.36E-11	20	AFP,AGT,AHSG,ALB,APOA1,APOA2,APOB,APOC3,APOE,APP,C3,CLU,DLK1,F2,FABP1,G6PC,IGF2,PCK1 (includes EG:18534),PCSK9,TFPI
Lipid Metabolism	esterification of cholesterol	8.40E-11	7	AGT,APOA1,APOA2,APOB,APOE,APP,C3
Small Molecule Biochemistry	esterification of cholesterol	8.40E-11	7	AGT,APOA1,APOA2,APOB,APOE,APP,C3
Lipid Metabolism	metabolism of triacylglycerol	1.02E-10	9	APOA2,APOB,APOC3,APOE,APOH,C3,FABP1,G6PC,PCSK9
Small Molecule Biochemistry	metabolism of triacylglycerol	1.02E-10	9	APOA2,APOB,APOC3,APOE,APOH,C3,FABP1,G6PC,PCSK9
Lipid Metabolism	quantity of cholesterol	1.46E-10	12	AGT,APOA1,APOA2,APOB,APOC3,APOE,APP,DLK1,FABP1,G6PC,PCSK9,TFPI
Molecular Transport	quantity of cholesterol	1.46E-10	12	AGT,APOA1,APOA2,APOB,APOC3,APOE,APP,DLK1,FABP1,G6PC,PCSK9,TFPI
Small Molecule Biochemistry	quantity of cholesterol	1.46E-10	12	AGT,APOA1,APOA2,APOB,APOC3,APOE,APP,DLK1,FABP1,G6PC,PCSK9,TFPI
Lipid Metabolism	homeostasis of lipid	1.85E-10	11	APOA1,APOA2,APOB,APOC3,APOE,ASGR2,C3,CP,FN1,G6PC,PCSK9
Small Molecule Biochemistry	homeostasis of lipid	1.85E-10	11	APOA1,APOA2,APOB,APOC3,APOE,ASGR2,C3,CP,FN1,G6PC,PCSK9
Organismal Injury and Abnormalities	injury of lung	2.33E-10	9	AHSG,ALB,AMBP,APOH,C2,CFB,CLU,IGFBP3,TF
Respiratory Disease	injury of lung	2.33E-10	9	AHSG,ALB,AMBP,APOH,C2,CFB,CLU,IGFBP3,TF
Lipid Metabolism	fatty acid metabolism	3.22E-10	17	ABCC2,AGT,ALB,APOA1,APOA2,APOB,APOC3,APOE,APOH,APP,CLU,F2,FABP1,HLF,IGF2,RBP4,SLC13A5
Small Molecule Biochemistry	fatty acid metabolism	3.22E-10	17	ABCC2,AGT,ALB,APOA1,APOA2,APOB,APOC3,APOE,APOH,APP,CLU,F2,FABP1,HLF,IGF2,RBP4,SLC13A5
Lipid Metabolism	efflux of phospholipid	3.83E-10	6	APOA1,APOA2,APOC3,APOE,CLU,FABP1
Molecular Transport	efflux of phospholipid	3.83E-10	6	APOA1,APOA2,APOC3,APOE,CLU,FABP1
Small Molecule Biochemistry	efflux of phospholipid	3.83E-10	6	APOA1,APOA2,APOC3,APOE,CLU,FABP1
Lipid Metabolism	quantity of fatty acid	4.43E-10	12	AGT,AHSG,APOA2,APOB,APOE,APP,C3,DLK1,F2,FABP1,IGF2,PCK1 (includes EG:18534)
Molecular Transport	quantity of fatty acid	4.43E-10	12	AGT,AHSG,APOA2,APOB,APOE,APP,C3,DLK1,F2,FABP1,IGF2,PCK1 (includes EG:18534)
Small Molecule Biochemistry	quantity of fatty acid	4.43E-10	12	AGT,AHSG,APOA2,APOB,APOE,APP,C3,DLK1,F2,FABP1,IGF2,PCK1 (includes EG:18534)
Hematological System Development and Function	homeostasis of blood	5.05E-10	8	ABCC2,AGT,AHSG,APOC3,APOH,C3,G6PC,PCK1 (includes EG:18534)
Lipid Metabolism	binding of lipid	8.07E-10	8	APOA1,APOB,APOE,APOH,APP,F2,FABP1,FN1
Small Molecule Biochemistry	binding of lipid	8.07E-10	8	APOA1,APOB,APOE,APOH,APP,F2,FABP1,FN1
Cellular Function and Maintenance	ion homeostasis of cells	8.76E-10	15	A2M,AGT,ALB,APOA1,APOE,APP,C3,CP,F2,FN1,G6PC,IGF2,PGM1,SORL1,TF
Hematological System Development and Function	hemostasis	8.78E-10	11	APOE,APOH,ASGR2,C3,F2,F5,FGA,FGG,FN1,SERPINF2,TFPI
Lipid Metabolism	steroid metabolism	9.27E-10	12	AFP,AGT,APOA1,APOA2,APOB,APOC3,APOE,APP,G6PC,IGF2,PCSK9,SERPINA1
Small Molecule Biochemistry	steroid metabolism	9.27E-10	12	AFP,AGT,APOA1,APOA2,APOB,APOC3,APOE,APP,G6PC,IGF2,PCSK9,SERPINA1
Vitamin and Mineral Metabolism	steroid metabolism	9.27E-10	12	AFP,AGT,APOA1,APOA2,APOB,APOC3,APOE,APP,G6PC,IGF2,PCSK9,SERPINA1
Metabolic Disease	familial hypercholesterolemia	1.04E-09	5	APOA1,APOA2,APOB,F2,PCSK9
Cardiovascular Disease	familial hypercholesterolemia	1.04E-09	5	APOA1,APOA2,APOB,F2,PCSK9
Genetic Disorder	familial hypercholesterolemia	1.04E-09	5	APOA1,APOA2,APOB,F2,PCSK9
Metabolic Disease	insulin resistance	1.29E-09	15	AGT,AHSG,ALB,APOA1,APOA2,APOB,APOC3,APOE,C3,CLU,DLK1,F2,IGF2,PCK1 (includes EG:18534),RBP4
Endocrine System Disorders	insulin resistance	1.29E-09	15	AGT,AHSG,ALB,APOA1,APOA2,APOB,APOC3,APOE,C3,CLU,DLK1,F2,IGF2,PCK1 (includes EG:18534),RBP4
Lipid Metabolism	homeostasis of cholesterol	1.39E-09	8	APOA1,APOA2,APOB,APOC3,APOE,FN1,G6PC,PCSK9
Small Molecule Biochemistry	homeostasis of cholesterol	1.39E-09	8	APOA1,APOA2,APOB,APOC3,APOE,FN1,G6PC,PCSK9
Vitamin and Mineral Metabolism	homeostasis of cholesterol	1.39E-09	8	APOA1,APOA2,APOB,APOC3,APOE,FN1,G6PC,PCSK9
Cellular Assembly and Organization	delay in formation of filaments	1.64E-09	4	APOE,APP,CTGF,FN1
Lipid Metabolism	quantity of acylglycerol	2.01E-09	12	AGT,APOA1,APOA2,APOB,APOC3,APOE,C3,DLK1,FABP1,G6PC,IGF2,PCK1 (includes EG:18534)
Molecular Transport	quantity of acylglycerol	2.01E-09	12	AGT,APOA1,APOA2,APOB,APOC3,APOE,C3,DLK1,FABP1,G6PC,IGF2,PCK1 (includes EG:18534)
Small Molecule Biochemistry	quantity of acylglycerol	2.01E-09	12	AGT,APOA1,APOA2,APOB,APOC3,APOE,C3,DLK1,FABP1,G6PC,IGF2,PCK1 (includes EG:18534)
Inflammatory Response	immune response	2.05E-09	27	A2M,AGT,AHSG,AMBP,APOA1,APOA2,APOE,APOH,APP,ASGR1,C3,CFB,CLU,F2,F5,FGB (includes EG:110135),FGG,FN1,G6PC,IGFBP1 (includes EG:16006),LYZ,SERPINA1,SERPINA3,SERPINF2,SLC7A2,TF,TFPI
Hematological System Development and Function	coagulation of blood	2.24E-09	10	APOE,APOH,ASGR2,C3,F2,F5,FGA,FGG,SERPINF2,TFPI
Organismal Functions	coagulation of blood	2.24E-09	10	APOE,APOH,ASGR2,C3,F2,F5,FGA,FGG,SERPINF2,TFPI
Cancer	solid tumor	2.81E-09	38	ABCC2,AFP,AHSG,ALB,ALDH1A1,AMBP,APOA1,APOA2,APOE,C3,CFB,CLU,CP,CTGF,DLK1,F2,F5,FABP1,FGA,FGG,FGL1,FN1,G6PC,GPR126,HLF,IGF2,IGFBP1 (includes EG:16006),IGFBP3,LYZ,PEG3,SDC2,SERPINA1,SERPINA3,SERPINA5,SERPIND1,TFPI,TGFBI,TM4SF1
Neurological Disease	age-related macular degeneration	3.67E-09	6	APOE,C2,C3,CFB,CP,TF
Genetic Disorder	age-related macular degeneration	3.67E-09	6	APOE,C2,C3,CFB,CP,TF
Ophthalmic Disease	age-related macular degeneration	3.67E-09	6	APOE,C2,C3,CFB,CP,TF
Cellular Movement	migration of cells	3.99E-09	27	A2M,AGT,AHSG,ALB,APOA1,APOB,APOE,APP,C2,C3,CFB,CLU,CTGF,F2,FGA,FGB (includes EG:110135),FN1,G6PC,IGF2,IGFBP1 (includes EG:16006),IGFBP3,SDC2,SERPINA1,SERPINA3,SERPINA5,TFPI,TM4SF1
Lipid Metabolism	quantity of cholesterol ester	5.48E-09	6	APOA1,APOA2,APOC3,APOE,CLU,FABP1
Molecular Transport	quantity of cholesterol ester	5.48E-09	6	APOA1,APOA2,APOC3,APOE,CLU,FABP1
Small Molecule Biochemistry	quantity of cholesterol ester	5.48E-09	6	APOA1,APOA2,APOC3,APOE,CLU,FABP1
Cellular Movement	leukocyte migration	5.79E-09	19	AGT,ALB,APOA1,APOB,APOE,APP,C2,C3,CFB,CLU,CTGF,F2,FGB (includes EG:110135),FN1,G6PC,IGF2,IGFBP3,SERPINA1,SERPINA3
Immune Cell Trafficking	leukocyte migration	5.79E-09	19	AGT,ALB,APOA1,APOB,APOE,APP,C2,C3,CFB,CLU,CTGF,F2,FGB (includes EG:110135),FN1,G6PC,IGF2,IGFBP3,SERPINA1,SERPINA3
Metabolic Disease	experimentally-induced diabetes	6.39E-09	8	A2M,AGT,C2,C3,CP,FN1,SERPINA3,TF
Endocrine System Disorders	experimentally-induced diabetes	6.39E-09	8	A2M,AGT,C2,C3,CP,FN1,SERPINA3,TF
Gastrointestinal Disease	experimentally-induced diabetes	6.39E-09	8	A2M,AGT,C2,C3,CP,FN1,SERPINA3,TF
Organismal Injury and Abnormalities	atherogenesis	6.63E-09	6	AGT,APOA1,APOA2,APOB,APOE,SERPIND1
Cardiovascular Disease	atherogenesis	6.63E-09	6	AGT,APOA1,APOA2,APOB,APOE,SERPIND1
Cancer	carcinoma	6.64E-09	37	ABCC2,AFP,AHSG,ALB,ALDH1A1,AMBP,APOA1,APOA2,APOE,C3,CFB,CLU,CP,CTGF,DLK1,F2,F5,FABP1,FGA,FGG,FGL1,FN1,G6PC,GPR126,HLF,IGF2,IGFBP1 (includes EG:16006),IGFBP3,LYZ,PEG3,SERPINA1,SERPINA3,SERPINA5,SERPIND1,TFPI,TGFBI,TM4SF1
Lipid Metabolism	quantity of triacylglycerol	7.17E-09	11	AGT,APOA1,APOA2,APOB,APOC3,APOE,C3,DLK1,FABP1,G6PC,PCK1 (includes EG:18534)
Molecular Transport	quantity of triacylglycerol	7.17E-09	11	AGT,APOA1,APOA2,APOB,APOC3,APOE,C3,DLK1,FABP1,G6PC,PCK1 (includes EG:18534)
Small Molecule Biochemistry	quantity of triacylglycerol	7.17E-09	11	AGT,APOA1,APOA2,APOB,APOC3,APOE,C3,DLK1,FABP1,G6PC,PCK1 (includes EG:18534)
Lipid Metabolism	metabolism of cholesterol	8.23E-09	8	APOA1,APOA2,APOB,APOC3,APOE,APP,PCSK9,SERPINA1
Small Molecule Biochemistry	metabolism of cholesterol	8.23E-09	8	APOA1,APOA2,APOB,APOC3,APOE,APP,PCSK9,SERPINA1
Vitamin and Mineral Metabolism	metabolism of cholesterol	8.23E-09	8	APOA1,APOA2,APOB,APOC3,APOE,APP,PCSK9,SERPINA1
Cancer	adenocarcinoma	8.56E-09	19	ALB,ALDH1A1,AMBP,APOE,CFB,CLU,CP,DLK1,F5,FGA,FGL1,FN1,HLF,IGF2,IGFBP3,PEG3,SERPINA1,TGFBI,TM4SF1
Tissue Development	tissue development	9.61E-09	35	ABLIM1,AGT,AHSG,ALB,ALDH1A1,APOA1,APOB,APOE,APOH,APP,C3,CLU,CTGF,DLK1,DSP,F2,F5,FABP1,FGA,FGG,FN1,G6PC,IGF2,IGFBP1 (includes EG:16006),IGFBP3,NID1,PCSK9,PEG10,RBP4,SDC2,SERPINA5,TF,TFPI,TGFBI,TM4SF1
Lipid Metabolism	secretion of triacylglycerol	1.49E-08	5	APOA1,APOA2,APOB,APOE,FABP1
Molecular Transport	secretion of triacylglycerol	1.49E-08	5	APOA1,APOA2,APOB,APOE,FABP1
Small Molecule Biochemistry	secretion of triacylglycerol	1.49E-08	5	APOA1,APOA2,APOB,APOE,FABP1
Cardiovascular Disease	infarction	2.78E-08	11	APOA1,APOB,APOE,APP,C3,CLU,F2,F5,FGB (includes EG:110135),FGG,FN1
Organismal Injury and Abnormalities	blood clot	2.80E-08	7	APOE,APOH,C3,F2,F5,SERPINF2,TFPI
Small Molecule Biochemistry	metabolism of D-glucose	2.80E-08	7	APOE,APP,DLK1,G6PC,IGFBP1 (includes EG:16006),PCK1 (includes EG:18534),PGM1
Carbohydrate Metabolism	metabolism of D-glucose	2.80E-08	7	APOE,APP,DLK1,G6PC,IGFBP1 (includes EG:16006),PCK1 (includes EG:18534),PGM1
Cell-To-Cell Signaling and Interaction	adhesion of immune cells	3.41E-08	12	A2M,AGT,APOA1,APOC3,APOE,APOH,APP,C3,F2,FGA,FGG,FN1
Hematological System Development and Function	adhesion of immune cells	3.41E-08	12	A2M,AGT,APOA1,APOC3,APOE,APOH,APP,C3,F2,FGA,FGG,FN1
Immune Cell Trafficking	adhesion of immune cells	3.41E-08	12	A2M,AGT,APOA1,APOC3,APOE,APOH,APP,C3,F2,FGA,FGG,FN1
Tissue Development	adhesion of immune cells	3.41E-08	12	A2M,AGT,APOA1,APOC3,APOE,APOH,APP,C3,F2,FGA,FGG,FN1
Metabolic Disease	diabetes mellitus	3.45E-08	18	A2M,AGT,ALB,ALDH1A1,APOA1,APOB,APOC3,C2,C3,CFB,CLU,COL27A1,CP,FN1,PCK1 (includes EG:18534),PGM1,SERPINA3,TF
Endocrine System Disorders	diabetes mellitus	3.45E-08	18	A2M,AGT,ALB,ALDH1A1,APOA1,APOB,APOC3,C2,C3,CFB,CLU,COL27A1,CP,FN1,PCK1 (includes EG:18534),PGM1,SERPINA3,TF
Gastrointestinal Disease	diabetes mellitus	3.45E-08	18	A2M,AGT,ALB,ALDH1A1,APOA1,APOB,APOC3,C2,C3,CFB,CLU,COL27A1,CP,FN1,PCK1 (includes EG:18534),PGM1,SERPINA3,TF
Hematological System Development and Function	cell movement of neutrophils	3.59E-08	11	AGT,ALB,APOA1,APP,C2,C3,CFB,CTGF,FN1,G6PC,SERPINA1
Inflammatory Response	cell movement of neutrophils	3.59E-08	11	AGT,ALB,APOA1,APP,C2,C3,CFB,CTGF,FN1,G6PC,SERPINA1
Cellular Movement	cell movement of neutrophils	3.59E-08	11	AGT,ALB,APOA1,APP,C2,C3,CFB,CTGF,FN1,G6PC,SERPINA1
Immune Cell Trafficking	cell movement of neutrophils	3.59E-08	11	AGT,ALB,APOA1,APP,C2,C3,CFB,CTGF,FN1,G6PC,SERPINA1
Hematological System Development and Function	cell movement of myeloid cells	4.12E-08	14	AGT,ALB,APOA1,APOE,APP,C2,C3,CFB,CTGF,F2,FN1,G6PC,SERPINA1,SERPINA3
Cellular Movement	cell movement of myeloid cells	4.12E-08	14	AGT,ALB,APOA1,APOE,APP,C2,C3,CFB,CTGF,F2,FN1,G6PC,SERPINA1,SERPINA3
Immune Cell Trafficking	cell movement of myeloid cells	4.12E-08	14	AGT,ALB,APOA1,APOE,APP,C2,C3,CFB,CTGF,F2,FN1,G6PC,SERPINA1,SERPINA3
Organismal Functions	healing	4.38E-08	10	APOA1,APOE,F2,FGA,FGB (includes EG:110135),FN1,SERPINA3,SERPIND1,SERPINF2,SORL1
Cardiovascular Disease	vascular lesion	4.42E-08	9	AGT,APOA1,APOA2,APOB,APOE,APP,F5,IGF2,SERPIND1
Hematological System Development and Function	cell movement of phagocytes	5.22E-08	14	AGT,ALB,APOA1,APOE,APP,C2,C3,CFB,CTGF,F2,FN1,G6PC,SERPINA1,SERPINA3
Inflammatory Response	cell movement of phagocytes	5.22E-08	14	AGT,ALB,APOA1,APOE,APP,C2,C3,CFB,CTGF,F2,FN1,G6PC,SERPINA1,SERPINA3
Cellular Movement	cell movement of phagocytes	5.22E-08	14	AGT,ALB,APOA1,APOE,APP,C2,C3,CFB,CTGF,F2,FN1,G6PC,SERPINA1,SERPINA3
Immune Cell Trafficking	cell movement of phagocytes	5.22E-08	14	AGT,ALB,APOA1,APOE,APP,C2,C3,CFB,CTGF,F2,FN1,G6PC,SERPINA1,SERPINA3
Cardiovascular Disease	damage of blood vessel	5.36E-08	5	AGT,APOE,APP,CLU,F2
Metabolic Disease	hypertriglyceridemia	5.77E-08	6	APOA1,APOA2,APOB,APOC3,APOE,DLK1
Cardiovascular Disease	hypertriglyceridemia	5.77E-08	6	APOA1,APOA2,APOB,APOC3,APOE,DLK1
Hematological Disease	hypertriglyceridemia	5.77E-08	6	APOA1,APOA2,APOB,APOC3,APOE,DLK1
Genetic Disorder	hypertriglyceridemia	5.77E-08	6	APOA1,APOA2,APOB,APOC3,APOE,DLK1
Lipid Metabolism	release of cholesterol	6.76E-08	4	APOA1,APOA2,APOE,APP
Molecular Transport	release of cholesterol	6.76E-08	4	APOA1,APOA2,APOE,APP
Small Molecule Biochemistry	release of cholesterol	6.76E-08	4	APOA1,APOA2,APOE,APP
Small Molecule Biochemistry	production of nitric oxide	7.64E-08	9	AGT,ALB,APOC3,APOE,APP,F2,FN1,IGF2,RBP4
Cell Signaling	production of nitric oxide	7.64E-08	9	AGT,ALB,APOC3,APOE,APP,F2,FN1,IGF2,RBP4
Hematological Disease	congenital afibrinogenemia	7.89E-08	3	FGA,FGB (includes EG:110135),FGG
Genetic Disorder	congenital afibrinogenemia	7.89E-08	3	FGA,FGB (includes EG:110135),FGG
Developmental Disorder	congenital afibrinogenemia	7.89E-08	3	FGA,FGB (includes EG:110135),FGG
Immunological Disease	congenital afibrinogenemia	7.89E-08	3	FGA,FGB (includes EG:110135),FGG
Metabolic Disease	familial visceral amyloidosis, ostertag type	7.89E-08	3	APOA1,FGA,LYZ
Genetic Disorder	familial visceral amyloidosis, ostertag type	7.89E-08	3	APOA1,FGA,LYZ
Renal and Urological Disease	familial visceral amyloidosis, ostertag type	7.89E-08	3	APOA1,FGA,LYZ
Genetic Disorder	lattice corneal dystrophy type I	7.89E-08	3	APOE,CLU,TGFBI
Ophthalmic Disease	lattice corneal dystrophy type I	7.89E-08	3	APOE,CLU,TGFBI
Cardiovascular Disease	atherosclerotic lesion	7.96E-08	8	AGT,APOA1,APOA2,APOB,APOE,F5,IGF2,SERPIND1
Organismal Injury and Abnormalities	acute lung injury	8.38E-08	6	AHSG,ALB,APOH,CLU,IGFBP3,TF
Respiratory Disease	acute lung injury	8.38E-08	6	AHSG,ALB,APOH,CLU,IGFBP3,TF
Cardiovascular System Development and Function	vasculogenesis	9.68E-08	15	AGT,APOA1,APOB,APOE,APOH,APP,C3,CTGF,F2,FN1,IGF2,IGFBP3,SERPINF2,TFPI,TM4SF1
Organismal Development	vasculogenesis	9.68E-08	15	AGT,APOA1,APOB,APOE,APOH,APP,C3,CTGF,F2,FN1,IGF2,IGFBP3,SERPINF2,TFPI,TM4SF1
Neurological Disease	encephalopathy	1.00E-07	22	A2M,ABCC2,ALB,APOA1,APOB,APOE,APP,C3,CLU,CP,CTGF,F2,F5,FGG,G6PC,HLF,IGFBP1 (includes EG:16006),RBP4,SERPINA1,SERPINA3,SERPINF2,SORL1
Metabolic Disease	dyslipidemia	1.03E-07	7	APOA1,APOA2,APOB,APOC3,APOE,DLK1,PCSK9
Hematological Disease	dyslipidemia	1.03E-07	7	APOA1,APOA2,APOB,APOC3,APOE,DLK1,PCSK9
Tissue Development	development of organ	1.14E-07	27	ABLIM1,AGT,AHSG,ALB,ALDH1A1,APOA1,APOB,APOE,APP,C3,CLU,CTGF,DSP,F5,FABP1,FGG,FN1,G6PC,IGF2,IGFBP1 (includes EG:16006),NID1,PCSK9,PEG10,RBP4,SERPINA5,TF,TM4SF1
Organismal Development	development of organ	1.14E-07	27	ABLIM1,AGT,AHSG,ALB,ALDH1A1,APOA1,APOB,APOE,APP,C3,CLU,CTGF,DSP,F5,FABP1,FGG,FN1,G6PC,IGF2,IGFBP1 (includes EG:16006),NID1,PCSK9,PEG10,RBP4,SERPINA5,TF,TM4SF1
Embryonic Development	development of organ	1.14E-07	27	ABLIM1,AGT,AHSG,ALB,ALDH1A1,APOA1,APOB,APOE,APP,C3,CLU,CTGF,DSP,F5,FABP1,FGG,FN1,G6PC,IGF2,IGFBP1 (includes EG:16006),NID1,PCSK9,PEG10,RBP4,SERPINA5,TF,TM4SF1
Organ Development	development of organ	1.14E-07	27	ABLIM1,AGT,AHSG,ALB,ALDH1A1,APOA1,APOB,APOE,APP,C3,CLU,CTGF,DSP,F5,FABP1,FGG,FN1,G6PC,IGF2,IGFBP1 (includes EG:16006),NID1,PCSK9,PEG10,RBP4,SERPINA5,TF,TM4SF1
Cell-To-Cell Signaling and Interaction	activation of neuroglia	1.31E-07	7	AGT,APOE,APP,C3,F2,FGG,FN1
Nervous System Development and Function	activation of neuroglia	1.31E-07	7	AGT,APOE,APP,C3,F2,FGG,FN1
Cancer	neoplasia	1.33E-07	40	ABCC2,AFP,AGT,AHSG,ALB,ALDH1A1,AMBP,APOA1,APOA2,APOE,ASGR1,C3,CFB,CLU,CP,CTGF,DLK1,F2,F5,FABP1,FGA,FGG,FGL1,FN1,G6PC,GPR126,HLF,IGF2,IGFBP1 (includes EG:16006),IGFBP3,LYZ,PEG3,SDC2,SERPINA1,SERPINA3,SERPINA5,SERPIND1,TFPI,TGFBI,TM4SF1
Molecular Transport	flux of Ca2+	1.42E-07	10	A2M,AGT,ALB,APOA1,APOE,APP,C3,F2,FN1,G6PC
Vitamin and Mineral Metabolism	flux of Ca2+	1.42E-07	10	A2M,AGT,ALB,APOA1,APOE,APP,C3,F2,FN1,G6PC
Cellular Function and Maintenance	flux of Ca2+	1.42E-07	10	A2M,AGT,ALB,APOA1,APOE,APP,C3,F2,FN1,G6PC
Cell Signaling	flux of Ca2+	1.42E-07	10	A2M,AGT,ALB,APOA1,APOE,APP,C3,F2,FN1,G6PC
Lipid Metabolism	clearance of lipid	1.47E-07	5	ALDH1A1,APOA1,APOC3,APOE,C3
Molecular Transport	clearance of lipid	1.47E-07	5	ALDH1A1,APOA1,APOC3,APOE,C3
Small Molecule Biochemistry	clearance of lipid	1.47E-07	5	ALDH1A1,APOA1,APOC3,APOE,C3
Cellular Movement	cell movement of tumor cell lines	1.64E-07	15	A2M,AGT,APP,C3,CLU,CTGF,F2,FGA,FN1,IGF2,IGFBP1 (includes EG:16006),IGFBP3,SDC2,SERPINA1,SERPINA5
Cancer	tumorigenesis	1.89E-07	42	ABCC2,AFP,AGT,AHSG,ALB,ALDH1A1,AMBP,APOA1,APOA2,APOE,ASGR1,C3,CFB,CLU,CP,CTGF,DLK1,DSP,F2,F5,FABP1,FGA,FGG,FGL1,FN1,G6PC,GPR126,HLF,IGF2,IGFBP1 (includes EG:16006),IGFBP3,LYZ,PEG3,RBP4,SDC2,SERPINA1,SERPINA3,SERPINA5,SERPIND1,TFPI,TGFBI,TM4SF1
Protein Synthesis	metabolism of protein	1.93E-07	17	AGT,APOA1,APOA2,APOB,APOE,APP,ASGR2,C3,CLU,F2,FN1,IGF2,IGFBP1 (includes EG:16006),IGFBP3,PCSK9,SERPINA1,SERPINA5
Metabolic Disease	amyloidosis	2.26E-07	6	APOA1,APOE,APP,FGA,LYZ,TGFBI
Metabolic Disease	inborn error of metabolism	2.32E-07	12	ABCC2,ALB,APOA1,APOB,APOC3,APOE,APP,CLU,CP,G6PC,SERPINA1,TGFBI
Genetic Disorder	inborn error of metabolism	2.32E-07	12	ABCC2,ALB,APOA1,APOB,APOC3,APOE,APP,CLU,CP,G6PC,SERPINA1,TGFBI
Developmental Disorder	inborn error of metabolism	2.32E-07	12	ABCC2,ALB,APOA1,APOB,APOC3,APOE,APP,CLU,CP,G6PC,SERPINA1,TGFBI
Lipid Metabolism	efflux of lipid	2.34E-07	7	APOA1,APOA2,APOC3,APOE,APP,CLU,FABP1
Molecular Transport	efflux of lipid	2.34E-07	7	APOA1,APOA2,APOC3,APOE,APP,CLU,FABP1
Small Molecule Biochemistry	efflux of lipid	2.34E-07	7	APOA1,APOA2,APOC3,APOE,APP,CLU,FABP1
Cancer	cancer	2.40E-07	39	ABCC2,AFP,AHSG,ALB,ALDH1A1,AMBP,APOA1,APOA2,APOE,ASGR1,C3,CFB,CLU,CP,CTGF,DLK1,F2,F5,FABP1,FGA,FGG,FGL1,FN1,G6PC,GPR126,HLF,IGF2,IGFBP1 (includes EG:16006),IGFBP3,LYZ,PEG3,SDC2,SERPINA1,SERPINA3,SERPINA5,SERPIND1,TFPI,TGFBI,TM4SF1
Hematological Disease	blood coagulation disorder	2.45E-07	8	APP,CFB,F2,F5,FGA,FGB (includes EG:110135),FGG,SERPIND1
Renal and Urological Disease	urological disorder	2.78E-07	19	AGT,ALB,APOA1,APOA2,APOE,C3,CFB,CLU,CP,CTGF,F2,FABP1,FGA,FN1,IGF2,IGFBP1 (includes EG:16006),LYZ,SERPINA1,SERPINA3
Cellular Assembly and Organization	formation of fibrils	2.91E-07	5	A2M,APOE,APP,CLU,SERPINA3
Lipid Metabolism	secretion of lipid	3.00E-07	8	AGT,APOA1,APOA2,APOB,APOE,F2,FABP1,FN1
Molecular Transport	secretion of lipid	3.00E-07	8	AGT,APOA1,APOA2,APOB,APOE,F2,FABP1,FN1
Small Molecule Biochemistry	secretion of lipid	3.00E-07	8	AGT,APOA1,APOA2,APOB,APOE,F2,FABP1,FN1
Cellular Assembly and Organization	quantity of filaments	3.07E-07	7	APOE,APP,C3,CLU,DSP,F2,FN1
Tissue Morphology	size of lesion	3.11E-07	9	AGT,APOA1,APOB,APOE,APP,C3,FGB (includes EG:110135),FGG,IGF2
Genetic Disorder	gelatinous drop-like corneal dystrophy	3.15E-07	3	APOE,CLU,TGFBI
Ophthalmic Disease	gelatinous drop-like corneal dystrophy	3.15E-07	3	APOE,CLU,TGFBI
Hematological Disease	thrombophilia	3.18E-07	4	F2,F5,FGA,SERPIND1
Lipid Metabolism	uptake of cholesterol ester	3.18E-07	4	A2M,APOA1,APOA2,APOE
Molecular Transport	uptake of cholesterol ester	3.18E-07	4	A2M,APOA1,APOA2,APOE
Small Molecule Biochemistry	uptake of cholesterol ester	3.18E-07	4	A2M,APOA1,APOA2,APOE
Carbohydrate Metabolism	quantity of carbohydrate	3.54E-07	12	AGT,ALB,AMBP,APOC3,APOE,APP,C3,F2,G6PC,IGF2,IGFBP1 (includes EG:16006),PCK1 (includes EG:18534)
Protein Synthesis	metabolism of lipoprotein	4.32E-07	4	APOA2,APOB,APOE,PCSK9
Cellular Growth and Proliferation	proliferation of muscle cells	4.37E-07	10	AGT,APOE,CLU,F2,FN1,IGF2,IGFBP3,RBP4,SERPINF2,TFPI
Skeletal and Muscular System Development and Function	proliferation of muscle cells	4.37E-07	10	AGT,APOE,CLU,F2,FN1,IGF2,IGFBP3,RBP4,SERPINF2,TFPI
Lipid Metabolism	concentration of lipid	4.40E-07	6	AGT,ALDH1A1,APOA2,APP,FABP1,IGF2
Molecular Transport	concentration of lipid	4.40E-07	6	AGT,ALDH1A1,APOA2,APP,FABP1,IGF2
Small Molecule Biochemistry	concentration of lipid	4.40E-07	6	AGT,ALDH1A1,APOA2,APP,FABP1,IGF2
Cardiovascular Disease	cerebral infarction	4.57E-07	5	APOA1,APOB,APP,F2,F5
Neurological Disease	cerebral infarction	4.57E-07	5	APOA1,APOB,APP,F2,F5
Inflammatory Response	inflammation of organ	4.83E-07	12	AGT,AMBP,APOA1,APOE,APP,C3,CFB,CLU,F2,IGFBP1 (includes EG:16006),TF,TFPI
Lipid Metabolism	synthesis of lipid	4.85E-07	15	AGT,ALB,ALDH1A1,APOA1,APOA2,APOB,APOC3,APOE,APP,C3,CLU,F2,FABP1,IGF2,SERPINA1
Small Molecule Biochemistry	synthesis of lipid	4.85E-07	15	AGT,ALB,ALDH1A1,APOA1,APOA2,APOB,APOC3,APOE,APP,C3,CLU,F2,FABP1,IGF2,SERPINA1
Cell-To-Cell Signaling and Interaction	activation of phagocytes	5.45E-07	10	AGT,APOA1,APOE,APOH,APP,C3,F2,F5,FN1,SLC7A2
Hematological System Development and Function	activation of phagocytes	5.45E-07	10	AGT,APOA1,APOE,APOH,APP,C3,F2,F5,FN1,SLC7A2
Inflammatory Response	activation of phagocytes	5.45E-07	10	AGT,APOA1,APOE,APOH,APP,C3,F2,F5,FN1,SLC7A2
Immune Cell Trafficking	activation of phagocytes	5.45E-07	10	AGT,APOA1,APOE,APOH,APP,C3,F2,F5,FN1,SLC7A2
Antigen Presentation	activation of phagocytes	5.45E-07	10	AGT,APOA1,APOE,APOH,APP,C3,F2,F5,FN1,SLC7A2
Cellular Function and Maintenance	cellular homeostasis	5.67E-07	21	A2M,AGT,ALB,APOA1,APOE,APP,C3,CP,F2,F5,FABP1,FN1,G6PC,IGF2,IGFBP3,PCK1 (includes EG:18534),PGM1,RBP4,SERPINA1,SORL1,TF
Carbohydrate Metabolism	binding of carbohydrate	5.72E-07	6	APOA1,APOE,APOH,F2,FN1,ITIH2
Cellular Assembly and Organization	deposition of amyloid fibrils	5.75E-07	4	APOE,APP,CLU,SERPINA3
Lipid Metabolism	transmission of lipid	5.75E-07	4	APOA1,APOA2,APOC3,APOE
Small Molecule Biochemistry	transmission of lipid	5.75E-07	4	APOA1,APOA2,APOC3,APOE
Lipid Metabolism	transport of cholesterol	6.04E-07	5	APOA1,APOA2,APOB,APOC3,APOE
Molecular Transport	transport of cholesterol	6.04E-07	5	APOA1,APOA2,APOB,APOC3,APOE
Small Molecule Biochemistry	transport of cholesterol	6.04E-07	5	APOA1,APOA2,APOB,APOC3,APOE
Organ Morphology	regeneration of organ	6.22E-07	6	APOA1,APOA2,APOH,C3,IGFBP1 (includes EG:16006),PCSK9
Cell-To-Cell Signaling and Interaction	binding of blood cells	6.66E-07	9	A2M,APOA1,APOE,APOH,APP,C3,F2,F5,FN1
Inflammatory Response	inflammatory response	6.70E-07	15	A2M,AGT,AHSG,APOE,APOH,APP,C3,F2,FGG,FN1,G6PC,LYZ,SERPINA1,SERPINA3,SLC7A2
Cell-To-Cell Signaling and Interaction	binding of tumor cell lines	6.75E-07	8	AGT,APP,ASGR2,FN1,IGF2,IGFBP3,PCSK9,SERPINA5
Cell-To-Cell Signaling and Interaction	activation of microglia	6.77E-07	6	APOE,APP,C3,F2,FGG,FN1
Hematological System Development and Function	activation of microglia	6.77E-07	6	APOE,APP,C3,F2,FGG,FN1
Nervous System Development and Function	activation of microglia	6.77E-07	6	APOE,APP,C3,F2,FGG,FN1
Lipid Metabolism	transport of steroid	7.35E-07	6	ABCC2,APOA1,APOA2,APOB,APOC3,APOE
Molecular Transport	transport of steroid	7.35E-07	6	ABCC2,APOA1,APOA2,APOB,APOC3,APOE
Small Molecule Biochemistry	transport of steroid	7.35E-07	6	ABCC2,APOA1,APOA2,APOB,APOC3,APOE
Molecular Transport	transport of molecule	7.47E-07	20	ABCC2,AGT,ALB,APOA1,APOA2,APOB,APOC3,APOE,APOH,APP,C3,CLU,CP,F2,FABP1,G6PC,RBP4,SLC13A5,SLC7A2,TF
Organ Morphology	morphology of organ	8.18E-07	22	AGT,ALDH1A1,APOA1,APOE,APP,C3,CFB,CLU,CP,CTGF,DLK1,FGA,FGG,FN1,G6PC,H1F0,IGF2,IGFBP1 (includes EG:16006),PCK1 (includes EG:18534),PEG10,RBP4,TGFBI
Carbohydrate Metabolism	metabolism of carbohydrate	8.54E-07	14	AGT,APOA1,APOA2,APOE,APP,CTGF,DLK1,F2,G6PC,IGF2,IGFBP1 (includes EG:16006),IGFBP3,PCK1 (includes EG:18534),PGM1
Cell-To-Cell Signaling and Interaction	adhesion of connective tissue cells	8.69E-07	7	AGT,APP,CLU,CTGF,FN1,IGF2,TGFBI
Tissue Development	adhesion of connective tissue cells	8.69E-07	7	AGT,APP,CLU,CTGF,FN1,IGF2,TGFBI
Cancer	ovarian cancer	9.34E-07	12	AFP,ALDH1A1,APOE,CLU,CP,FN1,IGF2,IGFBP1 (includes EG:16006),IGFBP3,PEG3,SERPINA1,SERPINA5
Reproductive System Disease	ovarian cancer	9.34E-07	12	AFP,ALDH1A1,APOE,CLU,CP,FN1,IGF2,IGFBP1 (includes EG:16006),IGFBP3,PEG3,SERPINA1,SERPINA5
Neurological Disease	neuromuscular disease	9.35E-07	18	A2M,AGT,ALB,APOE,APP,C3,CLU,CP,CTGF,F2,F5,FGG,G6PC,RBP4,SERPINA1,SERPINA3,SERPINF2,SORL1
Skeletal and Muscular Disorders	neuromuscular disease	9.35E-07	18	A2M,AGT,ALB,APOE,APP,C3,CLU,CP,CTGF,F2,F5,FGG,G6PC,RBP4,SERPINA1,SERPINA3,SERPINF2,SORL1
Hematological System Development and Function	cell movement of leukocytes	9.45E-07	15	AGT,ALB,APOA1,APOE,APP,C2,C3,CFB,CTGF,F2,FGB (includes EG:110135),FN1,G6PC,SERPINA1,SERPINA3
Cellular Movement	cell movement of leukocytes	9.45E-07	15	AGT,ALB,APOA1,APOE,APP,C2,C3,CFB,CTGF,F2,FGB (includes EG:110135),FN1,G6PC,SERPINA1,SERPINA3
Immune Cell Trafficking	cell movement of leukocytes	9.45E-07	15	AGT,ALB,APOA1,APOE,APP,C2,C3,CFB,CTGF,F2,FGB (includes EG:110135),FN1,G6PC,SERPINA1,SERPINA3
Lipid Metabolism	internalization of lipid	9.60E-07	4	APOA1,APOA2,APOC3,APOE
Small Molecule Biochemistry	internalization of lipid	9.60E-07	4	APOA1,APOA2,APOC3,APOE
Lipid Metabolism	release of phospholipid	9.60E-07	4	AGT,APOA1,APP,F2
Molecular Transport	release of phospholipid	9.60E-07	4	AGT,APOA1,APP,F2
Small Molecule Biochemistry	release of phospholipid	9.60E-07	4	AGT,APOA1,APP,F2
Skeletal and Muscular Disorders	arthritis	9.60E-07	18	ALB,APOA1,APOE,C2,C3,CFB,CLU,FGA,FGB (includes EG:110135),FGG,FN1,GPR126,IGFBP1 (includes EG:16006),LYZ,RBP4,SDC2,SLC7A2,SORL1
Connective Tissue Disorders	arthritis	9.60E-07	18	ALB,APOA1,APOE,C2,C3,CFB,CLU,FGA,FGB (includes EG:110135),FGG,FN1,GPR126,IGFBP1 (includes EG:16006),LYZ,RBP4,SDC2,SLC7A2,SORL1
Inflammatory Disease	arthritis	9.60E-07	18	ALB,APOA1,APOE,C2,C3,CFB,CLU,FGA,FGB (includes EG:110135),FGG,FN1,GPR126,IGFBP1 (includes EG:16006),LYZ,RBP4,SDC2,SLC7A2,SORL1
Cell-To-Cell Signaling and Interaction	activation of myeloid cells	9.81E-07	9	APOE,APOH,APP,C3,F2,F5,FN1,SERPINF2,SLC7A2
Hematological System Development and Function	activation of myeloid cells	9.81E-07	9	APOE,APOH,APP,C3,F2,F5,FN1,SERPINF2,SLC7A2
Inflammatory Response	activation of myeloid cells	9.81E-07	9	APOE,APOH,APP,C3,F2,F5,FN1,SERPINF2,SLC7A2
Immune Cell Trafficking	activation of myeloid cells	9.81E-07	9	APOE,APOH,APP,C3,F2,F5,FN1,SERPINF2,SLC7A2
Skeletal and Muscular Disorders	rheumatic disease	9.93E-07	19	ALB,APOA1,APOE,APOH,C2,C3,CFB,CLU,FGA,FGB (includes EG:110135),FGG,FN1,GPR126,IGFBP1 (includes EG:16006),LYZ,RBP4,SDC2,SLC7A2,SORL1
Connective Tissue Disorders	rheumatic disease	9.93E-07	19	ALB,APOA1,APOE,APOH,C2,C3,CFB,CLU,FGA,FGB (includes EG:110135),FGG,FN1,GPR126,IGFBP1 (includes EG:16006),LYZ,RBP4,SDC2,SLC7A2,SORL1
Inflammatory Disease	rheumatic disease	9.93E-07	19	ALB,APOA1,APOE,APOH,C2,C3,CFB,CLU,FGA,FGB (includes EG:110135),FGG,FN1,GPR126,IGFBP1 (includes EG:16006),LYZ,RBP4,SDC2,SLC7A2,SORL1
Molecular Transport	release of nitric oxide	1.01E-06	6	APOA1,APOC3,APP,F2,FN1,TFPI
Small Molecule Biochemistry	release of nitric oxide	1.01E-06	6	APOA1,APOC3,APP,F2,FN1,TFPI
Cell Signaling	release of nitric oxide	1.01E-06	6	APOA1,APOC3,APP,F2,FN1,TFPI
Hematological Disease	bleeding disorder	1.08E-06	7	APP,CFB,F2,F5,FGA,FGB (includes EG:110135),FGG
Neurological Disease	neurological signs	1.13E-06	15	A2M,APOA1,APOE,APP,C3,CLU,CP,CTGF,FGG,G6PC,RBP4,SERPINA1,SERPINA3,SERPINF2,SORL1
Organismal Injury and Abnormalities	area of lesion	1.14E-06	5	AGT,APOA1,APOB,APOE,APP
Lipid Metabolism	accumulation of lipid	1.16E-06	9	AGT,APOA1,APOB,APOE,APP,F2,FABP1,FN1,PCK1 (includes EG:18534)
Molecular Transport	accumulation of lipid	1.16E-06	9	AGT,APOA1,APOB,APOE,APP,F2,FABP1,FN1,PCK1 (includes EG:18534)
Small Molecule Biochemistry	accumulation of lipid	1.16E-06	9	AGT,APOA1,APOB,APOE,APP,F2,FABP1,FN1,PCK1 (includes EG:18534)
Lipid Metabolism	secretion of cholesterol	1.21E-06	4	APOA1,APOB,APOE,FABP1
Molecular Transport	secretion of cholesterol	1.21E-06	4	APOA1,APOB,APOE,FABP1
Small Molecule Biochemistry	secretion of cholesterol	1.21E-06	4	APOA1,APOB,APOE,FABP1
Immunological Disease	autoimmune disease	1.25E-06	20	AGT,ALB,APOA1,APOE,APOH,C2,C3,CFB,CLU,COL27A1,F2,FGB (includes EG:110135),FN1,GPR126,LYZ,PGM1,RBP4,SDC2,SLC7A2,SORL1
Cardiovascular Disease	atherosclerosis	1.32E-06	11	AGT,AHSG,APOA1,APOB,APOC3,APOE,APP,CLU,F2,FN1,IGF2
Organismal Development	mass of organism	1.39E-06	10	AGT,APOA1,APOE,APP,C3,DLK1,IGF2,IGFBP1 (includes EG:16006),IGFBP3,PCK1 (includes EG:18534)
Organismal Injury and Abnormalities	bleeding of cerebrum	1.56E-06	3	APP,F2,F5
Neurological Disease	bleeding of cerebrum	1.56E-06	3	APP,F2,F5
Cardiovascular Disease	injury of blood vessel	1.56E-06	3	AGT,APOE,CLU
Lipid Metabolism	release of lipid	1.57E-06	8	AGT,ALB,APOA1,APOA2,APOE,APP,C3,F2
Molecular Transport	release of lipid	1.57E-06	8	AGT,ALB,APOA1,APOA2,APOE,APP,C3,F2
Small Molecule Biochemistry	release of lipid	1.57E-06	8	AGT,ALB,APOA1,APOA2,APOE,APP,C3,F2
Lipid Metabolism	efflux of cholesterol	1.57E-06	6	APOA1,APOA2,APOC3,APOE,APP,CLU
Molecular Transport	efflux of cholesterol	1.57E-06	6	APOA1,APOA2,APOC3,APOE,APP,CLU
Small Molecule Biochemistry	efflux of cholesterol	1.57E-06	6	APOA1,APOA2,APOC3,APOE,APP,CLU
Hematological System Development and Function	migration of phagocytes	1.62E-06	9	AGT,ALB,APOA1,APOE,APP,C3,CTGF,F2,FN1
Inflammatory Response	migration of phagocytes	1.62E-06	9	AGT,ALB,APOA1,APOE,APP,C3,CTGF,F2,FN1
Cellular Movement	migration of phagocytes	1.62E-06	9	AGT,ALB,APOA1,APOE,APP,C3,CTGF,F2,FN1
Immune Cell Trafficking	migration of phagocytes	1.62E-06	9	AGT,ALB,APOA1,APOE,APP,C3,CTGF,F2,FN1
Cellular Assembly and Organization	formation of amyloid fibrils	1.86E-06	4	APOE,APP,CLU,SERPINA3
Protein Synthesis	quantity of ldl cholesterol in blood	1.86E-06	4	APOA1,APOB,APOC3,PCSK9
Cellular Movement	migration of tumor cell lines	1.87E-06	12	A2M,AGT,APP,CLU,F2,FGA,FN1,IGF2,IGFBP1 (includes EG:16006),IGFBP3,SDC2,SERPINA5
Hematological Disease	hemorrhagic diathesis	1.94E-06	6	APP,CFB,F2,FGA,FGB (includes EG:110135),FGG
Organismal Injury and Abnormalities	bleeding	1.96E-06	11	AGT,APOE,APP,F2,F5,FGA,FGB (includes EG:110135),FGG,FN1,SERPINA1,TFPI
Cellular Assembly and Organization	quantity of amyloid fibrils	2.26E-06	4	APOE,APP,C3,CLU
Organismal Injury and Abnormalities	damage of tissue	2.31E-06	8	AGT,APOE,CFB,CLU,CTGF,F2,FABP1,FN1
Cell-To-Cell Signaling and Interaction	adhesion of epithelial cells	2.38E-06	6	C3,CLU,CTGF,FGA,FGG,FN1
Tissue Development	adhesion of epithelial cells	2.38E-06	6	C3,CLU,CTGF,FGA,FGG,FN1
Cell-To-Cell Signaling and Interaction	adhesion of myeloid cells	2.38E-06	6	APOA1,APP,C3,F2,FGA,FN1
Hematological System Development and Function	adhesion of myeloid cells	2.38E-06	6	APOA1,APP,C3,F2,FGA,FN1
Immune Cell Trafficking	adhesion of myeloid cells	2.38E-06	6	APOA1,APP,C3,F2,FGA,FN1
Tissue Development	adhesion of myeloid cells	2.38E-06	6	APOA1,APP,C3,F2,FGA,FN1
Organismal Injury and Abnormalities	formation of lesion	2.45E-06	7	AGT,APOA1,APOA2,APOB,APOE,SERPINA1,SERPIND1
DNA Replication, Recombination, and Repair	synthesis of DNA	2.46E-06	11	A2M,AGT,APOE,APP,CLU,F2,FN1,IGF2,IGFBP1 (includes EG:16006),IGFBP3,SERPINA1
Lipid Metabolism	secretion of steroid	2.54E-06	6	AGT,APOA1,APOB,APOE,FABP1,FN1
Molecular Transport	secretion of steroid	2.54E-06	6	AGT,APOA1,APOB,APOE,FABP1,FN1
Small Molecule Biochemistry	secretion of steroid	2.54E-06	6	AGT,APOA1,APOB,APOE,FABP1,FN1
Cardiovascular System Development and Function	angiogenesis	2.56E-06	13	AGT,APOB,APOE,APOH,APP,C3,CTGF,F2,FN1,IGF2,IGFBP3,TFPI,TM4SF1
Hematological System Development and Function	infiltration of leukocytes	2.62E-06	10	AGT,APOA1,APOE,APP,C2,C3,CFB,CTGF,FGB (includes EG:110135),FN1
Cellular Movement	infiltration of leukocytes	2.62E-06	10	AGT,APOA1,APOE,APP,C2,C3,CFB,CTGF,FGB (includes EG:110135),FN1
Immune Cell Trafficking	infiltration of leukocytes	2.62E-06	10	AGT,APOA1,APOE,APP,C2,C3,CFB,CTGF,FGB (includes EG:110135),FN1
Lipid Metabolism	import of cholesterol	2.73E-06	3	APOA1,APOA2,APOC3
Molecular Transport	import of cholesterol	2.73E-06	3	APOA1,APOA2,APOC3
Small Molecule Biochemistry	import of cholesterol	2.73E-06	3	APOA1,APOA2,APOC3
Carbohydrate Metabolism	synthesis of carbohydrate	2.74E-06	11	AGT,APOA1,APOA2,APOE,CTGF,F2,G6PC,IGF2,IGFBP1 (includes EG:16006),IGFBP3,PCK1 (includes EG:18534)
Tissue Morphology	quantity of cells	2.81E-06	23	AGT,AMBP,APOA1,APOB,APOE,APP,C3,CLU,CP,CTGF,DLK1,F2,FABP1,FN1,IGF2,IGFBP1 (includes EG:16006),IGFBP3,PCK1 (includes EG:18534),PEG3,SERPINA1,SERPIND1,TF,TGFBI
Lipid Metabolism	synthesis of cholesterol	3.61E-06	5	APOA1,APOB,APOE,APP,SERPINA1
Small Molecule Biochemistry	synthesis of cholesterol	3.61E-06	5	APOA1,APOB,APOE,APP,SERPINA1
Vitamin and Mineral Metabolism	synthesis of cholesterol	3.61E-06	5	APOA1,APOB,APOE,APP,SERPINA1
Cardiovascular Disease	atherosclerosis of aorta	3.88E-06	4	APOB,APOE,APP,CLU
Molecular Transport	influx of Ca2+	3.88E-06	7	A2M,AGT,APOA1,APOE,APP,F2,FN1
Vitamin and Mineral Metabolism	influx of Ca2+	3.88E-06	7	A2M,AGT,APOA1,APOE,APP,F2,FN1
Cellular Function and Maintenance	influx of Ca2+	3.88E-06	7	A2M,AGT,APOA1,APOE,APP,F2,FN1
Cell Signaling	influx of Ca2+	3.88E-06	7	A2M,AGT,APOA1,APOE,APP,F2,FN1
Cell-To-Cell Signaling and Interaction	activation of cells	4.23E-06	16	AFP,AGT,APOA1,APOE,APOH,APP,C3,CTGF,F2,F5,FGG,FN1,IGF2,SDC2,SERPINF2,SLC7A2
Organismal Injury and Abnormalities	dysfunction of organ	4.33E-06	5	AGT,APOE,APP,C3,DSP
Metabolic Disease	familial combined hyperlipidemia	4.35E-06	3	APOA1,APOC3,APOE
Cardiovascular Disease	familial combined hyperlipidemia	4.35E-06	3	APOA1,APOC3,APOE
Genetic Disorder	familial combined hyperlipidemia	4.35E-06	3	APOA1,APOC3,APOE
Cell Death	opsonization of cells	4.35E-06	3	APOH,ASGR2,C3
Lipid Metabolism	synthesis of 12(S)-hydroxyeicosatetraenoic acid	4.35E-06	3	AGT,ALB,F2
Small Molecule Biochemistry	synthesis of 12(S)-hydroxyeicosatetraenoic acid	4.35E-06	3	AGT,ALB,F2
Tissue Development	mass of kidney	4.73E-06	5	AGT,APOE,G6PC,IGF2,IGFBP1 (includes EG:16006)
Organismal Development	mass of kidney	4.73E-06	5	AGT,APOE,G6PC,IGF2,IGFBP1 (includes EG:16006)
Embryonic Development	mass of kidney	4.73E-06	5	AGT,APOE,G6PC,IGF2,IGFBP1 (includes EG:16006)
Organ Development	mass of kidney	4.73E-06	5	AGT,APOE,G6PC,IGF2,IGFBP1 (includes EG:16006)
Organ Morphology	mass of kidney	4.73E-06	5	AGT,APOE,G6PC,IGF2,IGFBP1 (includes EG:16006)
Renal and Urological System Development and Function	mass of kidney	4.73E-06	5	AGT,APOE,G6PC,IGF2,IGFBP1 (includes EG:16006)
Cellular Growth and Proliferation	proliferation of liver cells	4.82E-06	7	AGT,C3,CTGF,F2,IGF2,IGFBP1 (includes EG:16006),TF
Hepatic System Development and Function	proliferation of liver cells	4.82E-06	7	AGT,C3,CTGF,F2,IGF2,IGFBP1 (includes EG:16006),TF
Carbohydrate Metabolism	synthesis of polysaccharide	5.03E-06	7	AGT,APOE,CTGF,G6PC,IGF2,IGFBP1 (includes EG:16006),IGFBP3
Hematological System Development and Function	cell movement of monocytes	5.24E-06	7	AGT,APOE,APP,CTGF,F2,FN1,SERPINA3
Inflammatory Response	cell movement of monocytes	5.24E-06	7	AGT,APOE,APP,CTGF,F2,FN1,SERPINA3
Cellular Movement	cell movement of monocytes	5.24E-06	7	AGT,APOE,APP,CTGF,F2,FN1,SERPINA3
Immune Cell Trafficking	cell movement of monocytes	5.24E-06	7	AGT,APOE,APP,CTGF,F2,FN1,SERPINA3
Neurological Disease	retinal degeneration	5.24E-06	7	APOE,C2,C3,CFB,CLU,CP,TF
Ophthalmic Disease	retinal degeneration	5.24E-06	7	APOE,C2,C3,CFB,CLU,CP,TF
Cell-To-Cell Signaling and Interaction	binding of connective tissue cells	5.34E-06	4	APOE,IGF2,IGFBP3,SDC2
Tissue Development	response of tissue	5.34E-06	4	AGT,C3,CFB,IGFBP1 (includes EG:16006)
Cell-To-Cell Signaling and Interaction	activation of antigen presenting cells	5.55E-06	8	AGT,APOA1,APOE,APOH,APP,C3,FN1,SLC7A2
Hematological System Development and Function	activation of antigen presenting cells	5.55E-06	8	AGT,APOA1,APOE,APOH,APP,C3,FN1,SLC7A2
Inflammatory Response	activation of antigen presenting cells	5.55E-06	8	AGT,APOA1,APOE,APOH,APP,C3,FN1,SLC7A2
Immune Cell Trafficking	activation of antigen presenting cells	5.55E-06	8	AGT,APOA1,APOE,APOH,APP,C3,FN1,SLC7A2
Antigen Presentation	activation of antigen presenting cells	5.55E-06	8	AGT,APOA1,APOE,APOH,APP,C3,FN1,SLC7A2
Cell-To-Cell Signaling and Interaction	binding of antigen presenting cells	6.11E-06	5	A2M,APOA1,APOE,APOH,APP
Hematological System Development and Function	binding of antigen presenting cells	6.11E-06	5	A2M,APOA1,APOE,APOH,APP
Immune Cell Trafficking	binding of antigen presenting cells	6.11E-06	5	A2M,APOA1,APOE,APOH,APP
Tissue Development	binding of antigen presenting cells	6.11E-06	5	A2M,APOA1,APOE,APOH,APP
Antigen Presentation	binding of antigen presenting cells	6.11E-06	5	A2M,APOA1,APOE,APOH,APP
Protein Synthesis	degradation of protein	6.44E-06	11	AGT,APOA1,APOA2,APOE,ASGR2,C3,CLU,F2,IGFBP1 (includes EG:16006),SERPINA1,SERPINA5
Protein Degradation	degradation of protein	6.44E-06	11	AGT,APOA1,APOA2,APOE,ASGR2,C3,CLU,F2,IGFBP1 (includes EG:16006),SERPINA1,SERPINA5
Small Molecule Biochemistry	homeostasis of inorganic cation	6.45E-06	7	AGT,APOE,APP,CP,IGF2,PGM1,TF
Cellular Function and Maintenance	homeostasis of inorganic cation	6.45E-06	7	AGT,APOE,APP,CP,IGF2,PGM1,TF
Lipid Metabolism	efflux of phosphatidic acid	6.51E-06	3	APOA1,APOE,FABP1
Molecular Transport	efflux of phosphatidic acid	6.51E-06	3	APOA1,APOE,FABP1
Small Molecule Biochemistry	efflux of phosphatidic acid	6.51E-06	3	APOA1,APOE,FABP1
Carbohydrate Metabolism	efflux of phosphatidic acid	6.51E-06	3	APOA1,APOE,FABP1
Cancer	hyperplasia of vascular smooth muscle cells	6.51E-06	3	AGT,APOE,SERPIND1
Skeletal and Muscular Disorders	hyperplasia of vascular smooth muscle cells	6.51E-06	3	AGT,APOE,SERPIND1
Cell-To-Cell Signaling and Interaction	adhesion of embryonic cell lines	7.19E-06	4	C3,FGA,FGG,FN1
Tissue Development	adhesion of embryonic cell lines	7.19E-06	4	C3,FGA,FGG,FN1
Embryonic Development	adhesion of embryonic cell lines	7.19E-06	4	C3,FGA,FGG,FN1
Tissue Morphology	degradation of connective tissue	7.19E-06	5	A2M,CFB,F2,FN1,SERPINA1
Lipid Metabolism	metabolism of membrane lipid derivative	7.30E-06	10	AGT,APOA1,APOA2,APOB,APOC3,APOE,APP,F2,PCSK9,SERPINA1
Small Molecule Biochemistry	metabolism of membrane lipid derivative	7.30E-06	10	AGT,APOA1,APOA2,APOB,APOC3,APOE,APP,F2,PCSK9,SERPINA1
Cellular Movement	migration of smooth muscle cells	7.33E-06	6	AGT,APOE,CLU,F2,FN1,TFPI
Skeletal and Muscular System Development and Function	migration of smooth muscle cells	7.33E-06	6	AGT,APOE,CLU,F2,FN1,TFPI
Cell-To-Cell Signaling and Interaction	binding of phagocytes	7.73E-06	6	A2M,APOA1,APOE,APOH,C3,F2
Hematological System Development and Function	binding of phagocytes	7.73E-06	6	A2M,APOA1,APOE,APOH,C3,F2
Inflammatory Response	binding of phagocytes	7.73E-06	6	A2M,APOA1,APOE,APOH,C3,F2
Organ Morphology	mass of liver	7.73E-06	6	ABCC2,AGT,APOA1,G6PC,IGF2,PCK1 (includes EG:18534)
Hepatic System Development and Function	mass of liver	7.73E-06	6	ABCC2,AGT,APOA1,G6PC,IGF2,PCK1 (includes EG:18534)
Digestive System Development and Function	mass of liver	7.73E-06	6	ABCC2,AGT,APOA1,G6PC,IGF2,PCK1 (includes EG:18534)
Organismal Injury and Abnormalities	thrombus	9.08E-06	5	APOE,APOH,C3,F2,TFPI
Cell Death	apoptosis of retinal ganglion cells	9.27E-06	3	A2M,APOE,APP
Organismal Development	area of vessel component	9.27E-06	3	AGT,APOE,TFPI
Lymphoid Tissue Structure and Development	area of vessel component	9.27E-06	3	AGT,APOE,TFPI
Tissue Development	regeneration of nerves	9.27E-06	3	AGT,CLU,IGF2
Nervous System Development and Function	regeneration of nerves	9.27E-06	3	AGT,CLU,IGF2
Tissue Morphology	regeneration of nerves	9.27E-06	3	AGT,CLU,IGF2
Lipid Metabolism	distribution of lipid	9.46E-06	4	APOC3,APOE,APP,FABP1
Small Molecule Biochemistry	distribution of lipid	9.46E-06	4	APOC3,APOE,APP,FABP1
Cardiovascular Disease	cerebrovascular dysfunction	9.79E-06	5	ALB,APOE,APP,F2,F5
Neurological Disease	cerebrovascular dysfunction	9.79E-06	5	ALB,APOE,APP,F2,F5
Cell-To-Cell Signaling and Interaction	adhesion of epithelial cell lines	1.08E-05	4	C3,FGA,FGG,FN1
Tissue Development	adhesion of epithelial cell lines	1.08E-05	4	C3,FGA,FGG,FN1
Hair and Skin Development and Function	adhesion of epithelial cell lines	1.08E-05	4	C3,FGA,FGG,FN1
Organismal Injury and Abnormalities	area of atherosclerotic lesion	1.22E-05	4	AGT,APOA1,APOB,APOE
Cardiovascular Disease	area of atherosclerotic lesion	1.22E-05	4	AGT,APOA1,APOB,APOE
Tissue Morphology	area of atherosclerotic lesion	1.22E-05	4	AGT,APOA1,APOB,APOE
Lipid Metabolism	catabolism of acylglycerol	1.27E-05	3	APOA2,APOB,APOC3
Small Molecule Biochemistry	catabolism of acylglycerol	1.27E-05	3	APOA2,APOB,APOC3
Skeletal and Muscular System Development and Function	cell spreading of smooth muscle cells	1.27E-05	3	A2M,FN1,SERPINA3
Cell Morphology	cell spreading of smooth muscle cells	1.27E-05	3	A2M,FN1,SERPINA3
Cellular Function and Maintenance	engulfment of blood cells	1.28E-05	6	APOA1,APOA2,APOE,APP,ASGR1,C3
Cell Death	cell death of organ	1.37E-05	16	A2M,AGT,APOC3,APOE,APP,CLU,CTGF,DSP,F2,FGA,G6PC,IGF2,IGFBP1 (includes EG:16006),IGFBP3,SERPINA3,TF
Lipid Metabolism	steroidogenesis	1.38E-05	7	AGT,APOA1,APOB,APOE,APP,IGF2,SERPINA1
Small Molecule Biochemistry	steroidogenesis	1.38E-05	7	AGT,APOA1,APOB,APOE,APP,IGF2,SERPINA1
Infectious Disease	dengue fever	1.38E-05	4	ALB,C3,F2,F5
Cellular Growth and Proliferation	proliferation of hepatic stellate cells	1.38E-05	4	AGT,CTGF,F2,TF
Hepatic System Development and Function	proliferation of hepatic stellate cells	1.38E-05	4	AGT,CTGF,F2,TF
Connective Tissue Development and Function	proliferation of hepatic stellate cells	1.38E-05	4	AGT,CTGF,F2,TF
Lipid Metabolism	synthesis of terpenoid	1.39E-05	8	AGT,ALDH1A1,APOA1,APOB,APOE,APP,IGF2,SERPINA1
Small Molecule Biochemistry	synthesis of terpenoid	1.39E-05	8	AGT,ALDH1A1,APOA1,APOB,APOE,APP,IGF2,SERPINA1
Vitamin and Mineral Metabolism	synthesis of terpenoid	1.39E-05	8	AGT,ALDH1A1,APOA1,APOB,APOE,APP,IGF2,SERPINA1
Cell-To-Cell Signaling and Interaction	adhesion of phagocytes	1.48E-05	6	APOA1,APOC3,APOH,F2,FGA,FN1
Hematological System Development and Function	adhesion of phagocytes	1.48E-05	6	APOA1,APOC3,APOH,F2,FGA,FN1
Inflammatory Response	adhesion of phagocytes	1.48E-05	6	APOA1,APOC3,APOH,F2,FGA,FN1
Immune Cell Trafficking	adhesion of phagocytes	1.48E-05	6	APOA1,APOC3,APOH,F2,FGA,FN1
Tissue Development	adhesion of phagocytes	1.48E-05	6	APOA1,APOC3,APOH,F2,FGA,FN1
Gastrointestinal Disease	liver cirrhosis	1.48E-05	6	APOA1,APOA2,CTGF,DLK1,FN1,SERPINA5
Hepatic System Disease	liver cirrhosis	1.48E-05	6	APOA1,APOA2,CTGF,DLK1,FN1,SERPINA5
Neurological Disease	Huntington's disease	1.52E-05	13	A2M,APOE,C3,CLU,CP,CTGF,FGG,G6PC,RBP4,SERPINA1,SERPINA3,SERPINF2,SORL1
Genetic Disorder	Huntington's disease	1.52E-05	13	A2M,APOE,C3,CLU,CP,CTGF,FGG,G6PC,RBP4,SERPINA1,SERPINA3,SERPINF2,SORL1
Skeletal and Muscular Disorders	Huntington's disease	1.52E-05	13	A2M,APOE,C3,CLU,CP,CTGF,FGG,G6PC,RBP4,SERPINA1,SERPINA3,SERPINF2,SORL1
Cell-To-Cell Signaling and Interaction	binding of leukocytes	1.59E-05	7	A2M,APOA1,APOE,APOH,APP,C3,F2
Hematological System Development and Function	binding of leukocytes	1.59E-05	7	A2M,APOA1,APOE,APOH,APP,C3,F2
Lipid Metabolism	oxidation of lipid	1.59E-05	7	ALDH1A1,APOA1,APOA2,APOE,APP,C3,FABP1
Small Molecule Biochemistry	oxidation of lipid	1.59E-05	7	ALDH1A1,APOA1,APOA2,APOE,APP,C3,FABP1
Energy Production	oxidation of lipid	1.59E-05	7	ALDH1A1,APOA1,APOA2,APOE,APP,C3,FABP1
Cell Death	cell death of central nervous system cells	1.60E-05	8	A2M,ALB,APOE,APP,CLU,F2,SERPINA3,TF
Lipid Metabolism	clearance of triacylglycerol	1.69E-05	3	APOC3,APOE,C3
Molecular Transport	clearance of triacylglycerol	1.69E-05	3	APOC3,APOE,C3
Small Molecule Biochemistry	clearance of triacylglycerol	1.69E-05	3	APOC3,APOE,C3
Organismal Injury and Abnormalities	hematoma	1.69E-05	3	AGT,APOE,APP
Hematological System Development and Function	infiltration by neutrophils	1.70E-05	6	AGT,APOA1,C2,C3,CFB,CTGF
Inflammatory Response	infiltration by neutrophils	1.70E-05	6	AGT,APOA1,C2,C3,CFB,CTGF
Cellular Movement	infiltration by neutrophils	1.70E-05	6	AGT,APOA1,C2,C3,CFB,CTGF
Immune Cell Trafficking	infiltration by neutrophils	1.70E-05	6	AGT,APOA1,C2,C3,CFB,CTGF
Cell Death	cell death	1.80E-05	33	A2M,AFP,AGT,ALB,ALDH1A1,APOA1,APOB,APOC3,APOE,APP,C3,CLU,CTGF,DLK1,DSP,F2,FABP1,FGA,FN1,G6PC,HLF,IGF2,IGFBP1 (includes EG:16006),IGFBP3,LYZ,PCSK9,PEG10,PEG3,SDC2,SERPINA1,SERPINA3,TF,TGFBI
Cardiovascular Disease	size of atherosclerotic lesion	1.83E-05	5	AGT,APOA1,APOB,APOE,IGF2
Tissue Morphology	size of atherosclerotic lesion	1.83E-05	5	AGT,APOA1,APOB,APOE,IGF2
Cellular Assembly and Organization	aggregation of amyloid fibrils	1.87E-05	2	APOE,APP
Cell-To-Cell Signaling and Interaction	attachment of eye cell lines	1.87E-05	2	CTGF,FN1
Tissue Development	attachment of eye cell lines	1.87E-05	2	CTGF,FN1
Small Molecule Biochemistry	auto-oxidation of amino acids	1.87E-05	2	ALB,CP
Energy Production	auto-oxidation of amino acids	1.87E-05	2	ALB,CP
Amino Acid Metabolism	auto-oxidation of amino acids	1.87E-05	2	ALB,CP
Post-Translational Modification	auto-oxidation of amino acids	1.87E-05	2	ALB,CP
Organismal Injury and Abnormalities	bleeding of abdominal aorta	1.87E-05	2	AGT,APOE
Cardiovascular Disease	bleeding of abdominal aorta	1.87E-05	2	AGT,APOE
Cell Morphology	cell spreading of eye cell lines	1.87E-05	2	FN1,TGFBI
Visual System Development and Function	cell spreading of eye cell lines	1.87E-05	2	FN1,TGFBI
Cellular Assembly and Organization	delay in formation of amyloid fibrils	1.87E-05	2	APOE,APP
Cardiovascular System Development and Function	density of artery	1.87E-05	2	AGT,APOE
Organismal Development	density of artery	1.87E-05	2	AGT,APOE
Tissue Morphology	density of artery	1.87E-05	2	AGT,APOE
Neurological Disease	disaggregation of amyloid fibrils	1.87E-05	2	APOE,APP
Cellular Assembly and Organization	disruption of DMPC vesicles	1.87E-05	2	APOE,APP
Cellular Compromise	disruption of DMPC vesicles	1.87E-05	2	APOE,APP
Hematological Disease	dysfibrinogenemia	1.87E-05	2	FGA,FGG
Genetic Disorder	dysfibrinogenemia	1.87E-05	2	FGA,FGG
Cardiovascular Disease	fragmentation of elastic lamina	1.87E-05	2	AGT,APOE
Lipid Metabolism	recruitment of phospholipid	1.87E-05	2	APOA1,APOA2
Small Molecule Biochemistry	recruitment of phospholipid	1.87E-05	2	APOA1,APOA2
Protein Synthesis	quantity of protein in blood	1.88E-05	11	AGT,AHSG,APOA1,APOA2,APOB,APOC3,APOE,C3,CFB,IGFBP3,PCSK9
Cell Death	necrosis	1.92E-05	9	AGT,ALB,APOE,APP,CLU,F2,FGA,G6PC,IGFBP1 (includes EG:16006)
Hematological System Development and Function	coagulation of plasma	2.19E-05	3	APOH,F2,TFPI
Organismal Functions	coagulation of plasma	2.19E-05	3	APOH,F2,TFPI
Organismal Injury and Abnormalities	injury of renal tubule	2.19E-05	3	C3,CFB,FABP1
Renal and Urological Disease	injury of renal tubule	2.19E-05	3	C3,CFB,FABP1
Tissue Morphology	lack of blood island	2.19E-05	3	F5,FN1,TFPI
Cell-To-Cell Signaling and Interaction	phagocytosis of leukocyte cell lines	2.19E-05	3	APOA1,APOA2,APP
Hematological System Development and Function	phagocytosis of leukocyte cell lines	2.19E-05	3	APOA1,APOA2,APP
Cellular Function and Maintenance	phagocytosis of leukocyte cell lines	2.19E-05	3	APOA1,APOA2,APP
Inflammatory Response	phagocytosis of leukocyte cell lines	2.19E-05	3	APOA1,APOA2,APP
Cellular Assembly and Organization	formation of filaments	2.25E-05	9	A2M,AGT,APOE,APP,CLU,CTGF,F2,FN1,SERPINA3
Cellular Movement	cell movement of epithelial cell lines	2.36E-05	5	AGT,APP,C3,CLU,FGA
Hair and Skin Development and Function	cell movement of epithelial cell lines	2.36E-05	5	AGT,APP,C3,CLU,FGA
Small Molecule Biochemistry	incorporation of thymidine	2.36E-05	5	AGT,F2,FN1,IGF2,TF
DNA Replication, Recombination, and Repair	incorporation of thymidine	2.36E-05	5	AGT,F2,FN1,IGF2,TF
Nucleic Acid Metabolism	incorporation of thymidine	2.36E-05	5	AGT,F2,FN1,IGF2,TF
Hematological System Development and Function	infiltration of myeloid cells	2.38E-05	7	AGT,APOA1,APOE,C2,C3,CFB,CTGF
Cellular Movement	infiltration of myeloid cells	2.38E-05	7	AGT,APOA1,APOE,C2,C3,CFB,CTGF
Immune Cell Trafficking	infiltration of myeloid cells	2.38E-05	7	AGT,APOA1,APOE,C2,C3,CFB,CTGF
Cell Death	survival of cerebral cortex cells	2.41E-05	4	APOE,APP,IGF2,PEG3
Molecular Transport	quantity of metal	2.42E-05	11	A2M,AGT,APOC3,APOE,APP,C3,CP,F2,FN1,IGF2,TF
Cellular Function and Maintenance	engulfment of cells	2.46E-05	7	APOA1,APOA2,APOE,APOH,APP,ASGR1,C3
Lipid Metabolism	synthesis of polyunsaturated fatty acids	2.46E-05	7	AGT,ALB,APOE,APP,CLU,F2,IGF2
Small Molecule Biochemistry	synthesis of polyunsaturated fatty acids	2.46E-05	7	AGT,ALB,APOE,APP,CLU,F2,IGF2
Hematological System Development and Function	migration of monocytes	2.51E-05	5	AGT,APP,CTGF,F2,FN1
Inflammatory Response	migration of monocytes	2.51E-05	5	AGT,APP,CTGF,F2,FN1
Cellular Movement	migration of monocytes	2.51E-05	5	AGT,APP,CTGF,F2,FN1
Immune Cell Trafficking	migration of monocytes	2.51E-05	5	AGT,APP,CTGF,F2,FN1
Cell-To-Cell Signaling and Interaction	stimulation of cells	2.53E-05	8	AGT,APOA1,APP,C3,F2,FN1,IGF2,IGFBP3
Cellular Growth and Proliferation	stimulation of cells	2.53E-05	8	AGT,APOA1,APP,C3,F2,FN1,IGF2,IGFBP3
Cancer	genital tumor	2.56E-05	15	AFP,ALDH1A1,APOE,C3,CFB,CLU,CP,FN1,IGF2,IGFBP1 (includes EG:16006),IGFBP3,LYZ,PEG3,SERPINA1,SERPINA5
Reproductive System Disease	genital tumor	2.56E-05	15	AFP,ALDH1A1,APOE,C3,CFB,CLU,CP,FN1,IGF2,IGFBP1 (includes EG:16006),IGFBP3,LYZ,PEG3,SERPINA1,SERPINA5
Cell-To-Cell Signaling and Interaction	adhesion of kidney cell lines	2.67E-05	4	C3,FGA,FGG,FN1
Tissue Development	adhesion of kidney cell lines	2.67E-05	4	C3,FGA,FGG,FN1
Renal and Urological System Development and Function	adhesion of kidney cell lines	2.67E-05	4	C3,FGA,FGG,FN1
Small Molecule Biochemistry	biosynthesis of hydrogen peroxide	2.67E-05	5	AGT,ALB,APP,F2,TF
Free Radical Scavenging	biosynthesis of hydrogen peroxide	2.67E-05	5	AGT,ALB,APP,F2,TF
Cell-To-Cell Signaling and Interaction	adhesion of smooth muscle cells	2.78E-05	3	APP,F2,FN1
Tissue Development	adhesion of smooth muscle cells	2.78E-05	3	APP,F2,FN1
Skeletal and Muscular System Development and Function	adhesion of smooth muscle cells	2.78E-05	3	APP,F2,FN1
Tissue Development	proliferation of endothelial cells	2.79E-05	7	APOA1,APOE,APOH,C3,FN1,IGF2,TFPI
Cardiovascular System Development and Function	proliferation of endothelial cells	2.79E-05	7	APOA1,APOE,APOH,C3,FN1,IGF2,TFPI
Organismal Development	proliferation of endothelial cells	2.79E-05	7	APOA1,APOE,APOH,C3,FN1,IGF2,TFPI
Cellular Growth and Proliferation	proliferation of endothelial cells	2.79E-05	7	APOA1,APOE,APOH,C3,FN1,IGF2,TFPI
Cellular Development	proliferation of endothelial cells	2.79E-05	7	APOA1,APOE,APOH,C3,FN1,IGF2,TFPI
Cellular Movement	cell movement of embryonic cell lines	2.83E-05	5	AGT,APP,C3,FGA,IGF2
Embryonic Development	cell movement of embryonic cell lines	2.83E-05	5	AGT,APP,C3,FGA,IGF2
Molecular Transport	release of metal	2.97E-05	7	A2M,AGT,APP,CP,F2,FN1,TF
Lipid Metabolism	synthesis of fatty acid	3.10E-05	8	AGT,ALB,APOC3,APOE,APP,CLU,F2,IGF2
Small Molecule Biochemistry	synthesis of fatty acid	3.10E-05	8	AGT,ALB,APOC3,APOE,APP,CLU,F2,IGF2
Cell-To-Cell Signaling and Interaction	recruitment of leukocytes	3.18E-05	8	AGT,APOA1,APOB,APOE,APP,C3,CLU,FN1
Hematological System Development and Function	recruitment of leukocytes	3.18E-05	8	AGT,APOA1,APOB,APOE,APP,C3,CLU,FN1
Cellular Movement	recruitment of leukocytes	3.18E-05	8	AGT,APOA1,APOB,APOE,APP,C3,CLU,FN1
Immune Cell Trafficking	recruitment of leukocytes	3.18E-05	8	AGT,APOA1,APOB,APOE,APP,C3,CLU,FN1
Cell Death	neuronal cell death	3.28E-05	12	A2M,AGT,APOE,APP,CLU,F2,FN1,IGF2,PCSK9,PEG3,SERPINA3,TF
Cancer	digestive organ tumor	3.29E-05	20	ABCC2,AFP,ALB,AMBP,APOE,CLU,CP,CTGF,F2,FABP1,FGA,FGL1,FN1,IGF2,IGFBP3,PEG3,SERPINA1,SERPINA3,TFPI,TM4SF1
Gastrointestinal Disease	digestive organ tumor	3.29E-05	20	ABCC2,AFP,ALB,AMBP,APOE,CLU,CP,CTGF,F2,FABP1,FGA,FGL1,FN1,IGF2,IGFBP3,PEG3,SERPINA1,SERPINA3,TFPI,TM4SF1
Reproductive System Development and Function	fertility	3.46E-05	9	AFP,AGT,AMBP,APOA1,APOB,APP,CFB,H1F0,SERPINA5
Molecular Transport	excretion of protein	3.46E-05	3	AGT,CFB,FABP1
Protein Trafficking	excretion of protein	3.46E-05	3	AGT,CFB,FABP1
Lipid Metabolism	release of phosphatidic acid	3.46E-05	3	AGT,APOA1,F2
Molecular Transport	release of phosphatidic acid	3.46E-05	3	AGT,APOA1,F2
Small Molecule Biochemistry	release of phosphatidic acid	3.46E-05	3	AGT,APOA1,F2
Carbohydrate Metabolism	release of phosphatidic acid	3.46E-05	3	AGT,APOA1,F2
Tissue Morphology	thickening of tissue	3.46E-05	3	AGT,APOE,APP
Gastrointestinal Disease	hepatic steatosis	3.47E-05	7	APOB,APOE,DLK1,G6PC,IGFBP1 (includes EG:16006),PCK1 (includes EG:18534),SERPINA1
Hepatic System Disease	hepatic steatosis	3.47E-05	7	APOB,APOE,DLK1,G6PC,IGFBP1 (includes EG:16006),PCK1 (includes EG:18534),SERPINA1
Organ Morphology	necrosis of organ	3.49E-05	6	AGT,APOE,CLU,FGA,G6PC,IGFBP1 (includes EG:16006)
Cell Death	necrosis of organ	3.49E-05	6	AGT,APOE,CLU,FGA,G6PC,IGFBP1 (includes EG:16006)
Cell-To-Cell Signaling and Interaction	adhesion of granulocytes	3.57E-05	5	APOA1,C3,F2,FGA,FN1
Hematological System Development and Function	adhesion of granulocytes	3.57E-05	5	APOA1,C3,F2,FGA,FN1
Immune Cell Trafficking	adhesion of granulocytes	3.57E-05	5	APOA1,C3,F2,FGA,FN1
Tissue Development	adhesion of granulocytes	3.57E-05	5	APOA1,C3,F2,FGA,FN1
Nutritional Disease	body mass index	3.57E-05	5	APOA1,APOB,APOE,FABP1,IGF2
Tissue Development	organization of extracellular matrix	3.57E-05	5	AGT,APP,FN1,NID1,TGFBI
Cellular Function and Maintenance	receptor-mediated endocytosis	3.57E-05	5	APOC3,APOE,APP,ASGR1,SORL1
Lipid Metabolism	synthesis of acylglycerol	3.77E-05	5	APOE,C3,F2,FABP1,IGF2
Small Molecule Biochemistry	synthesis of acylglycerol	3.77E-05	5	APOE,C3,F2,FABP1,IGF2
Cellular Growth and Proliferation	proliferation of cells	3.86E-05	28	A2M,AFP,AGT,APOA1,APOE,APOH,APP,C3,CFB,CLU,CTGF,DLK1,F2,FABP1,FGA,FN1,IGF2,IGFBP1 (includes EG:16006),IGFBP3,PEG10,RBP4,SDC2,SERPINA1,SERPIND1,SERPINF2,TF,TFPI,TGFBI
Cardiovascular System Development and Function	relaxation of artery	3.91E-05	4	AGT,APOA1,APOC3,F2
Tissue Morphology	relaxation of artery	3.91E-05	4	AGT,APOA1,APOC3,F2
Cell Death	apoptosis	3.94E-05	27	A2M,AFP,AGT,ALB,ALDH1A1,APOC3,APOE,APP,C3,CLU,CTGF,DSP,F2,FABP1,FN1,G6PC,HLF,IGF2,IGFBP1 (includes EG:16006),IGFBP3,PCSK9,PEG3,SDC2,SERPINA1,SERPINA3,TF,TGFBI
Gene Expression	binding of DNA	4.12E-05	11	AGT,ALB,APOH,APP,CLU,F2,FN1,IGFBP1 (includes EG:16006),IGFBP3,PCK1 (includes EG:18534),TF
Cell-To-Cell Signaling and Interaction	binding of fibroblasts	4.24E-05	3	APOE,IGFBP3,SDC2
Connective Tissue Development and Function	binding of fibroblasts	4.24E-05	3	APOE,IGFBP3,SDC2
Neurological Disease	late-onset Alzheimer's disease	4.24E-05	3	APOE,CLU,SERPINA3
Genetic Disorder	late-onset Alzheimer's disease	4.24E-05	3	APOE,CLU,SERPINA3
Cardiovascular Disease	venous thrombosis	4.24E-05	3	ALB,F2,F5
Hematological Disease	venous thrombosis	4.24E-05	3	ALB,F2,F5
Cellular Growth and Proliferation	proliferation of smooth muscle cells	4.28E-05	7	AGT,APOE,CLU,F2,IGFBP3,SERPINF2,TFPI
Skeletal and Muscular System Development and Function	proliferation of smooth muscle cells	4.28E-05	7	AGT,APOE,CLU,F2,IGFBP3,SERPINF2,TFPI
Cell-To-Cell Signaling and Interaction	binding of blood platelets	4.28E-05	4	APOH,F2,F5,FN1
Hematological System Development and Function	binding of blood platelets	4.28E-05	4	APOH,F2,F5,FN1
Inflammatory Response	binding of blood platelets	4.28E-05	4	APOH,F2,F5,FN1
Neurological Disease	chronic fatigue syndrome	4.28E-05	4	A2M,C3,CP,SERPINA3
Cellular Growth and Proliferation	growth of cells	4.52E-05	22	A2M,AGT,AHSG,ALB,ALDH1A1,ASGR1,C3,CLU,CTGF,DLK1,DSP,F2,FABP1,FN1,IGF2,IGFBP1 (includes EG:16006),IGFBP3,PEG10,SDC2,SERPINF2,TF,TFPI
Renal and Urological Disease	renal failure	4.58E-05	6	AGT,ALB,C3,CFB,F2,FABP1
Infectious Disease	sepsis	4.58E-05	6	A2M,ALB,APOE,F2,F5,TFPI
Cell Death	apoptosis of organ	4.66E-05	12	A2M,AGT,APOC3,APOE,APP,CLU,CTGF,DSP,F2,IGF2,IGFBP1 (includes EG:16006),SERPINA3
Cell-To-Cell Signaling and Interaction	respiratory burst of phagocytes	4.67E-05	4	APP,C3,FN1,G6PC
Cellular Function and Maintenance	respiratory burst of phagocytes	4.67E-05	4	APP,C3,FN1,G6PC
Inflammatory Response	respiratory burst of phagocytes	4.67E-05	4	APP,C3,FN1,G6PC
Antigen Presentation	respiratory burst of phagocytes	4.67E-05	4	APP,C3,FN1,G6PC
Cellular Compromise	respiratory burst of phagocytes	4.67E-05	4	APP,C3,FN1,G6PC
Cellular Compromise	degeneration of neurons	4.75E-05	6	APOE,APP,CLU,CP,F2,SERPINF2
Neurological Disease	loss of neurites	5.14E-05	3	APP,C3,SERPINA3
Lipid Metabolism	metabolism of eicosanoid	5.38E-05	7	AGT,ALB,APOE,CLU,F2,HLF,IGF2
Small Molecule Biochemistry	metabolism of eicosanoid	5.38E-05	7	AGT,ALB,APOE,CLU,F2,HLF,IGF2
Organismal Survival	organismal death	5.44E-05	20	AGT,AMBP,APOB,APOE,APP,ASGR1,ASGR2,C3,CFB,DSP,F2,FGA,FN1,G6PC,H1F0,IGF2,IGFBP3,SERPIND1,SERPINF2,TGFBI
Immunological Disease	rheumatoid arthritis	5.49E-05	13	ALB,APOA1,APOE,C2,CFB,CLU,FGB (includes EG:110135),GPR126,LYZ,RBP4,SDC2,SLC7A2,SORL1
Skeletal and Muscular Disorders	rheumatoid arthritis	5.49E-05	13	ALB,APOA1,APOE,C2,CFB,CLU,FGB (includes EG:110135),GPR126,LYZ,RBP4,SDC2,SLC7A2,SORL1
Connective Tissue Disorders	rheumatoid arthritis	5.49E-05	13	ALB,APOA1,APOE,C2,CFB,CLU,FGB (includes EG:110135),GPR126,LYZ,RBP4,SDC2,SLC7A2,SORL1
Inflammatory Disease	rheumatoid arthritis	5.49E-05	13	ALB,APOA1,APOE,C2,CFB,CLU,FGB (includes EG:110135),GPR126,LYZ,RBP4,SDC2,SLC7A2,SORL1
Tissue Development	development of cardiovascular tissue	5.51E-05	8	APOA1,APOE,APOH,C3,FN1,IGF2,RBP4,TFPI
Lipid Metabolism	synthesis of steroid	5.53E-05	7	AGT,APOA1,APOB,APOE,APP,IGF2,SERPINA1
Small Molecule Biochemistry	synthesis of steroid	5.53E-05	7	AGT,APOA1,APOB,APOE,APP,IGF2,SERPINA1
Vitamin and Mineral Metabolism	synthesis of steroid	5.53E-05	7	AGT,APOA1,APOB,APOE,APP,IGF2,SERPINA1
Cancer	cholangiocarcinoma	5.53E-05	4	ALB,AMBP,FGA,TM4SF1
Gastrointestinal Disease	cholangiocarcinoma	5.53E-05	4	ALB,AMBP,FGA,TM4SF1
Hematological Disease	antithrombin III deficiency	5.59E-05	2	F2,F5
Cardiovascular System Development and Function	area of abdominal aorta	5.59E-05	2	AGT,APOE
Organismal Development	area of abdominal aorta	5.59E-05	2	AGT,APOE
Tissue Morphology	area of abdominal aorta	5.59E-05	2	AGT,APOE
Cardiovascular Disease	atherosclerosis of aortic sinus	5.59E-05	2	APOB,APOE
Cell-To-Cell Signaling and Interaction	attachment of epithelial cell lines	5.59E-05	2	CTGF,FN1
Tissue Development	attachment of epithelial cell lines	5.59E-05	2	CTGF,FN1
Hair and Skin Development and Function	attachment of epithelial cell lines	5.59E-05	2	CTGF,FN1
Lipid Metabolism	binding of cholesterol	5.59E-05	2	APOA1,APP
Small Molecule Biochemistry	binding of cholesterol	5.59E-05	2	APOA1,APP
Tissue Morphology	breakdown of elastic tissue	5.59E-05	2	A2M,SERPINA1
Cellular Movement	cell movement of prostate cell lines	5.59E-05	2	CLU,FN1
Metabolic Disease	cerebral amyloid angiopathy of blood vessel	5.59E-05	2	APOE,APP
Cardiovascular Disease	cerebral amyloid angiopathy of blood vessel	5.59E-05	2	APOE,APP
Neurological Disease	cerebral amyloid angiopathy of blood vessel	5.59E-05	2	APOE,APP
Cellular Function and Maintenance	clearance by phagocytes	5.59E-05	2	APP,C3
Cardiovascular Disease	damage of abdominal aorta	5.59E-05	2	AGT,APOE
Cellular Compromise	degeneration of neuroglia	5.59E-05	2	APOE,APP
Cellular Assembly and Organization	delay in formation of actin stress fibers	5.59E-05	2	CTGF,FN1
Cardiovascular System Development and Function	diameter of abdominal aorta	5.59E-05	2	AGT,APOE
Tissue Morphology	diameter of abdominal aorta	5.59E-05	2	AGT,APOE
Cellular Assembly and Organization	fusion of small unilamellar vesicles	5.59E-05	2	APOE,APP
Metabolic Disease	hyperlipidemia, combined, 2	5.59E-05	2	APOC3,APOE
Cardiovascular Disease	hyperlipidemia, combined, 2	5.59E-05	2	APOC3,APOE
Genetic Disorder	hyperlipidemia, combined, 2	5.59E-05	2	APOC3,APOE
Developmental Disorder	hypertrophy of lymph node	5.59E-05	2	APOE,C3
Immunological Disease	hypertrophy of lymph node	5.59E-05	2	APOE,C3
Cellular Assembly and Organization	leakage of lysosome	5.59E-05	2	APOE,APP
Tissue Development	synthesis of connective tissue	5.59E-05	2	AGT,PCK1 (includes EG:18534)
Connective Tissue Development and Function	synthesis of connective tissue	5.59E-05	2	AGT,PCK1 (includes EG:18534)
Cellular Growth and Proliferation	proliferation of tumor cell lines	5.76E-05	14	A2M,AFP,AGT,APP,CLU,CTGF,DLK1,F2,FABP1,FN1,IGF2,IGFBP1 (includes EG:16006),IGFBP3,TF
Cell-To-Cell Signaling and Interaction	stimulation of leukocytes	5.91E-05	6	APOA1,APP,C3,F2,FN1,IGF2
Hematological System Development and Function	stimulation of leukocytes	5.91E-05	6	APOA1,APP,C3,F2,FN1,IGF2
Cellular Growth and Proliferation	stimulation of leukocytes	5.91E-05	6	APOA1,APP,C3,F2,FN1,IGF2
Carbohydrate Metabolism	binding of polysaccharide	6.00E-05	4	APOA1,APOE,F2,ITIH2
Carbohydrate Metabolism	release of carbohydrate	6.00E-05	4	AGT,APOA1,F2,FN1
Cardiovascular Disease	fatty lesion	6.15E-05	3	APOB,APOE,APP
Molecular Transport	uptake of thymidine	6.15E-05	3	A2M,AGT,IGF2
Small Molecule Biochemistry	uptake of thymidine	6.15E-05	3	A2M,AGT,IGF2
Nucleic Acid Metabolism	uptake of thymidine	6.15E-05	3	A2M,AGT,IGF2
Free Radical Scavenging	synthesis of reactive oxygen species	6.15E-05	9	AGT,ALB,APOA1,APOE,APP,F2,FN1,SERPINA1,TF
Molecular Transport	entrance of Ca2+	6.50E-05	4	A2M,AGT,APP,F2
Vitamin and Mineral Metabolism	entrance of Ca2+	6.50E-05	4	A2M,AGT,APP,F2
Cell Signaling	entrance of Ca2+	6.50E-05	4	A2M,AGT,APP,F2
Cell-To-Cell Signaling and Interaction	respiratory burst of myeloid cells	6.50E-05	4	APP,C3,FN1,G6PC
Cellular Function and Maintenance	respiratory burst of myeloid cells	6.50E-05	4	APP,C3,FN1,G6PC
Cellular Compromise	respiratory burst of myeloid cells	6.50E-05	4	APP,C3,FN1,G6PC
Tissue Morphology	quantity of muscle cells	6.68E-05	5	AGT,APOA1,APOE,APP,CLU
Skeletal and Muscular System Development and Function	quantity of muscle cells	6.68E-05	5	AGT,APOA1,APOE,APP,CLU
Cell-To-Cell Signaling and Interaction	adhesion of tumor cell lines	6.89E-05	7	APOC3,APOH,F2,FGA,FN1,NID1,SDC2
Tissue Development	adhesion of tumor cell lines	6.89E-05	7	APOC3,APOH,F2,FGA,FN1,NID1,SDC2
Cell Cycle	mitogenesis of tumor cell lines	7.04E-05	4	AHSG,F2,IGF2,IGFBP3
Cell-To-Cell Signaling and Interaction	response of myeloid cells	7.04E-05	6	APOA1,APOA2,APP,C3,FN1,G6PC
Cell Death	cell death of brain cells	7.08E-05	7	A2M,APOE,APP,CLU,F2,SERPINA3,TF
Cell Morphology	contraction of connective tissue cells	7.28E-05	3	AGT,F2,FN1
Cell Cycle	mitogenesis	7.29E-05	6	AGT,AHSG,APOE,F2,IGF2,IGFBP3
Cell-To-Cell Signaling and Interaction	immune response of phagocytes	7.54E-05	6	APOA1,APOA2,APP,C3,FN1,G6PC
Inflammatory Response	immune response of phagocytes	7.54E-05	6	APOA1,APOA2,APP,C3,FN1,G6PC
Antigen Presentation	immune response of phagocytes	7.54E-05	6	APOA1,APOA2,APP,C3,FN1,G6PC
Cellular Growth and Proliferation	proliferation of connective tissue cells	7.55E-05	9	AGT,CTGF,F2,FGA,FN1,IGF2,IGFBP1 (includes EG:16006),IGFBP3,TF
Small Molecule Biochemistry	binding of GTP	7.60E-05	4	AGT,APP,F2,FN1
Cell Signaling	binding of GTP	7.60E-05	4	AGT,APP,F2,FN1
Nucleic Acid Metabolism	binding of GTP	7.60E-05	4	AGT,APP,F2,FN1
Organismal Development	growth of organism	7.70E-05	10	APOE,DLK1,F2,G6PC,IGF2,IGFBP1 (includes EG:16006),IGFBP3,PCK1 (includes EG:18534),TF,TFPI
Molecular Transport	transport of carbohydrate	7.80E-05	6	AGT,APP,C3,F2,FABP1,G6PC
Carbohydrate Metabolism	transport of carbohydrate	7.80E-05	6	AGT,APP,C3,F2,FABP1,G6PC
Free Radical Scavenging	production of superoxide	8.09E-05	5	AGT,APOE,APP,F2,FN1
Lipid Metabolism	transport of fatty acid	8.19E-05	4	ABCC2,ALB,FABP1,SLC13A5
Molecular Transport	transport of fatty acid	8.19E-05	4	ABCC2,ALB,FABP1,SLC13A5
Small Molecule Biochemistry	transport of fatty acid	8.19E-05	4	ABCC2,ALB,FABP1,SLC13A5
Cell Death	apoptosis of fibroblast-like synoviocytes	8.53E-05	3	AGT,CLU,FN1
Nervous System Development and Function	cell viability of neurons	8.53E-05	3	APOE,APP,IGFBP3
Cell Death	cell viability of neurons	8.53E-05	3	APOE,APP,IGFBP3
Cancer	metastasis	8.88E-05	10	AHSG,APOE,ASGR1,CLU,CTGF,FN1,PEG3,SERPINA1,TFPI,TM4SF1
Organismal Injury and Abnormalities	injury of kidney	9.48E-05	4	AGT,C3,CFB,FABP1
Renal and Urological Disease	injury of kidney	9.48E-05	4	AGT,C3,CFB,FABP1
Small Molecule Biochemistry	homeostasis of D-glucose	9.52E-05	6	C3,FABP1,G6PC,IGFBP3,PCK1 (includes EG:18534),RBP4
Cellular Function and Maintenance	homeostasis of D-glucose	9.52E-05	6	C3,FABP1,G6PC,IGFBP3,PCK1 (includes EG:18534),RBP4
Carbohydrate Metabolism	homeostasis of D-glucose	9.52E-05	6	C3,FABP1,G6PC,IGFBP3,PCK1 (includes EG:18534),RBP4
Cellular Function and Maintenance	engulfment of leukocytes	9.71E-05	5	APOA1,APOA2,APOE,APP,C3
Lipid Metabolism	concentration of cholesterol	9.92E-05	3	AGT,APOA2,APP
Molecular Transport	concentration of cholesterol	9.92E-05	3	AGT,APOA2,APP
Small Molecule Biochemistry	concentration of cholesterol	9.92E-05	3	AGT,APOA2,APP
Small Molecule Biochemistry	generation of hydrogen peroxide	9.92E-05	3	ALB,APP,TF
Free Radical Scavenging	generation of hydrogen peroxide	9.92E-05	3	ALB,APP,TF
Protein Degradation	oxidation of protein	9.92E-05	3	ALDH1A1,APOE,APP
Post-Translational Modification	oxidation of protein	9.92E-05	3	ALDH1A1,APOE,APP
Lipid Metabolism	redistribution of lipid	9.92E-05	3	APOC3,APOE,APP
Small Molecule Biochemistry	redistribution of lipid	9.92E-05	3	APOC3,APOE,APP
Nervous System Development and Function	survival of hippocampal neurons	9.92E-05	3	APOE,APP,IGF2
Cell Death	survival of hippocampal neurons	9.92E-05	3	APOE,APP,IGF2
Cellular Movement	migration of leukemia cell lines	1.02E-04	4	AGT,APP,F2,FN1
Cellular Compromise	injury of cells	1.09E-04	4	APP,C3,CLU,IGF2
Cell-To-Cell Signaling and Interaction	activation of blood cells	1.10E-04	12	AGT,APOA1,APOE,APOH,APP,C3,F2,F5,FGG,FN1,SERPINF2,SLC7A2
Hematological System Development and Function	activation of blood cells	1.10E-04	12	AGT,APOA1,APOE,APOH,APP,C3,F2,F5,FGG,FN1,SERPINF2,SLC7A2
Cardiovascular System Development and Function	area of carotid artery	1.11E-04	2	AGT,APOE
Organismal Development	area of carotid artery	1.11E-04	2	AGT,APOE
Tissue Morphology	area of carotid artery	1.11E-04	2	AGT,APOE
Connective Tissue Development and Function	arrest in differentiation of fibroblast cell lines	1.11E-04	2	DLK1,FN1
Cellular Development	arrest in differentiation of fibroblast cell lines	1.11E-04	2	DLK1,FN1
Cell-To-Cell Signaling and Interaction	binding of ovarian cancer cell lines	1.11E-04	2	FN1,IGF2
Organismal Injury and Abnormalities	damage of tubulointerstitium	1.11E-04	2	APOE,FABP1
Renal and Urological Disease	damage of tubulointerstitium	1.11E-04	2	APOE,FABP1
Cellular Assembly and Organization	deposition of amyloid-beta plaques	1.11E-04	2	APP,SERPINA3
Organismal Injury and Abnormalities	formation of abdominal aortic aneurysm	1.11E-04	2	AGT,APOE
Cardiovascular Disease	formation of abdominal aortic aneurysm	1.11E-04	2	AGT,APOE
Hematological Disease	hereditary thrombophilia	1.11E-04	2	F5,SERPIND1
Genetic Disorder	hereditary thrombophilia	1.11E-04	2	F5,SERPIND1
Organismal Injury and Abnormalities	injury of hippocampal neurons	1.11E-04	2	APP,IGF2
Neurological Disease	injury of hippocampal neurons	1.11E-04	2	APP,IGF2
Cellular Compromise	injury of hippocampal neurons	1.11E-04	2	APP,IGF2
Cellular Compromise	oxidative stress response of liver	1.11E-04	2	AGT,APOE
Tissue Development	regeneration of sciatic nerve	1.11E-04	2	AGT,IGF2
Nervous System Development and Function	regeneration of sciatic nerve	1.11E-04	2	AGT,IGF2
Tissue Morphology	regeneration of sciatic nerve	1.11E-04	2	AGT,IGF2
Hematological System Development and Function	release of dense granules	1.11E-04	2	FGA,FGG
Cellular Function and Maintenance	release of dense granules	1.11E-04	2	FGA,FGG
Cellular Assembly and Organization	release of dense granules	1.11E-04	2	FGA,FGG
Cardiovascular System Development and Function	thickness of carotid artery	1.11E-04	2	AGT,APOE
Tissue Morphology	thickness of carotid artery	1.11E-04	2	AGT,APOE
Cardiovascular Disease	thrombosis of renal glomerulus	1.11E-04	2	C2,CFB
Hematological Disease	thrombosis of renal glomerulus	1.11E-04	2	C2,CFB
Renal and Urological Disease	thrombosis of renal glomerulus	1.11E-04	2	C2,CFB
Respiratory Disease	lung tumor	1.12E-04	11	ABCC2,AHSG,CLU,DLK1,F2,FGG,FGL1,FN1,IGFBP3,SERPIND1,TGFBI
Cancer	lung tumor	1.12E-04	11	ABCC2,AHSG,CLU,DLK1,F2,FGG,FGL1,FN1,IGFBP3,SERPIND1,TGFBI
Cardiovascular Disease	Budd-Chiari syndrome	1.15E-04	3	CTGF,F2,F5
Hematological Disease	Budd-Chiari syndrome	1.15E-04	3	CTGF,F2,F5
Genetic Disorder	Budd-Chiari syndrome	1.15E-04	3	CTGF,F2,F5
Cellular Function and Maintenance	quantity of cellular protrusions	1.21E-04	5	A2M,AGT,APOE,F2,FN1
Cellular Assembly and Organization	quantity of cellular protrusions	1.21E-04	5	A2M,AGT,APOE,F2,FN1
Cellular Growth and Proliferation	growth of tumor cell lines	1.27E-04	13	A2M,AGT,AHSG,ALDH1A1,CLU,CTGF,F2,FABP1,FN1,IGF2,IGFBP1 (includes EG:16006),IGFBP3,SDC2
Cellular Development	growth of tumor cell lines	1.27E-04	13	A2M,AGT,AHSG,ALDH1A1,CLU,CTGF,F2,FABP1,FN1,IGF2,IGFBP1 (includes EG:16006),IGFBP3,SDC2
Lipid Metabolism	binding of phospholipid	1.31E-04	3	APOH,APP,FN1
Small Molecule Biochemistry	binding of phospholipid	1.31E-04	3	APOH,APP,FN1
Lipid Metabolism	mobilization of lipid	1.31E-04	3	APOA1,APOB,APOC3
Small Molecule Biochemistry	mobilization of lipid	1.31E-04	3	APOA1,APOB,APOC3
Genetic Disorder	mucinous ovarian cancer	1.31E-04	3	APOE,CLU,CP
Cancer	mucinous ovarian cancer	1.31E-04	3	APOE,CLU,CP
Reproductive System Disease	mucinous ovarian cancer	1.31E-04	3	APOE,CLU,CP
Lipid Metabolism	quantity of ketone body	1.31E-04	3	ALB,APOC3,PCK1 (includes EG:18534)
Molecular Transport	quantity of ketone body	1.31E-04	3	ALB,APOC3,PCK1 (includes EG:18534)
Small Molecule Biochemistry	quantity of ketone body	1.31E-04	3	ALB,APOC3,PCK1 (includes EG:18534)
Tissue Development	kidney development	1.33E-04	7	AGT,APOE,G6PC,IGF2,IGFBP1 (includes EG:16006),NID1,PCSK9
Organismal Development	kidney development	1.33E-04	7	AGT,APOE,G6PC,IGF2,IGFBP1 (includes EG:16006),NID1,PCSK9
Embryonic Development	kidney development	1.33E-04	7	AGT,APOE,G6PC,IGF2,IGFBP1 (includes EG:16006),NID1,PCSK9
Organ Development	kidney development	1.33E-04	7	AGT,APOE,G6PC,IGF2,IGFBP1 (includes EG:16006),NID1,PCSK9
Renal and Urological System Development and Function	kidney development	1.33E-04	7	AGT,APOE,G6PC,IGF2,IGFBP1 (includes EG:16006),NID1,PCSK9
Cell-To-Cell Signaling and Interaction	cell-cell contact	1.37E-04	5	APP,DSP,F2,FN1,SDC2
Tissue Development	cell-cell contact	1.37E-04	5	APP,DSP,F2,FN1,SDC2
Metabolic Disease	metabolic syndrome X	1.37E-04	5	APOA1,APOC3,APOE,CLU,F2
Genetic Disorder	metabolic syndrome X	1.37E-04	5	APOA1,APOC3,APOE,CLU,F2
Endocrine System Disorders	metabolic syndrome X	1.37E-04	5	APOA1,APOC3,APOE,CLU,F2
Cell-To-Cell Signaling and Interaction	phagocytosis of blood cells	1.37E-04	5	APOA1,APOA2,APP,ASGR1,C3
Cellular Function and Maintenance	phagocytosis of blood cells	1.37E-04	5	APOA1,APOA2,APP,ASGR1,C3
Inflammatory Response	phagocytosis of blood cells	1.37E-04	5	APOA1,APOA2,APP,ASGR1,C3
Cellular Compromise	cell damage	1.39E-04	7	AGT,AMBP,APOE,APP,C3,CLU,IGF2
Cell-To-Cell Signaling and Interaction	adhesion of neutrophils	1.42E-04	4	APOA1,F2,FGA,FN1
Hematological System Development and Function	adhesion of neutrophils	1.42E-04	4	APOA1,F2,FGA,FN1
Inflammatory Response	adhesion of neutrophils	1.42E-04	4	APOA1,F2,FGA,FN1
Immune Cell Trafficking	adhesion of neutrophils	1.42E-04	4	APOA1,F2,FGA,FN1
Tissue Development	adhesion of neutrophils	1.42E-04	4	APOA1,F2,FGA,FN1
Cellular Function and Maintenance	quantity of plasma membrane projections	1.42E-04	4	A2M,AGT,APOE,FN1
Cellular Assembly and Organization	quantity of plasma membrane projections	1.42E-04	4	A2M,AGT,APOE,FN1
Lipid Metabolism	hydrolysis of lipid	1.43E-04	6	AGT,APOA1,APOA2,APOC3,APOE,F2
Small Molecule Biochemistry	hydrolysis of lipid	1.43E-04	6	AGT,APOA1,APOA2,APOC3,APOE,F2
Cellular Movement	cell movement of kidney cell lines	1.43E-04	5	AGT,APP,C3,FGA,FN1
Renal and Urological System Development and Function	cell movement of kidney cell lines	1.43E-04	5	AGT,APP,C3,FGA,FN1
Molecular Transport	quantity of Ca2+	1.49E-04	9	A2M,AGT,APOC3,APOE,APP,C3,F2,FN1,IGF2
Vitamin and Mineral Metabolism	quantity of Ca2+	1.49E-04	9	A2M,AGT,APOC3,APOE,APP,C3,F2,FN1,IGF2
Cell Signaling	quantity of Ca2+	1.49E-04	9	A2M,AGT,APOC3,APOE,APP,C3,F2,FN1,IGF2
Cellular Assembly and Organization	fibrogenesis	1.50E-04	3	F2,FN1,TGFBI
Tissue Development	fibrogenesis	1.50E-04	3	F2,FN1,TGFBI
Cellular Growth and Proliferation	growth of mammary tumor cells	1.50E-04	3	AGT,IGFBP1 (includes EG:16006),IGFBP3
Cellular Development	growth of mammary tumor cells	1.50E-04	3	AGT,IGFBP1 (includes EG:16006),IGFBP3
Lipid Metabolism	mass of fat	1.50E-04	3	AGT,APOE,IGF2
Small Molecule Biochemistry	mass of fat	1.50E-04	3	AGT,APOE,IGF2
Cellular Function and Maintenance	release of granules	1.50E-04	3	FGA,FGG,FN1
Cellular Assembly and Organization	release of granules	1.50E-04	3	FGA,FGG,FN1
Inflammatory Disease	systemic inflammatory response syndrome	1.50E-04	3	A2M,ALB,F2
Cellular Compromise	degeneration of cells	1.53E-04	7	APOE,APP,CLU,CP,F2,IGF2,SERPINF2
Immunological Disease	juvenile rheumatoid arthritis	1.61E-04	5	ALB,APOA1,APOE,FGB (includes EG:110135),SORL1
Skeletal and Muscular Disorders	juvenile rheumatoid arthritis	1.61E-04	5	ALB,APOA1,APOE,FGB (includes EG:110135),SORL1
Connective Tissue Disorders	juvenile rheumatoid arthritis	1.61E-04	5	ALB,APOA1,APOE,FGB (includes EG:110135),SORL1
Inflammatory Disease	juvenile rheumatoid arthritis	1.61E-04	5	ALB,APOA1,APOE,FGB (includes EG:110135),SORL1
Cell-To-Cell Signaling and Interaction	adhesion of leukemia cell lines	1.61E-04	4	APOC3,APOH,F2,FN1
Tissue Development	adhesion of leukemia cell lines	1.61E-04	4	APOC3,APOH,F2,FN1
Cell-To-Cell Signaling and Interaction	binding of endothelial cells	1.61E-04	4	APP,C3,F2,F5
Cardiovascular System Development and Function	binding of endothelial cells	1.61E-04	4	APP,C3,F2,F5
Lipid Metabolism	quantity of prostaglandin	1.61E-04	4	AGT,APOE,F2,IGF2
Molecular Transport	quantity of prostaglandin	1.61E-04	4	AGT,APOE,F2,IGF2
Small Molecule Biochemistry	quantity of prostaglandin	1.61E-04	4	AGT,APOE,F2,IGF2
Cell-To-Cell Signaling and Interaction	activation of leukocytes	1.62E-04	11	AGT,APOA1,APOE,APOH,APP,C3,F2,F5,FN1,SERPINF2,SLC7A2
Hematological System Development and Function	activation of leukocytes	1.62E-04	11	AGT,APOA1,APOE,APOH,APP,C3,F2,F5,FN1,SERPINF2,SLC7A2
Inflammatory Response	activation of leukocytes	1.62E-04	11	AGT,APOA1,APOE,APOH,APP,C3,F2,F5,FN1,SERPINF2,SLC7A2
Immune Cell Trafficking	activation of leukocytes	1.62E-04	11	AGT,APOA1,APOE,APOH,APP,C3,F2,F5,FN1,SERPINF2,SLC7A2
Cell Death	cell death of cerebral cortex cells	1.65E-04	6	APOE,APP,CLU,F2,SERPINA3,TF
Cellular Movement	invasion of cells	1.66E-04	11	A2M,AGT,APP,ASGR1,CLU,F2,FN1,IGF2,SDC2,SERPINA1,SERPINF2
Reproductive System Development and Function	reproduction	1.69E-04	3	AFP,IGF2,IGFBP1 (includes EG:16006)
Nervous System Development and Function	survival of cortical neurons	1.69E-04	3	APP,IGF2,PEG3
Cell Death	survival of cortical neurons	1.69E-04	3	APP,IGF2,PEG3
Cardiovascular Disease	vascular dementia	1.69E-04	3	APOA1,APOB,APP
Neurological Disease	vascular dementia	1.69E-04	3	APOA1,APOB,APP
Cell Death	apoptosis of kidney cells	1.71E-04	4	AGT,APOE,CLU,CTGF
Organismal Injury and Abnormalities	bleeding of organ	1.74E-04	5	APP,F2,F5,FGA,FGG
Inflammatory Response	inflammation of tissue	1.74E-04	5	AGT,APOA1,APOE,C3,TFPI
Genetic Disorder	polycystic kidney disease	1.81E-04	5	AGT,CLU,FGA,IGF2,IGFBP1 (includes EG:16006)
Cancer	polycystic kidney disease	1.81E-04	5	AGT,CLU,FGA,IGF2,IGFBP1 (includes EG:16006)
Developmental Disorder	polycystic kidney disease	1.81E-04	5	AGT,CLU,FGA,IGF2,IGFBP1 (includes EG:16006)
Renal and Urological Disease	polycystic kidney disease	1.81E-04	5	AGT,CLU,FGA,IGF2,IGFBP1 (includes EG:16006)
Reproductive System Disease	polycystic kidney disease	1.81E-04	5	AGT,CLU,FGA,IGF2,IGFBP1 (includes EG:16006)
Cellular Movement	migration of vascular smooth muscle cells	1.82E-04	4	AGT,F2,FN1,TFPI
Skeletal and Muscular System Development and Function	migration of vascular smooth muscle cells	1.82E-04	4	AGT,F2,FN1,TFPI
Cardiovascular System Development and Function	neovascularization of eye	1.82E-04	4	APOE,C3,IGF2,IGFBP3
Organismal Development	neovascularization of eye	1.82E-04	4	APOE,C3,IGF2,IGFBP3
Organ Development	neovascularization of eye	1.82E-04	4	APOE,C3,IGF2,IGFBP3
Visual System Development and Function	neovascularization of eye	1.82E-04	4	APOE,C3,IGF2,IGFBP3
Metabolic Disease	autosomal dominant hypercholesterolemia	1.85E-04	2	APOB,PCSK9
Cardiovascular Disease	autosomal dominant hypercholesterolemia	1.85E-04	2	APOB,PCSK9
Genetic Disorder	autosomal dominant hypercholesterolemia	1.85E-04	2	APOB,PCSK9
Gene Expression	binding of hypoxia response element	1.85E-04	2	AGT,ALB
Cardiovascular Disease	deep vein thrombosis	1.85E-04	2	F2,F5
Hematological Disease	deep vein thrombosis	1.85E-04	2	F2,F5
Cellular Assembly and Organization	development of actin stress fibers	1.85E-04	2	F2,TGFBI
Tissue Development	development of actin stress fibers	1.85E-04	2	F2,TGFBI
Cellular Assembly and Organization	formation of amyloid-beta plaques	1.85E-04	2	APP,SERPINA3
Inflammatory Response	inflammation of myocardium	1.85E-04	2	AGT,APOA1
Cardiovascular Disease	injury of artery	1.85E-04	2	AGT,APOE
Hepatic System Development and Function	mitogenesis of hepatic stellate cells	1.85E-04	2	AGT,F2
Connective Tissue Development and Function	mitogenesis of hepatic stellate cells	1.85E-04	2	AGT,F2
Cell Cycle	mitogenesis of hepatic stellate cells	1.85E-04	2	AGT,F2
Small Molecule Biochemistry	modulation of Ca2+	1.85E-04	2	AGT,F2
Vitamin and Mineral Metabolism	modulation of Ca2+	1.85E-04	2	AGT,F2
Cell Signaling	modulation of Ca2+	1.85E-04	2	AGT,F2
Hematological System Development and Function	pressure of blood	1.85E-04	2	AGT,APOE
Cellular Assembly and Organization	quantity of presynaptic terminals	1.85E-04	2	APOE,APP
Nervous System Development and Function	quantity of presynaptic terminals	1.85E-04	2	APOE,APP
Organ Morphology	size of ovarian follicle	1.85E-04	2	ALB,TF
Reproductive System Development and Function	size of ovarian follicle	1.85E-04	2	ALB,TF
Organismal Injury and Abnormalities	surface area of atherosclerotic lesion	1.85E-04	2	APOA1,APOE
Cardiovascular Disease	surface area of atherosclerotic lesion	1.85E-04	2	APOA1,APOE
Tissue Morphology	surface area of atherosclerotic lesion	1.85E-04	2	APOA1,APOE
Cellular Movement	transmigration of leukemia cell lines	1.85E-04	2	APP,F2
Metabolic Disease	xanthomatosis	1.85E-04	2	APOA1,APOE
Dermatological Diseases and Conditions	xanthomatosis	1.85E-04	2	APOA1,APOE
Cellular Movement	homing of blood cells	1.86E-04	8	APP,C3,F2,FN1,G6PC,IGFBP3,SERPINA1,SERPINA3
Cell Death	apoptosis of glomerular cells	1.91E-04	3	AGT,APOE,CTGF
Cancer	clear-cell ovarian carcinoma	1.91E-04	3	APOE,CLU,CP
Reproductive System Disease	clear-cell ovarian carcinoma	1.91E-04	3	APOE,CLU,CP
Renal and Urological Disease	glomerulopathy	1.93E-04	4	APOE,C3,CLU,FN1
Cellular Assembly and Organization	formation of filopodia	2.03E-04	5	AGT,CTGF,FN1,SDC2,TM4SF1
Cell-To-Cell Signaling and Interaction	adhesion of cell-associated matrix	2.05E-04	4	AGT,CTGF,FN1,NID1
Cellular Assembly and Organization	adhesion of cell-associated matrix	2.05E-04	4	AGT,CTGF,FN1,NID1
Tissue Development	adhesion of cell-associated matrix	2.05E-04	4	AGT,CTGF,FN1,NID1
Protein Synthesis	stabilization of protein	2.05E-04	4	APOA1,APOA2,ASGR2,CLU
Protein Degradation	stabilization of protein	2.05E-04	4	APOA1,APOA2,ASGR2,CLU
Cell-To-Cell Signaling and Interaction	response of blood cells	2.07E-04	8	APOA1,APOA2,APOE,APP,ASGR1,C3,FN1,G6PC
Lipid Metabolism	hydrolysis of triacylglycerol	2.14E-04	3	APOA2,APOC3,APOE
Small Molecule Biochemistry	hydrolysis of triacylglycerol	2.14E-04	3	APOA2,APOC3,APOE
Organismal Injury and Abnormalities	injury of brain	2.14E-04	3	APP,F2,IGF2
Neurological Disease	injury of brain	2.14E-04	3	APP,F2,IGF2
Cell Death	apoptosis of neurons	2.15E-04	8	A2M,AGT,APOE,APP,F2,FN1,PCSK9,SERPINA3
Cellular Movement	invasion of tumor cell lines	2.16E-04	9	A2M,AGT,APP,ASGR1,F2,FN1,IGF2,SDC2,SERPINA1
Cell Death	cell death of hippocampal neurons	2.17E-04	4	APOE,APP,F2,TF
Carbohydrate Metabolism	synthesis of glycogen	2.17E-04	4	G6PC,IGF2,IGFBP1 (includes EG:16006),IGFBP3
Lipid Metabolism	synthesis of eicosanoid	2.19E-04	6	AGT,ALB,APOE,CLU,F2,IGF2
Small Molecule Biochemistry	synthesis of eicosanoid	2.19E-04	6	AGT,ALB,APOE,CLU,F2,IGF2
Lipid Metabolism	uptake of lipid	2.27E-04	5	A2M,APOA1,APOA2,APOE,C3
Molecular Transport	uptake of lipid	2.27E-04	5	A2M,APOA1,APOA2,APOE,C3
Small Molecule Biochemistry	uptake of lipid	2.27E-04	5	A2M,APOA1,APOA2,APOE,C3
Organismal Functions	flow of bodily fluid	2.29E-04	4	ABCC2,AGT,APOE,APP
Hematological System Development and Function	cell movement of macrophages	2.31E-04	6	AGT,APOE,APP,C3,CTGF,F2
Inflammatory Response	cell movement of macrophages	2.31E-04	6	AGT,APOE,APP,C3,CTGF,F2
Cellular Movement	cell movement of macrophages	2.31E-04	6	AGT,APOE,APP,C3,CTGF,F2
Immune Cell Trafficking	cell movement of macrophages	2.31E-04	6	AGT,APOE,APP,C3,CTGF,F2
Antigen Presentation	cell movement of macrophages	2.31E-04	6	AGT,APOE,APP,C3,CTGF,F2
Neurological Disease	neurodegeneration	2.37E-04	6	APOE,APP,F2,IGF2,SERPINA3,SERPINF2
Cell-To-Cell Signaling and Interaction	binding of cell surface	2.39E-04	3	APOE,F2,IGFBP3
Cellular Assembly and Organization	binding of cell surface	2.39E-04	3	APOE,F2,IGFBP3
Infectious Disease	severe sepsis	2.39E-04	3	ALB,APOE,F5
Organ Morphology	mass of organ	2.44E-04	9	ABCC2,AGT,APOA1,APOE,APP,G6PC,IGF2,IGFBP1 (includes EG:16006),PCK1 (includes EG:18534)
Molecular Transport	transport of monosaccharide	2.62E-04	5	AGT,APP,C3,F2,G6PC
Carbohydrate Metabolism	transport of monosaccharide	2.62E-04	5	AGT,APP,C3,F2,G6PC
Hematological System Development and Function	cell movement of antigen presenting cells	2.65E-04	7	AGT,APOA1,APOE,APP,C3,CTGF,F2
Cellular Movement	cell movement of antigen presenting cells	2.65E-04	7	AGT,APOA1,APOE,APP,C3,CTGF,F2
Immune Cell Trafficking	cell movement of antigen presenting cells	2.65E-04	7	AGT,APOA1,APOE,APP,C3,CTGF,F2
Infectious Disease	dengue hemorrhagic fever	2.66E-04	3	C3,F2,F5
Cardiovascular System Development and Function	formation of capillary vessel	2.66E-04	3	AGT,APOE,APP
Organismal Development	formation of capillary vessel	2.66E-04	3	AGT,APOE,APP
Immunological Disease	systemic juvenile idiopathic arthritis	2.66E-04	3	ALB,APOA1,FGB (includes EG:110135)
Skeletal and Muscular Disorders	systemic juvenile idiopathic arthritis	2.66E-04	3	ALB,APOA1,FGB (includes EG:110135)
Connective Tissue Disorders	systemic juvenile idiopathic arthritis	2.66E-04	3	ALB,APOA1,FGB (includes EG:110135)
Inflammatory Disease	systemic juvenile idiopathic arthritis	2.66E-04	3	ALB,APOA1,FGB (includes EG:110135)
Molecular Transport	quantity of glycogen	2.70E-04	4	ALB,G6PC,IGF2,PCK1 (includes EG:18534)
Carbohydrate Metabolism	quantity of glycogen	2.70E-04	4	ALB,G6PC,IGF2,PCK1 (includes EG:18534)
Metabolic Disease	Creutzfeldt-Jakob disease	2.77E-04	2	APP,CLU
Neurological Disease	Creutzfeldt-Jakob disease	2.77E-04	2	APP,CLU
Genetic Disorder	Creutzfeldt-Jakob disease	2.77E-04	2	APP,CLU
Developmental Disorder	Creutzfeldt-Jakob disease	2.77E-04	2	APP,CLU
Skeletal and Muscular Disorders	Creutzfeldt-Jakob disease	2.77E-04	2	APP,CLU
Infectious Disease	Creutzfeldt-Jakob disease	2.77E-04	2	APP,CLU
Cell-To-Cell Signaling and Interaction	adhesion of neuroglia	2.77E-04	2	APP,FN1
Tissue Development	adhesion of neuroglia	2.77E-04	2	APP,FN1
Developmental Disorder	atresia of ovarian follicle	2.77E-04	2	ALB,TF
Reproductive System Disease	atresia of ovarian follicle	2.77E-04	2	ALB,TF
Cell Death	cell death of endothelial progenitor cells	2.77E-04	2	AGT,IGFBP3
Organismal Injury and Abnormalities	dysfunction of endothelial tissue	2.77E-04	2	APP,F2
Cardiovascular Disease	dysfunction of endothelial tissue	2.77E-04	2	APP,F2
Lipid Metabolism	efflux of phosphatidylcholine	2.77E-04	2	APOA1,APOE
Molecular Transport	efflux of phosphatidylcholine	2.77E-04	2	APOA1,APOE
Small Molecule Biochemistry	efflux of phosphatidylcholine	2.77E-04	2	APOA1,APOE
Carbohydrate Metabolism	efflux of phosphatidylcholine	2.77E-04	2	APOA1,APOE
Metabolic Disease	familial defective apo b-100	2.77E-04	2	APOB,PCSK9
Genetic Disorder	familial defective apo b-100	2.77E-04	2	APOB,PCSK9
Cardiovascular Disease	fibrous plaque	2.77E-04	2	APOE,APP
Small Molecule Biochemistry	hydrolysis of cyclic AMP	2.77E-04	2	AGT,F2
Cell Signaling	hydrolysis of cyclic AMP	2.77E-04	2	AGT,F2
DNA Replication, Recombination, and Repair	hydrolysis of cyclic AMP	2.77E-04	2	AGT,F2
Nucleic Acid Metabolism	hydrolysis of cyclic AMP	2.77E-04	2	AGT,F2
Metabolic Disease	hyperhomocysteinemia	2.77E-04	2	APOE,APP
Hematological Disease	hyperhomocysteinemia	2.77E-04	2	APOE,APP
Small Molecule Biochemistry	incorporation of L-proline	2.77E-04	2	AGT,IGFBP3
Protein Synthesis	incorporation of L-proline	2.77E-04	2	AGT,IGFBP3
Amino Acid Metabolism	incorporation of L-proline	2.77E-04	2	AGT,IGFBP3
Embryonic Development	invasion of embryonic tissue	2.77E-04	2	AGT,ALDH1A1
Cell Cycle	mitogenesis of prostate cancer cell lines	2.77E-04	2	IGF2,IGFBP3
Lipid Metabolism	mobilization of triacylglycerol	2.77E-04	2	APOB,APOC3
Molecular Transport	mobilization of triacylglycerol	2.77E-04	2	APOB,APOC3
Small Molecule Biochemistry	mobilization of triacylglycerol	2.77E-04	2	APOB,APOC3
Neurological Disease	neuritic dystrophy	2.77E-04	2	APP,CLU
Inflammatory Disease	neuritic dystrophy	2.77E-04	2	APP,CLU
Cell-To-Cell Signaling and Interaction	phagocytosis of peritoneal macrophages	2.77E-04	2	APOA1,APOA2
Hematological System Development and Function	phagocytosis of peritoneal macrophages	2.77E-04	2	APOA1,APOA2
Cellular Function and Maintenance	phagocytosis of peritoneal macrophages	2.77E-04	2	APOA1,APOA2
Inflammatory Response	phagocytosis of peritoneal macrophages	2.77E-04	2	APOA1,APOA2
Antigen Presentation	phagocytosis of peritoneal macrophages	2.77E-04	2	APOA1,APOA2
Cellular Growth and Proliferation	proliferation of adrenal gland cells	2.77E-04	2	AGT,FN1
Endocrine System Development and Function	proliferation of adrenal gland cells	2.77E-04	2	AGT,FN1
Molecular Transport	quantity of 5,6,7,8-tetrahydrobiopterin	2.77E-04	2	AGT,APOE
Lipid Metabolism	quantity of ganglioside GD3	2.77E-04	2	APOE,APP
Molecular Transport	quantity of ganglioside GD3	2.77E-04	2	APOE,APP
Small Molecule Biochemistry	quantity of ganglioside GD3	2.77E-04	2	APOE,APP
Organ Morphology	abnormal morphology of renal glomerulus	2.85E-04	4	AGT,APOE,CFB,G6PC
Renal and Urological System Development and Function	abnormal morphology of renal glomerulus	2.85E-04	4	AGT,APOE,CFB,G6PC
Renal and Urological Disease	end stage renal disease	2.85E-04	4	AGT,ALB,C3,F2
Cell Morphology	morphology of cells	2.86E-04	18	AGT,AMBP,APOE,APP,C3,CLU,CP,CTGF,F2,FN1,GPR126,HLF,IGFBP3,PCK1 (includes EG:18534),PEG10,RBP4,SDC2,SERPINA5
Lipid Metabolism	conversion of lipid	2.91E-04	5	ALB,AMBP,APOE,APP,FABP1
Small Molecule Biochemistry	conversion of lipid	2.91E-04	5	ALB,AMBP,APOE,APP,FABP1
Cell Death	cell death of astrocytes	2.95E-04	3	ALB,APP,F2
Cell-To-Cell Signaling and Interaction	stimulation of myeloid cells	2.95E-04	3	F2,FN1,IGF2
Hematological System Development and Function	stimulation of myeloid cells	2.95E-04	3	F2,FN1,IGF2
Cellular Growth and Proliferation	stimulation of myeloid cells	2.95E-04	3	F2,FN1,IGF2
Cardiovascular Disease	size of infarct	3.01E-04	5	APOE,APP,C3,FGB (includes EG:110135),FGG
Tissue Morphology	size of infarct	3.01E-04	5	APOE,APP,C3,FGB (includes EG:110135),FGG
Psychological Disorders	mood disorder	3.10E-04	9	A2M,ABLIM1,AGT,ALB,AMBP,APOE,APP,FGA,NID1
Genetic Disorder	obesity	3.16E-04	8	AHSG,APOB,APOC3,APOE,C3,DLK1,F2,PEG3
Nutritional Disease	obesity	3.16E-04	8	AHSG,APOB,APOC3,APOE,C3,DLK1,F2,PEG3
Nervous System Development and Function	electrophysiology of eye	3.16E-04	4	APOB,APOE,C3,RBP4
Cancer	gastrointestinal tract cancer	3.19E-04	14	ALB,APOE,CLU,CTGF,F2,FABP1,FN1,IGF2,IGFBP3,PEG3,SERPINA1,SERPINA3,TFPI,TM4SF1
Gastrointestinal Disease	gastrointestinal tract cancer	3.19E-04	14	ALB,APOE,CLU,CTGF,F2,FABP1,FN1,IGF2,IGFBP3,PEG3,SERPINA1,SERPINA3,TFPI,TM4SF1
Lipid Metabolism	catabolism of lipid	3.33E-04	4	APOA2,APOB,APOC3,APOE
Small Molecule Biochemistry	catabolism of lipid	3.33E-04	4	APOA2,APOB,APOC3,APOE
Cell-To-Cell Signaling and Interaction	recruitment of macrophages	3.33E-04	4	AGT,APOB,APOE,APP
Hematological System Development and Function	recruitment of macrophages	3.33E-04	4	AGT,APOB,APOE,APP
Inflammatory Response	recruitment of macrophages	3.33E-04	4	AGT,APOB,APOE,APP
Cellular Movement	recruitment of macrophages	3.33E-04	4	AGT,APOB,APOE,APP
Immune Cell Trafficking	recruitment of macrophages	3.33E-04	4	AGT,APOB,APOE,APP
Antigen Presentation	recruitment of macrophages	3.33E-04	4	AGT,APOB,APOE,APP
Hematological System Development and Function	cell movement of dendritic cells	3.34E-04	5	AGT,APOA1,APOE,C3,F2
Inflammatory Response	cell movement of dendritic cells	3.34E-04	5	AGT,APOA1,APOE,C3,F2
Cellular Movement	cell movement of dendritic cells	3.34E-04	5	AGT,APOA1,APOE,C3,F2
Immune Cell Trafficking	cell movement of dendritic cells	3.34E-04	5	AGT,APOA1,APOE,C3,F2
Antigen Presentation	cell movement of dendritic cells	3.34E-04	5	AGT,APOA1,APOE,C3,F2
Molecular Transport	quantity of reactive oxygen species	3.34E-04	5	AGT,APOE,APP,CP,F2
Free Radical Scavenging	quantity of reactive oxygen species	3.34E-04	5	AGT,APOE,APP,CP,F2
Neurological Disease	movement disorder	3.46E-04	14	A2M,APOE,APP,C3,CLU,CP,CTGF,FGG,G6PC,RBP4,SERPINA1,SERPINA3,SERPINF2,SORL1
Tissue Morphology	abnormal morphology of extraembryonic tissue	3.49E-04	6	APOB,F2,F5,FGG,FN1,TFPI
Organismal Injury and Abnormalities	formation of thrombus	3.58E-04	3	APOE,C3,F2
Cardiovascular Disease	formation of thrombus	3.58E-04	3	APOE,C3,F2
Cellular Movement	migration of kidney cell lines	3.68E-04	4	APP,C3,FGA,FN1
Renal and Urological System Development and Function	migration of kidney cell lines	3.68E-04	4	APP,C3,FGA,FN1
Cell Morphology	size of adipocytes	3.68E-04	4	AGT,APOE,DLK1,PCK1 (includes EG:18534)
Connective Tissue Development and Function	size of adipocytes	3.68E-04	4	AGT,APOE,DLK1,PCK1 (includes EG:18534)
Skeletal and Muscular Disorders	experimentally-induced arthritis	3.68E-04	5	C3,CFB,FGA,FGG,FN1
Connective Tissue Disorders	experimentally-induced arthritis	3.68E-04	5	C3,CFB,FGA,FGG,FN1
Inflammatory Disease	experimentally-induced arthritis	3.68E-04	5	C3,CFB,FGA,FGG,FN1
Cell Death	cell death of tumor cell lines	3.70E-04	16	AFP,AGT,ALB,APOB,APOE,APP,CLU,CTGF,FABP1,FN1,HLF,IGF2,IGFBP1 (includes EG:16006),IGFBP3,SDC2,TF
Hematological System Development and Function	infiltration by mononuclear leukocytes	3.81E-04	5	AGT,APOE,APP,C3,FN1
Cellular Movement	infiltration by mononuclear leukocytes	3.81E-04	5	AGT,APOE,APP,C3,FN1
Immune Cell Trafficking	infiltration by mononuclear leukocytes	3.81E-04	5	AGT,APOE,APP,C3,FN1
Cellular Movement	migration of tumor cells	3.81E-04	5	F2,FN1,SERPINA5,TFPI,TM4SF1
Metabolic Disease	non-insulin-dependent diabetes mellitus	3.82E-04	7	AGT,ALB,APOA1,APOB,APOC3,CLU,PCK1 (includes EG:18534)
Genetic Disorder	non-insulin-dependent diabetes mellitus	3.82E-04	7	AGT,ALB,APOA1,APOB,APOC3,CLU,PCK1 (includes EG:18534)
Endocrine System Disorders	non-insulin-dependent diabetes mellitus	3.82E-04	7	AGT,ALB,APOA1,APOB,APOC3,CLU,PCK1 (includes EG:18534)
Gastrointestinal Disease	non-insulin-dependent diabetes mellitus	3.82E-04	7	AGT,ALB,APOA1,APOB,APOC3,CLU,PCK1 (includes EG:18534)
Cell-To-Cell Signaling and Interaction	binding of osteoblasts	3.87E-04	2	IGF2,IGFBP3
Skeletal and Muscular System Development and Function	binding of osteoblasts	3.87E-04	2	IGF2,IGFBP3
Connective Tissue Development and Function	binding of osteoblasts	3.87E-04	2	IGF2,IGFBP3
Cell Death	cell death of cholinergic neurons	3.87E-04	2	APP,TF
Cellular Movement	cell movement of rhabdomyosarcoma cell lines	3.87E-04	2	FN1,IGF2
Cardiovascular Disease	damage of aorta	3.87E-04	2	AGT,APOE
Cell Cycle	mitogenesis of bone cancer cell lines	3.87E-04	2	IGF2,IGFBP3
Cardiovascular Disease	occlusion of blood vessel	3.87E-04	2	APOE,APP
Molecular Transport	quantity of proteoglycan	3.87E-04	2	APOE,F2
Small Molecule Biochemistry	quantity of proteoglycan	3.87E-04	2	APOE,F2
Carbohydrate Metabolism	quantity of proteoglycan	3.87E-04	2	APOE,F2
Lipid Metabolism	redistribution of cholesterol	3.87E-04	2	APOC3,APP
Molecular Transport	redistribution of cholesterol	3.87E-04	2	APOC3,APP
Small Molecule Biochemistry	redistribution of cholesterol	3.87E-04	2	APOC3,APP
Carbohydrate Metabolism	storage of glycogen	3.87E-04	2	APP,IGF2
Hematological System Development and Function	quantity of blood cells	3.88E-04	14	AGT,AMBP,APOA1,APOE,APP,C3,DLK1,F2,FABP1,IGF2,IGFBP1 (includes EG:16006),SERPINA1,TF,TGFBI
Tissue Morphology	quantity of blood cells	3.88E-04	14	AGT,AMBP,APOA1,APOE,APP,C3,DLK1,F2,FABP1,IGF2,IGFBP1 (includes EG:16006),SERPINA1,TF,TGFBI
Tissue Development	aggregation of cells	3.89E-04	7	ALB,CLU,CP,F2,FGA,FN1,SERPIND1
Cell-To-Cell Signaling and Interaction	adhesion of lymphoma cell lines	3.92E-04	3	F2,FGA,FN1
Tissue Development	adhesion of lymphoma cell lines	3.92E-04	3	F2,FGA,FN1
Cell-To-Cell Signaling and Interaction	quantity of intercellular junctions	3.92E-04	3	APOE,APP,DSP
Cellular Assembly and Organization	quantity of intercellular junctions	3.92E-04	3	APOE,APP,DSP
Tissue Development	quantity of intercellular junctions	3.92E-04	3	APOE,APP,DSP
Lipid Metabolism	translocation of lipid	3.92E-04	3	ABCC2,APOA1,F2
Small Molecule Biochemistry	translocation of lipid	3.92E-04	3	ABCC2,APOA1,F2
Molecular Transport	quantity of hormone	4.05E-04	8	AFP,AGT,AHSG,APOA2,APP,C3,IGF2,IGFBP3
Small Molecule Biochemistry	quantity of hormone	4.05E-04	8	AFP,AGT,AHSG,APOA2,APP,C3,IGF2,IGFBP3
Endocrine System Development and Function	quantity of hormone	4.05E-04	8	AFP,AGT,AHSG,APOA2,APP,C3,IGF2,IGFBP3
Infectious Disease	infection by bacteria	4.11E-04	8	ABCC2,APP,ASGR1,ASGR2,C3,CLU,F5,SERPINA5
Cellular Movement	migration of endothelial cells	4.14E-04	6	AGT,APOE,CTGF,FN1,IGF2,IGFBP3
Cardiovascular System Development and Function	migration of endothelial cells	4.14E-04	6	AGT,APOE,CTGF,FN1,IGF2,IGFBP3
Tissue Morphology	quantity of white adipose tissue	4.25E-04	4	APOC3,APOE,C3,PCK1 (includes EG:18534)
Connective Tissue Development and Function	quantity of white adipose tissue	4.25E-04	4	APOC3,APOE,C3,PCK1 (includes EG:18534)
Small Molecule Biochemistry	incorporation of amino acids	4.29E-04	3	AGT,F2,IGFBP3
Amino Acid Metabolism	incorporation of amino acids	4.29E-04	3	AGT,F2,IGFBP3
Organismal Injury and Abnormalities	injury of tissue	4.29E-04	3	AGT,CLU,FABP1
Lipid Metabolism	transport of phospholipid	4.29E-04	3	APOA1,F2,FABP1
Molecular Transport	transport of phospholipid	4.29E-04	3	APOA1,F2,FABP1
Small Molecule Biochemistry	transport of phospholipid	4.29E-04	3	APOA1,F2,FABP1
Carbohydrate Metabolism	quantity of monosaccharide	4.44E-04	6	APOC3,APOE,C3,G6PC,IGF2,IGFBP1 (includes EG:16006)
Cell-To-Cell Signaling and Interaction	activation of macrophages	4.46E-04	5	APOE,APOH,APP,FN1,SLC7A2
Hematological System Development and Function	activation of macrophages	4.46E-04	5	APOE,APOH,APP,FN1,SLC7A2
Inflammatory Response	activation of macrophages	4.46E-04	5	APOE,APOH,APP,FN1,SLC7A2
Immune Cell Trafficking	activation of macrophages	4.46E-04	5	APOE,APOH,APP,FN1,SLC7A2
Antigen Presentation	activation of macrophages	4.46E-04	5	APOE,APOH,APP,FN1,SLC7A2

## Sheet: (IPA) Blood
© 2000-2012 Ingenuity Systems, Inc. All rights reserved.
Category	Functions Annotation	p-Value	# Molecules	Molecules
Inflammatory Response	immune response	6.25E-26	43	ARHGDIB,BLK,BTLA,CCL22,CD48,CD74,CD79A,FCER2,FGR,HLA-A,HLA-B,HLA-DMA,HLA-DMB,HLA-DOA,HLA-DQA1,HLA-DQB1,HLA-DRA,HLA-DRB1,IFI44,IFI44L,IGJ,IRF4,IRF8,ITGA4,LSP1 (includes EG:16985),LY75,MBP,MEF2C,MGLL,MS4A1,MX1,PAX5,PIK3R5,PLCL2,POU2AF1,RAC2,RGS1,SLAMF1,SRGN,TLR10,TNFRSF13B,TNFRSF17,TRIM22
Cellular Growth and Proliferation	proliferation of lymphocytes	5.46E-18	26	ARHGDIB,BTLA,CD48,CD74,CD79A,FCER2,HLA-DMA,HLA-DQA1,HLA-DQB1,HLA-DRB1,IKZF2,IRF4,IRF8,LY75,MBP,MEF2C,MS4A1,PLCL2,POU2AF1,RAC2,SLAMF1,SLAMF7,SRGN,TNFRSF13B,TNFRSF17,TRAF1
Hematological System Development and Function	proliferation of lymphocytes	5.46E-18	26	ARHGDIB,BTLA,CD48,CD74,CD79A,FCER2,HLA-DMA,HLA-DQA1,HLA-DQB1,HLA-DRB1,IKZF2,IRF4,IRF8,LY75,MBP,MEF2C,MS4A1,PLCL2,POU2AF1,RAC2,SLAMF1,SLAMF7,SRGN,TNFRSF13B,TNFRSF17,TRAF1
Cellular Growth and Proliferation	proliferation of B lymphocytes	7.75E-16	17	ARHGDIB,BTLA,CD74,CD79A,FCER2,IKZF2,IRF4,IRF8,LY75,MEF2C,MS4A1,PLCL2,POU2AF1,SLAMF1,SLAMF7,TNFRSF13B,TNFRSF17
Hematological System Development and Function	proliferation of B lymphocytes	7.75E-16	17	ARHGDIB,BTLA,CD74,CD79A,FCER2,IKZF2,IRF4,IRF8,LY75,MEF2C,MS4A1,PLCL2,POU2AF1,SLAMF1,SLAMF7,TNFRSF13B,TNFRSF17
Humoral Immune Response	proliferation of B lymphocytes	7.75E-16	17	ARHGDIB,BTLA,CD74,CD79A,FCER2,IKZF2,IRF4,IRF8,LY75,MEF2C,MS4A1,PLCL2,POU2AF1,SLAMF1,SLAMF7,TNFRSF13B,TNFRSF17
Hematological System Development and Function	quantity of lymphocytes	1.15E-15	24	ARHGDIB,BLK,BTLA,CD48,CD74,CD79A,CYTIP,HLA-DMA,HLA-DQA1,HLA-DQB1,HLA-DRB1,IGJ,IRF4,IRF8,LSP1 (includes EG:16985),MS4A1,PAX5,PLCL2,POU2AF1,RAC2,RGS1,TNFRSF13B,TNFRSF17,TRAF1
Tissue Morphology	quantity of lymphocytes	1.15E-15	24	ARHGDIB,BLK,BTLA,CD48,CD74,CD79A,CYTIP,HLA-DMA,HLA-DQA1,HLA-DQB1,HLA-DRB1,IGJ,IRF4,IRF8,LSP1 (includes EG:16985),MS4A1,PAX5,PLCL2,POU2AF1,RAC2,RGS1,TNFRSF13B,TNFRSF17,TRAF1
Hematological System Development and Function	quantity of leukocytes	4.75E-15	26	ARHGDIB,BLK,BTLA,CCL22,CD48,CD74,CD79A,CYTIP,HLA-DMA,HLA-DQA1,HLA-DQB1,HLA-DRB1,IGJ,IRF4,IRF8,LSP1 (includes EG:16985),MS4A1,PAX5,PLCL2,POU2AF1,RAC2,RGS1,SRGN,TNFRSF13B,TNFRSF17,TRAF1
Tissue Morphology	quantity of leukocytes	4.75E-15	26	ARHGDIB,BLK,BTLA,CCL22,CD48,CD74,CD79A,CYTIP,HLA-DMA,HLA-DQA1,HLA-DQB1,HLA-DRB1,IGJ,IRF4,IRF8,LSP1 (includes EG:16985),MS4A1,PAX5,PLCL2,POU2AF1,RAC2,RGS1,SRGN,TNFRSF13B,TNFRSF17,TRAF1
Hematological System Development and Function	quantity of blood cells	1.21E-14	27	ARHGDIB,BLK,BTLA,CCL22,CD48,CD74,CD79A,CYTIP,HLA-DMA,HLA-DQA1,HLA-DQB1,HLA-DRB1,IGJ,IRF4,IRF8,LSP1 (includes EG:16985),MS4A1,PAX5,PLCL2,PLEK,POU2AF1,RAC2,RGS1,SRGN,TNFRSF13B,TNFRSF17,TRAF1
Tissue Morphology	quantity of blood cells	1.21E-14	27	ARHGDIB,BLK,BTLA,CCL22,CD48,CD74,CD79A,CYTIP,HLA-DMA,HLA-DQA1,HLA-DQB1,HLA-DRB1,IGJ,IRF4,IRF8,LSP1 (includes EG:16985),MS4A1,PAX5,PLCL2,PLEK,POU2AF1,RAC2,RGS1,SRGN,TNFRSF13B,TNFRSF17,TRAF1
Immunological Disease	autoimmune disease	1.63E-13	28	ARHGDIB,BLK,BTLA,CCL22,CD74,CD79A,GPR15,HLA-A,HLA-B,HLA-DMA,HLA-DMB,HLA-DOA,HLA-DPA1,HLA-DPB1,HLA-DQA1,HLA-DQB1,HLA-DRA,HLA-DRB1,IRF4,ITGA4,MBP,MS4A1,MX1,RGS1,TNFRSF13B,TNFRSF17,TRAF1,WNT10A
Hematological System Development and Function	quantity of B lymphocytes	6.59E-13	16	ARHGDIB,BLK,CD74,CD79A,HLA-DQA1,IGJ,IRF4,IRF8,MS4A1,PAX5,PLCL2,POU2AF1,RAC2,RGS1,TNFRSF13B,TNFRSF17
Humoral Immune Response	quantity of B lymphocytes	6.59E-13	16	ARHGDIB,BLK,CD74,CD79A,HLA-DQA1,IGJ,IRF4,IRF8,MS4A1,PAX5,PLCL2,POU2AF1,RAC2,RGS1,TNFRSF13B,TNFRSF17
Tissue Morphology	quantity of B lymphocytes	6.59E-13	16	ARHGDIB,BLK,CD74,CD79A,HLA-DQA1,IGJ,IRF4,IRF8,MS4A1,PAX5,PLCL2,POU2AF1,RAC2,RGS1,TNFRSF13B,TNFRSF17
Hematological System Development and Function	activation of blood cells	1.47E-12	21	BLK,BTLA,CCL22,CD48,CD74,CD79A,HLA-A,HLA-DMA,HLA-DMB,HLA-DOA,HLA-DQA1,HLA-DQB1,HLA-DRA,HLA-DRB1,IRF4,MBP,PLEK,POU2AF1,SLAMF1,TNFRSF13B,TNFRSF17
Cell-To-Cell Signaling and Interaction	activation of blood cells	1.47E-12	21	BLK,BTLA,CCL22,CD48,CD74,CD79A,HLA-A,HLA-DMA,HLA-DMB,HLA-DOA,HLA-DQA1,HLA-DQB1,HLA-DRA,HLA-DRB1,IRF4,MBP,PLEK,POU2AF1,SLAMF1,TNFRSF13B,TNFRSF17
Inflammatory Response	activation of leukocytes	1.50E-12	20	BLK,BTLA,CCL22,CD48,CD74,CD79A,HLA-A,HLA-DMA,HLA-DMB,HLA-DOA,HLA-DQA1,HLA-DQB1,HLA-DRA,HLA-DRB1,IRF4,MBP,POU2AF1,SLAMF1,TNFRSF13B,TNFRSF17
Hematological System Development and Function	activation of leukocytes	1.50E-12	20	BLK,BTLA,CCL22,CD48,CD74,CD79A,HLA-A,HLA-DMA,HLA-DMB,HLA-DOA,HLA-DQA1,HLA-DQB1,HLA-DRA,HLA-DRB1,IRF4,MBP,POU2AF1,SLAMF1,TNFRSF13B,TNFRSF17
Cell-To-Cell Signaling and Interaction	activation of leukocytes	1.50E-12	20	BLK,BTLA,CCL22,CD48,CD74,CD79A,HLA-A,HLA-DMA,HLA-DMB,HLA-DOA,HLA-DQA1,HLA-DQB1,HLA-DRA,HLA-DRB1,IRF4,MBP,POU2AF1,SLAMF1,TNFRSF13B,TNFRSF17
Immune Cell Trafficking	activation of leukocytes	1.50E-12	20	BLK,BTLA,CCL22,CD48,CD74,CD79A,HLA-A,HLA-DMA,HLA-DMB,HLA-DOA,HLA-DQA1,HLA-DQB1,HLA-DRA,HLA-DRB1,IRF4,MBP,POU2AF1,SLAMF1,TNFRSF13B,TNFRSF17
Immunological Disease	lichen planus	7.37E-12	10	CCL22,CD74,HLA-A,HLA-B,HLA-DPA1,HLA-DPB1,HLA-DQB1,HLA-DRA,HLA-DRB1,MX1
Dermatological Diseases and Conditions	lichen planus	7.37E-12	10	CCL22,CD74,HLA-A,HLA-B,HLA-DPA1,HLA-DPB1,HLA-DQB1,HLA-DRA,HLA-DRB1,MX1
Inflammatory Disease	lichen planus	7.37E-12	10	CCL22,CD74,HLA-A,HLA-B,HLA-DPA1,HLA-DPB1,HLA-DQB1,HLA-DRA,HLA-DRB1,MX1
Cellular Function and Maintenance	function of leukocytes	1.21E-10	17	ARHGDIB,CD74,FCER2,FGR,HLA-DMA,HLA-DQB1,IGJ,IRF4,IRF8,LSP1 (includes EG:16985),LY75,MS4A1,PLCL2,POU2AF1,RAC2,RGS1,SLAMF1
Immunological Disease	rheumatoid arthritis	4.89E-10	19	ARHGDIB,BLK,CD74,CD79A,GPR15,HLA-A,HLA-DMA,HLA-DMB,HLA-DOA,HLA-DPA1,HLA-DPB1,HLA-DQA1,HLA-DQB1,HLA-DRA,HLA-DRB1,MS4A1,TNFRSF13B,TRAF1,WNT10A
Inflammatory Disease	rheumatoid arthritis	4.89E-10	19	ARHGDIB,BLK,CD74,CD79A,GPR15,HLA-A,HLA-DMA,HLA-DMB,HLA-DOA,HLA-DPA1,HLA-DPB1,HLA-DQA1,HLA-DQB1,HLA-DRA,HLA-DRB1,MS4A1,TNFRSF13B,TRAF1,WNT10A
Connective Tissue Disorders	rheumatoid arthritis	4.89E-10	19	ARHGDIB,BLK,CD74,CD79A,GPR15,HLA-A,HLA-DMA,HLA-DMB,HLA-DOA,HLA-DPA1,HLA-DPB1,HLA-DQA1,HLA-DQB1,HLA-DRA,HLA-DRB1,MS4A1,TNFRSF13B,TRAF1,WNT10A
Skeletal and Muscular Disorders	rheumatoid arthritis	4.89E-10	19	ARHGDIB,BLK,CD74,CD79A,GPR15,HLA-A,HLA-DMA,HLA-DMB,HLA-DOA,HLA-DPA1,HLA-DPB1,HLA-DQA1,HLA-DQB1,HLA-DRA,HLA-DRB1,MS4A1,TNFRSF13B,TRAF1,WNT10A
Hematological System Development and Function	function of lymphocytes	1.06E-09	13	ARHGDIB,CD74,HLA-DMA,HLA-DQB1,IGJ,IRF4,IRF8,LY75,MS4A1,PLCL2,POU2AF1,RGS1,SLAMF1
Cellular Function and Maintenance	function of lymphocytes	1.06E-09	13	ARHGDIB,CD74,HLA-DMA,HLA-DQB1,IGJ,IRF4,IRF8,LY75,MS4A1,PLCL2,POU2AF1,RGS1,SLAMF1
Inflammatory Disease	multiple sclerosis	1.70E-09	10	HLA-DMA,HLA-DMB,HLA-DQA1,HLA-DQB1,HLA-DRA,HLA-DRB1,ITGA4,MBP,MS4A1,MX1
Skeletal and Muscular Disorders	multiple sclerosis	1.70E-09	10	HLA-DMA,HLA-DMB,HLA-DQA1,HLA-DQB1,HLA-DRA,HLA-DRB1,ITGA4,MBP,MS4A1,MX1
Genetic Disorder	multiple sclerosis	1.70E-09	10	HLA-DMA,HLA-DMB,HLA-DQA1,HLA-DQB1,HLA-DRA,HLA-DRB1,ITGA4,MBP,MS4A1,MX1
Neurological Disease	multiple sclerosis	1.70E-09	10	HLA-DMA,HLA-DMB,HLA-DQA1,HLA-DQB1,HLA-DRA,HLA-DRB1,ITGA4,MBP,MS4A1,MX1
Inflammatory Disease	arthritis	1.70E-09	21	ARHGDIB,BLK,CD74,CD79A,GPR15,HLA-A,HLA-B,HLA-DMA,HLA-DMB,HLA-DOA,HLA-DPA1,HLA-DPB1,HLA-DQA1,HLA-DQB1,HLA-DRA,HLA-DRB1,MS4A1,PAX5,TNFRSF13B,TRAF1,WNT10A
Connective Tissue Disorders	arthritis	1.70E-09	21	ARHGDIB,BLK,CD74,CD79A,GPR15,HLA-A,HLA-B,HLA-DMA,HLA-DMB,HLA-DOA,HLA-DPA1,HLA-DPB1,HLA-DQA1,HLA-DQB1,HLA-DRA,HLA-DRB1,MS4A1,PAX5,TNFRSF13B,TRAF1,WNT10A
Skeletal and Muscular Disorders	arthritis	1.70E-09	21	ARHGDIB,BLK,CD74,CD79A,GPR15,HLA-A,HLA-B,HLA-DMA,HLA-DMB,HLA-DOA,HLA-DPA1,HLA-DPB1,HLA-DQA1,HLA-DQB1,HLA-DRA,HLA-DRB1,MS4A1,PAX5,TNFRSF13B,TRAF1,WNT10A
Cellular Development	developmental process of lymphocytes	2.99E-09	17	BLK,BTLA,CD74,CD79A,HLA-DMA,HLA-DOA,HLA-DQA1,HLA-DQB1,IRF4,IRF8,ITGA4,MBP,PAX5,POU2AF1,SLAMF1,SRGN,TNFRSF13B
Inflammatory Response	activation of lymphocytes	4.70E-09	14	BLK,BTLA,CCL22,CD48,CD74,CD79A,HLA-A,HLA-DRA,HLA-DRB1,MBP,POU2AF1,SLAMF1,TNFRSF13B,TNFRSF17
Hematological System Development and Function	activation of lymphocytes	4.70E-09	14	BLK,BTLA,CCL22,CD48,CD74,CD79A,HLA-A,HLA-DRA,HLA-DRB1,MBP,POU2AF1,SLAMF1,TNFRSF13B,TNFRSF17
Cell-To-Cell Signaling and Interaction	activation of lymphocytes	4.70E-09	14	BLK,BTLA,CCL22,CD48,CD74,CD79A,HLA-A,HLA-DRA,HLA-DRB1,MBP,POU2AF1,SLAMF1,TNFRSF13B,TNFRSF17
Immune Cell Trafficking	activation of lymphocytes	4.70E-09	14	BLK,BTLA,CCL22,CD48,CD74,CD79A,HLA-A,HLA-DRA,HLA-DRB1,MBP,POU2AF1,SLAMF1,TNFRSF13B,TNFRSF17
Inflammatory Response	antibody response	1.41E-08	9	BTLA,FCER2,HLA-B,HLA-DQB1,IGJ,MEF2C,PAX5,POU2AF1,TNFRSF13B
Humoral Immune Response	quantity of IgM	1.81E-08	7	CD74,HLA-DQB1,IGJ,IRF4,IRF8,POU2AF1,TNFRSF13B
Protein Synthesis	quantity of IgM	1.81E-08	7	CD74,HLA-DQB1,IGJ,IRF4,IRF8,POU2AF1,TNFRSF13B
Cell Morphology	abnormal morphology of lymphocytes	2.41E-08	9	CD79A,CYTIP,HLA-DMA,HLA-DQA1,HLA-DQB1,IRF4,IRF8,LY75,POU2AF1
Neurological Disease	progressive motor neuropathy	4.12E-08	13	ARHGDIB,CD74,HLA-B,HLA-DMA,HLA-DMB,HLA-DQA1,HLA-DQB1,HLA-DRA,HLA-DRB1,ITGA4,MBP,MS4A1,MX1
Humoral Immune Response	quantity of immunoglobulin	4.22E-08	11	BTLA,CD74,FCER2,HLA-DOA,HLA-DQB1,IGJ,IRF4,IRF8,POU2AF1,RGS1,TNFRSF13B
Protein Synthesis	quantity of immunoglobulin	4.22E-08	11	BTLA,CD74,FCER2,HLA-DOA,HLA-DQB1,IGJ,IRF4,IRF8,POU2AF1,RGS1,TNFRSF13B
Cellular Development	developmental process of T lymphocytes	4.81E-08	14	BTLA,CD74,CD79A,HLA-DMA,HLA-DOA,HLA-DQA1,HLA-DQB1,IRF4,IRF8,ITGA4,MBP,PAX5,SLAMF1,SRGN
Hematological System Development and Function	function of B lymphocytes	7.26E-08	7	ARHGDIB,HLA-DQB1,IGJ,IRF4,MS4A1,PLCL2,RGS1
Humoral Immune Response	function of B lymphocytes	7.26E-08	7	ARHGDIB,HLA-DQB1,IGJ,IRF4,MS4A1,PLCL2,RGS1
Cellular Function and Maintenance	function of B lymphocytes	7.26E-08	7	ARHGDIB,HLA-DQB1,IGJ,IRF4,MS4A1,PLCL2,RGS1
Cell Morphology	abnormal morphology of leukocytes	8.04E-08	10	CD79A,CYTIP,HLA-DMA,HLA-DQA1,HLA-DQB1,IRF4,IRF8,LY75,POU2AF1,SRGN
Cellular Growth and Proliferation	proliferation of T lymphocytes	1.55E-07	14	ARHGDIB,BTLA,CD48,CD74,CD79A,HLA-DMA,HLA-DQA1,HLA-DQB1,HLA-DRB1,IRF4,MBP,RAC2,SRGN,TRAF1
Hematological System Development and Function	proliferation of T lymphocytes	1.55E-07	14	ARHGDIB,BTLA,CD48,CD74,CD79A,HLA-DMA,HLA-DQA1,HLA-DQB1,HLA-DRB1,IRF4,MBP,RAC2,SRGN,TRAF1
Hematological System Development and Function	quantity of pre-B lymphocytes	2.28E-07	7	ARHGDIB,BLK,CD79A,IRF4,IRF8,MS4A1,TNFRSF13B
Humoral Immune Response	quantity of pre-B lymphocytes	2.28E-07	7	ARHGDIB,BLK,CD79A,IRF4,IRF8,MS4A1,TNFRSF13B
Tissue Morphology	quantity of pre-B lymphocytes	2.28E-07	7	ARHGDIB,BLK,CD79A,IRF4,IRF8,MS4A1,TNFRSF13B
Hematopoiesis	quantity of pre-B lymphocytes	2.28E-07	7	ARHGDIB,BLK,CD79A,IRF4,IRF8,MS4A1,TNFRSF13B
Cancer	leukemia	2.69E-07	11	CD74,CD79A,FCER2,FGR,IRF4,IRF8,ITGA4,MS4A1,PAX5,RAC2,TNFRSF13B
Hematological Disease	leukemia	2.69E-07	11	CD74,CD79A,FCER2,FGR,IRF4,IRF8,ITGA4,MS4A1,PAX5,RAC2,TNFRSF13B
Cell Morphology	morphology of leukocytes	3.16E-07	11	CD79A,CYTIP,FGR,HLA-DMA,HLA-DQA1,HLA-DQB1,IRF4,IRF8,LY75,POU2AF1,SRGN
Cellular Function and Maintenance	Lymphocyte homeostasis	3.37E-07	13	CD74,CD79A,HLA-DMA,HLA-DOA,HLA-DQA1,HLA-DQB1,IRF4,IRF8,ITGA4,MBP,MEF2C,PAX5,TNFRSF13B
Hematological System Development and Function	differentiation of mononuclear leukocytes	4.38E-07	13	BLK,CD74,CD79A,HLA-DMA,HLA-DOA,HLA-DQA1,HLA-DQB1,IRF4,IRF8,MBP,MEF2C,PAX5,POU2AF1
Cellular Development	differentiation of mononuclear leukocytes	4.38E-07	13	BLK,CD74,CD79A,HLA-DMA,HLA-DOA,HLA-DQA1,HLA-DQB1,IRF4,IRF8,MBP,MEF2C,PAX5,POU2AF1
Hematopoiesis	differentiation of mononuclear leukocytes	4.38E-07	13	BLK,CD74,CD79A,HLA-DMA,HLA-DOA,HLA-DQA1,HLA-DQB1,IRF4,IRF8,MBP,MEF2C,PAX5,POU2AF1
Hematological System Development and Function	development of lymphocytes	5.02E-07	13	BLK,CD74,CD79A,HLA-DMA,HLA-DOA,HLA-DQA1,HLA-DQB1,IRF4,IRF8,ITGA4,MBP,PAX5,POU2AF1
Cellular Development	development of lymphocytes	5.02E-07	13	BLK,CD74,CD79A,HLA-DMA,HLA-DOA,HLA-DQA1,HLA-DQB1,IRF4,IRF8,ITGA4,MBP,PAX5,POU2AF1
Hematopoiesis	development of lymphocytes	5.02E-07	13	BLK,CD74,CD79A,HLA-DMA,HLA-DOA,HLA-DQA1,HLA-DQB1,IRF4,IRF8,ITGA4,MBP,PAX5,POU2AF1
Lymphoid Tissue Structure and Development	development of lymphocytes	5.02E-07	13	BLK,CD74,CD79A,HLA-DMA,HLA-DOA,HLA-DQA1,HLA-DQB1,IRF4,IRF8,ITGA4,MBP,PAX5,POU2AF1
Cell Death	cell death of immune cells	5.10E-07	14	BLK,BTLA,CD74,CD79A,IKZF2,IRF4,IRF8,ITGA4,MS4A1,POU2AF1,RAC2,TNFRSF13B,TNFRSF17,TRAF1
Immunological Disease	insulin-dependent diabetes mellitus	5.49E-07	10	HLA-A,HLA-B,HLA-DMA,HLA-DOA,HLA-DPA1,HLA-DPB1,HLA-DQA1,HLA-DQB1,HLA-DRA,MS4A1
Endocrine System Disorders	insulin-dependent diabetes mellitus	5.49E-07	10	HLA-A,HLA-B,HLA-DMA,HLA-DOA,HLA-DPA1,HLA-DPB1,HLA-DQA1,HLA-DQB1,HLA-DRA,MS4A1
Gastrointestinal Disease	insulin-dependent diabetes mellitus	5.49E-07	10	HLA-A,HLA-B,HLA-DMA,HLA-DOA,HLA-DPA1,HLA-DPB1,HLA-DQA1,HLA-DQB1,HLA-DRA,MS4A1
Metabolic Disease	insulin-dependent diabetes mellitus	5.49E-07	10	HLA-A,HLA-B,HLA-DMA,HLA-DOA,HLA-DPA1,HLA-DPB1,HLA-DQA1,HLA-DQB1,HLA-DRA,MS4A1
Hematological System Development and Function	differentiation of leukocytes	6.62E-07	14	BLK,CD74,CD79A,HLA-DMA,HLA-DOA,HLA-DQA1,HLA-DQB1,IRF4,IRF8,MBP,MEF2C,PAX5,POU2AF1,RAC2
Cellular Development	differentiation of leukocytes	6.62E-07	14	BLK,CD74,CD79A,HLA-DMA,HLA-DOA,HLA-DQA1,HLA-DQB1,IRF4,IRF8,MBP,MEF2C,PAX5,POU2AF1,RAC2
Hematopoiesis	differentiation of leukocytes	6.62E-07	14	BLK,CD74,CD79A,HLA-DMA,HLA-DOA,HLA-DQA1,HLA-DQB1,IRF4,IRF8,MBP,MEF2C,PAX5,POU2AF1,RAC2
Hematological System Development and Function	quantity of plasma cells	7.41E-07	5	IGJ,IRF8,RAC2,RGS1,TNFRSF17
Humoral Immune Response	quantity of plasma cells	7.41E-07	5	IGJ,IRF8,RAC2,RGS1,TNFRSF17
Tissue Morphology	quantity of plasma cells	7.41E-07	5	IGJ,IRF8,RAC2,RGS1,TNFRSF17
Hematological System Development and Function	arrest in differentiation of B lymphocytes	9.40E-07	5	BLK,CD74,IRF4,IRF8,POU2AF1
Humoral Immune Response	arrest in differentiation of B lymphocytes	9.40E-07	5	BLK,CD74,IRF4,IRF8,POU2AF1
Cellular Development	arrest in differentiation of B lymphocytes	9.40E-07	5	BLK,CD74,IRF4,IRF8,POU2AF1
Hematopoiesis	arrest in differentiation of B lymphocytes	9.40E-07	5	BLK,CD74,IRF4,IRF8,POU2AF1
Hematological System Development and Function	differentiation of lymphocytes	1.18E-06	12	BLK,CD74,CD79A,HLA-DMA,HLA-DOA,HLA-DQA1,HLA-DQB1,IRF4,IRF8,MBP,PAX5,POU2AF1
Cellular Development	differentiation of lymphocytes	1.18E-06	12	BLK,CD74,CD79A,HLA-DMA,HLA-DOA,HLA-DQA1,HLA-DQB1,IRF4,IRF8,MBP,PAX5,POU2AF1
Hematopoiesis	differentiation of lymphocytes	1.18E-06	12	BLK,CD74,CD79A,HLA-DMA,HLA-DOA,HLA-DQA1,HLA-DQB1,IRF4,IRF8,MBP,PAX5,POU2AF1
Humoral Immune Response	quantity of IgG1	1.20E-06	7	BTLA,FCER2,HLA-DOA,HLA-DQB1,IRF4,POU2AF1,TNFRSF13B
Protein Synthesis	quantity of IgG1	1.20E-06	7	BTLA,FCER2,HLA-DOA,HLA-DQB1,IRF4,POU2AF1,TNFRSF13B
Cell-To-Cell Signaling and Interaction	binding of cells	1.38E-06	12	CCL22,CD48,CD74,FCER2,FGR,HLA-A,HLA-DMA,IRF8,ITGA4,LSP1 (includes EG:16985),TNFRSF13B,TNFRSF17
Infectious Disease	parasitosis	1.69E-06	7	CD74,HLA-DMA,HLA-DQB1,IGJ,IRF8,POU2AF1,SLAMF1
Hematological System Development and Function	quantity of T lymphocytes	2.18E-06	12	ARHGDIB,BTLA,CD48,CD74,CD79A,HLA-DMA,HLA-DQA1,HLA-DQB1,HLA-DRB1,IRF4,IRF8,POU2AF1
Tissue Morphology	quantity of T lymphocytes	2.18E-06	12	ARHGDIB,BTLA,CD48,CD74,CD79A,HLA-DMA,HLA-DQA1,HLA-DQB1,HLA-DRB1,IRF4,IRF8,POU2AF1
Skeletal and Muscular Disorders	Duchenne muscular dystrophy	2.19E-06	5	HLA-A,HLA-DPB1,HLA-DQB1,HLA-DRA,HLA-DRB1
Genetic Disorder	Duchenne muscular dystrophy	2.19E-06	5	HLA-A,HLA-DPB1,HLA-DQB1,HLA-DRA,HLA-DRB1
Developmental Disorder	Duchenne muscular dystrophy	2.19E-06	5	HLA-A,HLA-DPB1,HLA-DQB1,HLA-DRA,HLA-DRB1
Infectious Disease	infection of mammalia	2.24E-06	10	CD74,FGR,HLA-DMA,HLA-DQB1,IGJ,IRF4,IRF8,POU2AF1,RAC2,SLAMF1
Hematological System Development and Function	hematopoiesis	2.35E-06	16	BLK,CD74,CD79A,HLA-DMA,HLA-DOA,HLA-DQA1,HLA-DQB1,IRF4,IRF8,ITGA4,LSP1 (includes EG:16985),MBP,MEF2C,PAX5,POU2AF1,RAC2
Hematopoiesis	hematopoiesis	2.35E-06	16	BLK,CD74,CD79A,HLA-DMA,HLA-DOA,HLA-DQA1,HLA-DQB1,IRF4,IRF8,ITGA4,LSP1 (includes EG:16985),MBP,MEF2C,PAX5,POU2AF1,RAC2
Immunological Disease	experimental autoimmune encephalomyelitis	3.35E-06	8	BTLA,CD74,HLA-B,HLA-DMA,HLA-DQA1,HLA-DQB1,IRF4,MBP
Inflammatory Disease	experimental autoimmune encephalomyelitis	3.35E-06	8	BTLA,CD74,HLA-B,HLA-DMA,HLA-DQA1,HLA-DQB1,IRF4,MBP
Neurological Disease	experimental autoimmune encephalomyelitis	3.35E-06	8	BTLA,CD74,HLA-B,HLA-DMA,HLA-DQA1,HLA-DQB1,IRF4,MBP
Hematological System Development and Function	abnormal morphology of T lymphocytes	3.46E-06	6	CYTIP,HLA-DMA,HLA-DQA1,HLA-DQB1,IRF4,LY75
Cell Morphology	abnormal morphology of T lymphocytes	3.46E-06	6	CYTIP,HLA-DMA,HLA-DQA1,HLA-DQB1,IRF4,LY75
Inflammatory Response	activation of antigen presenting cells	3.46E-06	8	CCL22,CD74,HLA-DMA,HLA-DMB,HLA-DOA,HLA-DQA1,HLA-DQB1,IRF4
Hematological System Development and Function	activation of antigen presenting cells	3.46E-06	8	CCL22,CD74,HLA-DMA,HLA-DMB,HLA-DOA,HLA-DQA1,HLA-DQB1,IRF4
Cell-To-Cell Signaling and Interaction	activation of antigen presenting cells	3.46E-06	8	CCL22,CD74,HLA-DMA,HLA-DMB,HLA-DOA,HLA-DQA1,HLA-DQB1,IRF4
Immune Cell Trafficking	activation of antigen presenting cells	3.46E-06	8	CCL22,CD74,HLA-DMA,HLA-DMB,HLA-DOA,HLA-DQA1,HLA-DQB1,IRF4
Antigen Presentation	activation of antigen presenting cells	3.46E-06	8	CCL22,CD74,HLA-DMA,HLA-DMB,HLA-DOA,HLA-DQA1,HLA-DQB1,IRF4
Cellular Function and Maintenance	cellular homeostasis	3.71E-06	19	CCL22,CD74,CD79A,FGR,GPR15,HLA-DMA,HLA-DOA,HLA-DQA1,HLA-DQB1,IRF4,IRF8,ITGA4,MBP,MEF2C,MS4A1,PAX5,PLCL2,RAC2,TNFRSF13B
Cancer	hematologic cancer	3.89E-06	12	CD74,CD79A,FCER2,FGR,HLA-A,IRF4,IRF8,ITGA4,MS4A1,PAX5,RAC2,TNFRSF13B
Hematological Disease	hematologic cancer	3.89E-06	12	CD74,CD79A,FCER2,FGR,HLA-A,IRF4,IRF8,ITGA4,MS4A1,PAX5,RAC2,TNFRSF13B
Immunological Disease	lymphoproliferative disorder	3.95E-06	8	CD74,CD79A,FCER2,IRF4,ITGA4,MS4A1,PAX5,TNFRSF13B
Humoral Immune Response	quantity of IgG	4.79E-06	8	BTLA,FCER2,HLA-DOA,HLA-DQB1,IGJ,IRF4,POU2AF1,TNFRSF13B
Protein Synthesis	quantity of IgG	4.79E-06	8	BTLA,FCER2,HLA-DOA,HLA-DQB1,IGJ,IRF4,POU2AF1,TNFRSF13B
Cellular Development	developmental process of B lymphocytes	5.60E-06	9	BLK,CD74,CD79A,IRF4,IRF8,ITGA4,PAX5,POU2AF1,TNFRSF13B
Infectious Disease	infection by bacteria	6.25E-06	10	CD79A,FGR,HLA-DMA,IGJ,IRF4,IRF8,RAC2,SLAMF1,TLR10,TNFRSF17
Hematological System Development and Function	quantity of B-1 lymphocytes	7.22E-06	5	CD79A,IRF8,MS4A1,PLCL2,RAC2
Humoral Immune Response	quantity of B-1 lymphocytes	7.22E-06	5	CD79A,IRF8,MS4A1,PLCL2,RAC2
Tissue Morphology	quantity of B-1 lymphocytes	7.22E-06	5	CD79A,IRF8,MS4A1,PLCL2,RAC2
Hematological System Development and Function	T cell development	7.27E-06	11	CD74,CD79A,HLA-DMA,HLA-DOA,HLA-DQA1,HLA-DQB1,IRF4,IRF8,ITGA4,MBP,PAX5
Cellular Function and Maintenance	T cell development	7.27E-06	11	CD74,CD79A,HLA-DMA,HLA-DOA,HLA-DQA1,HLA-DQB1,IRF4,IRF8,ITGA4,MBP,PAX5
Cellular Development	T cell development	7.27E-06	11	CD74,CD79A,HLA-DMA,HLA-DOA,HLA-DQA1,HLA-DQB1,IRF4,IRF8,ITGA4,MBP,PAX5
Hematopoiesis	T cell development	7.27E-06	11	CD74,CD79A,HLA-DMA,HLA-DOA,HLA-DQA1,HLA-DQB1,IRF4,IRF8,ITGA4,MBP,PAX5
Lymphoid Tissue Structure and Development	T cell development	7.27E-06	11	CD74,CD79A,HLA-DMA,HLA-DOA,HLA-DQA1,HLA-DQB1,IRF4,IRF8,ITGA4,MBP,PAX5
Cell-mediated Immune Response	T cell development	7.27E-06	11	CD74,CD79A,HLA-DMA,HLA-DOA,HLA-DQA1,HLA-DQB1,IRF4,IRF8,ITGA4,MBP,PAX5
Inflammatory Response	respiratory burst of macrophages	7.69E-06	3	CCL22,FGR,IRF8
Cell-To-Cell Signaling and Interaction	respiratory burst of macrophages	7.69E-06	3	CCL22,FGR,IRF8
Cellular Function and Maintenance	respiratory burst of macrophages	7.69E-06	3	CCL22,FGR,IRF8
Antigen Presentation	respiratory burst of macrophages	7.69E-06	3	CCL22,FGR,IRF8
Cellular Compromise	respiratory burst of macrophages	7.69E-06	3	CCL22,FGR,IRF8
Cellular Growth and Proliferation	proliferation of cells	9.62E-06	28	ARHGDIB,BTLA,CD48,CD74,CD79A,FCER2,GNG2,HLA-DMA,HLA-DPB1,HLA-DQA1,HLA-DQB1,HLA-DRB1,IKZF2,IRF4,IRF8,LY75,MBP,MEF2C,MS4A1,PLCL2,POU2AF1,RAC2,SLAMF1,SLAMF7,SRGN,TNFRSF13B,TNFRSF17,TRAF1
Inflammatory Response	activation of T lymphocytes	1.29E-05	9	BTLA,CCL22,CD48,CD74,HLA-A,HLA-DRA,HLA-DRB1,MBP,SLAMF1
Hematological System Development and Function	activation of T lymphocytes	1.29E-05	9	BTLA,CCL22,CD48,CD74,HLA-A,HLA-DRA,HLA-DRB1,MBP,SLAMF1
Cell-To-Cell Signaling and Interaction	activation of T lymphocytes	1.29E-05	9	BTLA,CCL22,CD48,CD74,HLA-A,HLA-DRA,HLA-DRB1,MBP,SLAMF1
Immune Cell Trafficking	activation of T lymphocytes	1.29E-05	9	BTLA,CCL22,CD48,CD74,HLA-A,HLA-DRA,HLA-DRB1,MBP,SLAMF1
Hematological System Development and Function	function of T lymphocytes	1.33E-05	8	ARHGDIB,CD74,HLA-DMA,HLA-DQB1,IRF8,LY75,POU2AF1,SLAMF1
Cellular Function and Maintenance	function of T lymphocytes	1.33E-05	8	ARHGDIB,CD74,HLA-DMA,HLA-DQB1,IRF8,LY75,POU2AF1,SLAMF1
Hematological System Development and Function	survival of B lymphocytes	1.36E-05	5	CD74,CD79A,IKZF2,TNFRSF13B,TNFRSF17
Cell Death	survival of B lymphocytes	1.36E-05	5	CD74,CD79A,IKZF2,TNFRSF13B,TNFRSF17
Immunological Disease	B-cell leukemia	1.42E-05	6	CD74,CD79A,FCER2,ITGA4,MS4A1,PAX5
Cancer	B-cell leukemia	1.42E-05	6	CD74,CD79A,FCER2,ITGA4,MS4A1,PAX5
Hematological Disease	B-cell leukemia	1.42E-05	6	CD74,CD79A,FCER2,ITGA4,MS4A1,PAX5
Humoral Immune Response	abnormal morphology of pre-B lymphocytes	1.82E-05	3	IRF4,IRF8,POU2AF1
Cell Morphology	abnormal morphology of pre-B lymphocytes	1.82E-05	3	IRF4,IRF8,POU2AF1
Hematopoiesis	abnormal morphology of pre-B lymphocytes	1.82E-05	3	IRF4,IRF8,POU2AF1
Immunological Disease	lymphocytic leukemia	2.24E-05	7	CD74,CD79A,FCER2,IRF4,ITGA4,MS4A1,PAX5
Cancer	lymphocytic leukemia	2.24E-05	7	CD74,CD79A,FCER2,IRF4,ITGA4,MS4A1,PAX5
Hematological Disease	lymphocytic leukemia	2.24E-05	7	CD74,CD79A,FCER2,IRF4,ITGA4,MS4A1,PAX5
Immunological Disease	atopic dermatitis	2.39E-05	8	CCL22,CD74,FCER2,FGR,HLA-DQA1,HLA-DRA,HLA-DRB1,MX1
Dermatological Diseases and Conditions	atopic dermatitis	2.39E-05	8	CCL22,CD74,FCER2,FGR,HLA-DQA1,HLA-DRA,HLA-DRB1,MX1
Inflammatory Disease	atopic dermatitis	2.39E-05	8	CCL22,CD74,FCER2,FGR,HLA-DQA1,HLA-DRA,HLA-DRB1,MX1
Genetic Disorder	atopic dermatitis	2.39E-05	8	CCL22,CD74,FCER2,FGR,HLA-DQA1,HLA-DRA,HLA-DRB1,MX1
Hematological System Development and Function	selection of thymocytes	2.54E-05	4	CD74,HLA-DMA,HLA-DOA,HLA-DQB1
Cell-To-Cell Signaling and Interaction	selection of thymocytes	2.54E-05	4	CD74,HLA-DMA,HLA-DOA,HLA-DQB1
Cellular Function and Maintenance	selection of thymocytes	2.54E-05	4	CD74,HLA-DMA,HLA-DOA,HLA-DQB1
Cellular Development	selection of thymocytes	2.54E-05	4	CD74,HLA-DMA,HLA-DOA,HLA-DQB1
Hematopoiesis	selection of thymocytes	2.54E-05	4	CD74,HLA-DMA,HLA-DOA,HLA-DQB1
Lymphoid Tissue Structure and Development	selection of thymocytes	2.54E-05	4	CD74,HLA-DMA,HLA-DOA,HLA-DQB1
Cell-mediated Immune Response	selection of thymocytes	2.54E-05	4	CD74,HLA-DMA,HLA-DOA,HLA-DQB1
Immunological Disease	hypersensitive reaction	2.61E-05	10	CCL22,CD74,FCER2,FGR,HLA-DMA,HLA-DQA1,HLA-DRA,HLA-DRB1,MBP,MX1
Cancer	chronic leukemia	3.22E-05	6	CD74,CD79A,FCER2,IRF8,ITGA4,MS4A1
Hematological Disease	chronic leukemia	3.22E-05	6	CD74,CD79A,FCER2,IRF8,ITGA4,MS4A1
Cell Death	cell death	3.28E-05	31	BLK,BTLA,CD48,CD53,CD74,CD79A,FCER2,FGR,GNG2,HLA-A,HLA-B,HLA-DMA,HLA-DRB1,IKZF2,IRF4,IRF8,ITGA4,LSP1 (includes EG:16985),MBP,MEF2C,MS4A1,MX1,POU2AF1,RAC2,SLAMF1,SLAMF7,SRGN,TNFRSF13B,TNFRSF17,TNFRSF19,TRAF1
Hematological System Development and Function	differentiation of B lymphocytes	3.30E-05	7	BLK,CD74,CD79A,IRF4,IRF8,PAX5,POU2AF1
Humoral Immune Response	differentiation of B lymphocytes	3.30E-05	7	BLK,CD74,CD79A,IRF4,IRF8,PAX5,POU2AF1
Cellular Development	differentiation of B lymphocytes	3.30E-05	7	BLK,CD74,CD79A,IRF4,IRF8,PAX5,POU2AF1
Hematopoiesis	differentiation of B lymphocytes	3.30E-05	7	BLK,CD74,CD79A,IRF4,IRF8,PAX5,POU2AF1
Inflammatory Response	respiratory burst of phagocytes	3.66E-05	4	CCL22,FGR,IRF8,ITGA4
Cell-To-Cell Signaling and Interaction	respiratory burst of phagocytes	3.66E-05	4	CCL22,FGR,IRF8,ITGA4
Cellular Function and Maintenance	respiratory burst of phagocytes	3.66E-05	4	CCL22,FGR,IRF8,ITGA4
Antigen Presentation	respiratory burst of phagocytes	3.66E-05	4	CCL22,FGR,IRF8,ITGA4
Cellular Compromise	respiratory burst of phagocytes	3.66E-05	4	CCL22,FGR,IRF8,ITGA4
Cell Death	survival of leukocytes	3.80E-05	7	BTLA,CD74,CD79A,IKZF2,RAC2,TNFRSF13B,TNFRSF17
Inflammatory Response	chemotaxis of neutrophils	3.87E-05	6	CD74,FGR,ITGA4,LSP1 (includes EG:16985),PIK3R5,RAC2
Hematological System Development and Function	chemotaxis of neutrophils	3.87E-05	6	CD74,FGR,ITGA4,LSP1 (includes EG:16985),PIK3R5,RAC2
Immune Cell Trafficking	chemotaxis of neutrophils	3.87E-05	6	CD74,FGR,ITGA4,LSP1 (includes EG:16985),PIK3R5,RAC2
Antigen Presentation	chemotaxis of neutrophils	3.87E-05	6	CD74,FGR,ITGA4,LSP1 (includes EG:16985),PIK3R5,RAC2
Cellular Movement	chemotaxis of neutrophils	3.87E-05	6	CD74,FGR,ITGA4,LSP1 (includes EG:16985),PIK3R5,RAC2
Cell-To-Cell Signaling and Interaction	binding of blood cells	4.25E-05	7	CCL22,CD48,FGR,HLA-DMA,IRF8,ITGA4,LSP1 (includes EG:16985)
Humoral Immune Response	abnormal morphology of B lymphocytes	4.34E-05	4	CD79A,IRF4,IRF8,POU2AF1
Cell Morphology	abnormal morphology of B lymphocytes	4.34E-05	4	CD79A,IRF4,IRF8,POU2AF1
Hematological System Development and Function	survival of lymphocytes	4.47E-05	6	BTLA,CD74,CD79A,IKZF2,TNFRSF13B,TNFRSF17
Cell Death	survival of lymphocytes	4.47E-05	6	BTLA,CD74,CD79A,IKZF2,TNFRSF13B,TNFRSF17
Immunological Disease	chronic B-cell leukemia	4.72E-05	5	CD74,CD79A,FCER2,ITGA4,MS4A1
Cancer	chronic B-cell leukemia	4.72E-05	5	CD74,CD79A,FCER2,ITGA4,MS4A1
Hematological Disease	chronic B-cell leukemia	4.72E-05	5	CD74,CD79A,FCER2,ITGA4,MS4A1
Gene Expression	activation of mouse X chromosome	4.94E-05	2	TSIX,XIST
Neurological Disease	hypersomnia	4.94E-05	2	HLA-DQB1,HLA-DRB1
Psychological Disorders	hypersomnia	4.94E-05	2	HLA-DQB1,HLA-DRB1
Cell-To-Cell Signaling and Interaction	respiratory burst of myeloid cells	5.10E-05	4	CCL22,FGR,IRF8,ITGA4
Cellular Function and Maintenance	respiratory burst of myeloid cells	5.10E-05	4	CCL22,FGR,IRF8,ITGA4
Cellular Compromise	respiratory burst of myeloid cells	5.10E-05	4	CCL22,FGR,IRF8,ITGA4
Endocrine System Disorders	diabetes mellitus	6.01E-05	13	CCL22,CD74,HLA-A,HLA-B,HLA-DMA,HLA-DOA,HLA-DPA1,HLA-DPB1,HLA-DQA1,HLA-DQB1,HLA-DRA,MS4A1,RGS1
Gastrointestinal Disease	diabetes mellitus	6.01E-05	13	CCL22,CD74,HLA-A,HLA-B,HLA-DMA,HLA-DOA,HLA-DPA1,HLA-DPB1,HLA-DQA1,HLA-DQB1,HLA-DRA,MS4A1,RGS1
Metabolic Disease	diabetes mellitus	6.01E-05	13	CCL22,CD74,HLA-A,HLA-B,HLA-DMA,HLA-DOA,HLA-DPA1,HLA-DPB1,HLA-DQA1,HLA-DQB1,HLA-DRA,MS4A1,RGS1
Cancer	hematological neoplasia	6.15E-05	13	CD74,CD79A,FCER2,FGR,HLA-A,IKZF2,IRF4,IRF8,ITGA4,MS4A1,PAX5,RAC2,TNFRSF13B
Hematological Disease	hematological neoplasia	6.15E-05	13	CD74,CD79A,FCER2,FGR,HLA-A,IKZF2,IRF4,IRF8,ITGA4,MS4A1,PAX5,RAC2,TNFRSF13B
Immune Cell Trafficking	leukocyte migration	6.29E-05	13	BTLA,CCL22,CD48,CD74,CYTIP,FCER2,FGR,ITGA4,LSP1 (includes EG:16985),PIK3R5,POU2AF1,RAC2,RGS1
Cellular Movement	leukocyte migration	6.29E-05	13	BTLA,CCL22,CD48,CD74,CYTIP,FCER2,FGR,ITGA4,LSP1 (includes EG:16985),PIK3R5,POU2AF1,RAC2,RGS1
Immunological Disease	celiac disease	7.10E-05	3	HLA-DQA1,HLA-DQB1,RGS1
Cellular Function and Maintenance	flux of Ca2+	7.93E-05	7	CCL22,FGR,GPR15,MBP,MS4A1,PLCL2,RAC2
Cell Signaling	flux of Ca2+	7.93E-05	7	CCL22,FGR,GPR15,MBP,MS4A1,PLCL2,RAC2
Molecular Transport	flux of Ca2+	7.93E-05	7	CCL22,FGR,GPR15,MBP,MS4A1,PLCL2,RAC2
Vitamin and Mineral Metabolism	flux of Ca2+	7.93E-05	7	CCL22,FGR,GPR15,MBP,MS4A1,PLCL2,RAC2
Inflammatory Response	chemotaxis of leukocytes	7.95E-05	8	CCL22,CD74,FGR,ITGA4,LSP1 (includes EG:16985),PIK3R5,RAC2,RGS1
Hematological System Development and Function	chemotaxis of leukocytes	7.95E-05	8	CCL22,CD74,FGR,ITGA4,LSP1 (includes EG:16985),PIK3R5,RAC2,RGS1
Immune Cell Trafficking	chemotaxis of leukocytes	7.95E-05	8	CCL22,CD74,FGR,ITGA4,LSP1 (includes EG:16985),PIK3R5,RAC2,RGS1
Cellular Movement	chemotaxis of leukocytes	7.95E-05	8	CCL22,CD74,FGR,ITGA4,LSP1 (includes EG:16985),PIK3R5,RAC2,RGS1
Inflammatory Response	migration of phagocytes	8.33E-05	7	CCL22,CD74,FGR,ITGA4,LSP1 (includes EG:16985),PIK3R5,RAC2
Hematological System Development and Function	migration of phagocytes	8.33E-05	7	CCL22,CD74,FGR,ITGA4,LSP1 (includes EG:16985),PIK3R5,RAC2
Immune Cell Trafficking	migration of phagocytes	8.33E-05	7	CCL22,CD74,FGR,ITGA4,LSP1 (includes EG:16985),PIK3R5,RAC2
Cellular Movement	migration of phagocytes	8.33E-05	7	CCL22,CD74,FGR,ITGA4,LSP1 (includes EG:16985),PIK3R5,RAC2
Inflammatory Response	experimentally induced inflammation of airway	9.85E-05	2	BTLA,CD48
Humoral Immune Response	experimentally induced inflammation of airway	9.85E-05	2	BTLA,CD48
Inflammatory Disease	experimentally induced inflammation of airway	9.85E-05	2	BTLA,CD48
Antigen Presentation	experimentally induced inflammation of airway	9.85E-05	2	BTLA,CD48
Respiratory Disease	experimentally induced inflammation of airway	9.85E-05	2	BTLA,CD48
Inflammatory Response	respiratory burst of peritoneal macrophages	9.85E-05	2	CCL22,IRF8
Cell-To-Cell Signaling and Interaction	respiratory burst of peritoneal macrophages	9.85E-05	2	CCL22,IRF8
Cellular Function and Maintenance	respiratory burst of peritoneal macrophages	9.85E-05	2	CCL22,IRF8
Antigen Presentation	respiratory burst of peritoneal macrophages	9.85E-05	2	CCL22,IRF8
Cellular Compromise	respiratory burst of peritoneal macrophages	9.85E-05	2	CCL22,IRF8
Dermatological Diseases and Conditions	toxic epidermal necrolysis	9.85E-05	2	HLA-A,HLA-B
Genetic Disorder	toxic epidermal necrolysis	9.85E-05	2	HLA-A,HLA-B
Inflammatory Response	chemotaxis of myeloid cells	1.01E-04	7	CCL22,CD74,FGR,ITGA4,LSP1 (includes EG:16985),PIK3R5,RAC2
Hematological System Development and Function	chemotaxis of myeloid cells	1.01E-04	7	CCL22,CD74,FGR,ITGA4,LSP1 (includes EG:16985),PIK3R5,RAC2
Immune Cell Trafficking	chemotaxis of myeloid cells	1.01E-04	7	CCL22,CD74,FGR,ITGA4,LSP1 (includes EG:16985),PIK3R5,RAC2
Cellular Movement	chemotaxis of myeloid cells	1.01E-04	7	CCL22,CD74,FGR,ITGA4,LSP1 (includes EG:16985),PIK3R5,RAC2
Hematological System Development and Function	quantity of transitional B lymphocytes	1.09E-04	3	ARHGDIB,MS4A1,TNFRSF13B
Humoral Immune Response	quantity of transitional B lymphocytes	1.09E-04	3	ARHGDIB,MS4A1,TNFRSF13B
Tissue Morphology	quantity of transitional B lymphocytes	1.09E-04	3	ARHGDIB,MS4A1,TNFRSF13B
Hematopoiesis	quantity of transitional B lymphocytes	1.09E-04	3	ARHGDIB,MS4A1,TNFRSF13B
Cancer	cancer	1.17E-04	32	ARHGDIB,BASP1,CCL22,CD48,CD74,CD79A,CYTIP,FCER2,FGR,HLA-A,HLA-B,HLA-DOA,HLA-DRA,IFI44,IFI44L,IGJ,IKZF2,IRF4,IRF8,ITGA4,LSP1 (includes EG:16985),MBP,MEF2C,MGLL,MIR155HG,MS4A1,MX1,PAX5,RAC2,RGS1,TNFRSF13B,XIST
Hematological System Development and Function	differentiation of T lymphocytes	1.22E-04	8	CD74,CD79A,HLA-DMA,HLA-DOA,HLA-DQA1,IRF4,IRF8,MBP
Cellular Function and Maintenance	differentiation of T lymphocytes	1.22E-04	8	CD74,CD79A,HLA-DMA,HLA-DOA,HLA-DQA1,IRF4,IRF8,MBP
Cellular Development	differentiation of T lymphocytes	1.22E-04	8	CD74,CD79A,HLA-DMA,HLA-DOA,HLA-DQA1,IRF4,IRF8,MBP
Hematopoiesis	differentiation of T lymphocytes	1.22E-04	8	CD74,CD79A,HLA-DMA,HLA-DOA,HLA-DQA1,IRF4,IRF8,MBP
Lymphoid Tissue Structure and Development	differentiation of T lymphocytes	1.22E-04	8	CD74,CD79A,HLA-DMA,HLA-DOA,HLA-DQA1,IRF4,IRF8,MBP
Cell-mediated Immune Response	differentiation of T lymphocytes	1.22E-04	8	CD74,CD79A,HLA-DMA,HLA-DOA,HLA-DQA1,IRF4,IRF8,MBP
Hematological System Development and Function	abnormal morphology of CD4+ T-lymphocytes	1.25E-04	3	HLA-DMA,HLA-DQB1,IRF4
Cell Morphology	abnormal morphology of CD4+ T-lymphocytes	1.25E-04	3	HLA-DMA,HLA-DQB1,IRF4
Humoral Immune Response	morphology of germinal center	1.27E-04	4	HLA-DQB1,IRF4,POU2AF1,RGS1
Lymphoid Tissue Structure and Development	morphology of germinal center	1.27E-04	4	HLA-DQB1,IRF4,POU2AF1,RGS1
Embryonic Development	morphology of germinal center	1.27E-04	4	HLA-DQB1,IRF4,POU2AF1,RGS1
Organ Development	morphology of germinal center	1.27E-04	4	HLA-DQB1,IRF4,POU2AF1,RGS1
Organismal Development	morphology of germinal center	1.27E-04	4	HLA-DQB1,IRF4,POU2AF1,RGS1
Tissue Development	morphology of germinal center	1.27E-04	4	HLA-DQB1,IRF4,POU2AF1,RGS1
Inflammatory Response	chemotaxis of phagocytes	1.30E-04	7	CCL22,CD74,FGR,ITGA4,LSP1 (includes EG:16985),PIK3R5,RAC2
Hematological System Development and Function	chemotaxis of phagocytes	1.30E-04	7	CCL22,CD74,FGR,ITGA4,LSP1 (includes EG:16985),PIK3R5,RAC2
Immune Cell Trafficking	chemotaxis of phagocytes	1.30E-04	7	CCL22,CD74,FGR,ITGA4,LSP1 (includes EG:16985),PIK3R5,RAC2
Antigen Presentation	chemotaxis of phagocytes	1.30E-04	7	CCL22,CD74,FGR,ITGA4,LSP1 (includes EG:16985),PIK3R5,RAC2
Cellular Movement	chemotaxis of phagocytes	1.30E-04	7	CCL22,CD74,FGR,ITGA4,LSP1 (includes EG:16985),PIK3R5,RAC2
Cell-To-Cell Signaling and Interaction	response of blood cells	1.34E-04	8	CCL22,CD48,CD74,FGR,HLA-DQB1,IRF8,ITGA4,RAC2
Hematological System Development and Function	quantity of hematopoietic progenitor cells	1.44E-04	9	ARHGDIB,BLK,CD79A,HLA-DQB1,IRF4,IRF8,MS4A1,RAC2,TNFRSF13B
Tissue Morphology	quantity of hematopoietic progenitor cells	1.44E-04	9	ARHGDIB,BLK,CD79A,HLA-DQB1,IRF4,IRF8,MS4A1,RAC2,TNFRSF13B
Hematopoiesis	quantity of hematopoietic progenitor cells	1.44E-04	9	ARHGDIB,BLK,CD79A,HLA-DQB1,IRF4,IRF8,MS4A1,RAC2,TNFRSF13B
Skeletal and Muscular Disorders	neuromuscular disease	1.45E-04	14	ARHGDIB,BASP1,CD74,HLA-B,HLA-DMA,HLA-DMB,HLA-DQA1,HLA-DQB1,HLA-DRA,HLA-DRB1,ITGA4,MBP,MS4A1,MX1
Neurological Disease	neuromuscular disease	1.45E-04	14	ARHGDIB,BASP1,CD74,HLA-B,HLA-DMA,HLA-DMB,HLA-DQA1,HLA-DQB1,HLA-DRA,HLA-DRB1,ITGA4,MBP,MS4A1,MX1
Humoral Immune Response	lack of germinal center	1.59E-04	3	HLA-DQB1,IRF4,POU2AF1
Lymphoid Tissue Structure and Development	lack of germinal center	1.59E-04	3	HLA-DQB1,IRF4,POU2AF1
Embryonic Development	lack of germinal center	1.59E-04	3	HLA-DQB1,IRF4,POU2AF1
Organ Development	lack of germinal center	1.59E-04	3	HLA-DQB1,IRF4,POU2AF1
Organismal Development	lack of germinal center	1.59E-04	3	HLA-DQB1,IRF4,POU2AF1
Tissue Development	lack of germinal center	1.59E-04	3	HLA-DQB1,IRF4,POU2AF1
Inflammatory Response	activation of B lymphocytes	1.63E-04	5	BLK,CD79A,POU2AF1,TNFRSF13B,TNFRSF17
Hematological System Development and Function	activation of B lymphocytes	1.63E-04	5	BLK,CD79A,POU2AF1,TNFRSF13B,TNFRSF17
Humoral Immune Response	activation of B lymphocytes	1.63E-04	5	BLK,CD79A,POU2AF1,TNFRSF13B,TNFRSF17
Cell-To-Cell Signaling and Interaction	activation of B lymphocytes	1.63E-04	5	BLK,CD79A,POU2AF1,TNFRSF13B,TNFRSF17
Immune Cell Trafficking	activation of B lymphocytes	1.63E-04	5	BLK,CD79A,POU2AF1,TNFRSF13B,TNFRSF17
Antigen Presentation	activation of B lymphocytes	1.63E-04	5	BLK,CD79A,POU2AF1,TNFRSF13B,TNFRSF17
Immunological Disease	hyper-IgE syndrome	1.64E-04	2	FCER2,IRF4
Genetic Disorder	hyper-IgE syndrome	1.64E-04	2	FCER2,IRF4
Hematological System Development and Function	quantity of B-1a lymphocytes	1.99E-04	3	CD79A,PLCL2,RAC2
Humoral Immune Response	quantity of B-1a lymphocytes	1.99E-04	3	CD79A,PLCL2,RAC2
Tissue Morphology	quantity of B-1a lymphocytes	1.99E-04	3	CD79A,PLCL2,RAC2
Cell Morphology	polarization of cells	2.26E-04	5	CCL22,IRF4,ITGA4,LSP1 (includes EG:16985),SLAMF1
Inflammatory Response	inflammatory response	2.27E-04	11	CCL22,CD74,FGR,ITGA4,LSP1 (includes EG:16985),LY75,MGLL,PIK3R5,RAC2,RGS1,TLR10
Cell Death	cytotoxicity of cells	2.31E-04	6	CD48,CD74,FGR,HLA-A,HLA-DRB1,SLAMF7
Tissue Morphology	abnormal morphology of lymph node	2.42E-04	5	ARHGDIB,HLA-DQA1,IRF4,IRF8,TNFRSF13B
Lymphoid Tissue Structure and Development	abnormal morphology of lymph node	2.42E-04	5	ARHGDIB,HLA-DQA1,IRF4,IRF8,TNFRSF13B
Organ Morphology	abnormal morphology of lymph node	2.42E-04	5	ARHGDIB,HLA-DQA1,IRF4,IRF8,TNFRSF13B
Cell Signaling	generation of nitrite	2.45E-04	2	FCER2,ITGA4
Small Molecule Biochemistry	generation of nitrite	2.45E-04	2	FCER2,ITGA4
Inflammatory Response	quantity of peritoneal macrophages	2.45E-04	2	CCL22,LSP1 (includes EG:16985)
Hematological System Development and Function	quantity of peritoneal macrophages	2.45E-04	2	CCL22,LSP1 (includes EG:16985)
Tissue Morphology	quantity of peritoneal macrophages	2.45E-04	2	CCL22,LSP1 (includes EG:16985)
Antigen Presentation	quantity of peritoneal macrophages	2.45E-04	2	CCL22,LSP1 (includes EG:16985)
Hematological System Development and Function	cell rolling of granulocytes	2.45E-04	3	FGR,ITGA4,RAC2
Immune Cell Trafficking	cell rolling of granulocytes	2.45E-04	3	FGR,ITGA4,RAC2
Cellular Movement	cell rolling of granulocytes	2.45E-04	3	FGR,ITGA4,RAC2
Cell Morphology	polarization of helper T lymphocytes	2.71E-04	3	CCL22,IRF4,SLAMF1
Hematological System Development and Function	cell movement of leukocytes	2.88E-04	11	CCL22,CD48,CD74,CYTIP,FGR,ITGA4,LSP1 (includes EG:16985),PIK3R5,POU2AF1,RAC2,RGS1
Immune Cell Trafficking	cell movement of leukocytes	2.88E-04	11	CCL22,CD48,CD74,CYTIP,FGR,ITGA4,LSP1 (includes EG:16985),PIK3R5,POU2AF1,RAC2,RGS1
Cellular Movement	cell movement of leukocytes	2.88E-04	11	CCL22,CD48,CD74,CYTIP,FGR,ITGA4,LSP1 (includes EG:16985),PIK3R5,POU2AF1,RAC2,RGS1
Cell Death	apoptosis	2.90E-04	24	BLK,CD48,CD53,CD74,FCER2,FGR,GNG2,HLA-B,HLA-DMA,IRF4,IRF8,ITGA4,LSP1 (includes EG:16985),MEF2C,MS4A1,MX1,POU2AF1,RAC2,SLAMF1,SRGN,TNFRSF13B,TNFRSF17,TNFRSF19,TRAF1
Cell Morphology	polarization of leukocytes	3.85E-04	4	CCL22,IRF4,LSP1 (includes EG:16985),SLAMF1
Lymphoid Tissue Structure and Development	morphology of lymphatic system component	4.62E-04	8	ARHGDIB,HLA-DQA1,HLA-DQB1,IRF4,IRF8,POU2AF1,RGS1,TNFRSF13B
Cell Death	apoptosis of lymphoma cell lines	4.66E-04	5	CD48,FCER2,IRF8,LSP1 (includes EG:16985),MS4A1
Cellular Function and Maintenance	function of antigen presenting cells	5.31E-04	6	CD74,FCER2,FGR,HLA-DMA,RGS1,SLAMF1
Inflammatory Response	binding of neutrophils	5.38E-04	3	FGR,ITGA4,LSP1 (includes EG:16985)
Hematological System Development and Function	binding of neutrophils	5.38E-04	3	FGR,ITGA4,LSP1 (includes EG:16985)
Cell-To-Cell Signaling and Interaction	binding of neutrophils	5.38E-04	3	FGR,ITGA4,LSP1 (includes EG:16985)
Immune Cell Trafficking	binding of neutrophils	5.38E-04	3	FGR,ITGA4,LSP1 (includes EG:16985)
Tissue Development	binding of neutrophils	5.38E-04	3	FGR,ITGA4,LSP1 (includes EG:16985)
Humoral Immune Response	lack of B lymphocytes	5.38E-04	3	CD79A,IRF4,IRF8
Cell Morphology	lack of B lymphocytes	5.38E-04	3	CD79A,IRF4,IRF8
Cancer	tumorigenesis	5.46E-04	33	ARHGDIB,BASP1,CCL22,CD48,CD74,CD79A,CYTIP,FCER2,FGR,HLA-A,HLA-B,HLA-DOA,HLA-DQA1,HLA-DRA,IFI44,IFI44L,IGJ,IKZF2,IRF4,IRF8,ITGA4,LSP1 (includes EG:16985),MBP,MEF2C,MGLL,MIR155HG,MS4A1,MX1,PAX5,RAC2,RGS1,TNFRSF13B,XIST
Hematological System Development and Function	adhesion of immune cells	5.79E-04	7	CCL22,CD48,FGR,ITGA4,LSP1 (includes EG:16985),RAC2,RGS1
Cell-To-Cell Signaling and Interaction	adhesion of immune cells	5.79E-04	7	CCL22,CD48,FGR,ITGA4,LSP1 (includes EG:16985),RAC2,RGS1
Immune Cell Trafficking	adhesion of immune cells	5.79E-04	7	CCL22,CD48,FGR,ITGA4,LSP1 (includes EG:16985),RAC2,RGS1
Tissue Development	adhesion of immune cells	5.79E-04	7	CCL22,CD48,FGR,ITGA4,LSP1 (includes EG:16985),RAC2,RGS1
Hematological System Development and Function	development of plasmacytoid dendritic cells	5.83E-04	2	IRF4,IRF8
Cellular Development	development of plasmacytoid dendritic cells	5.83E-04	2	IRF4,IRF8
Hematopoiesis	development of plasmacytoid dendritic cells	5.83E-04	2	IRF4,IRF8
Lymphoid Tissue Structure and Development	development of plasmacytoid dendritic cells	5.83E-04	2	IRF4,IRF8
Hematological System Development and Function	survival of plasma cells	5.83E-04	2	TNFRSF13B,TNFRSF17
Cell Death	survival of plasma cells	5.83E-04	2	TNFRSF13B,TNFRSF17
Hematological System Development and Function	quantity of follicular B lymphocytes	6.24E-04	3	ARHGDIB,IRF8,TNFRSF13B
Humoral Immune Response	quantity of follicular B lymphocytes	6.24E-04	3	ARHGDIB,IRF8,TNFRSF13B
Tissue Morphology	quantity of follicular B lymphocytes	6.24E-04	3	ARHGDIB,IRF8,TNFRSF13B
Lymphoid Tissue Structure and Development	quantity of follicular B lymphocytes	6.24E-04	3	ARHGDIB,IRF8,TNFRSF13B
Cell-To-Cell Signaling and Interaction	response of leukocytes	6.29E-04	7	CCL22,CD48,CD74,FGR,HLA-DQB1,IRF8,ITGA4
Hematological System Development and Function	quantity of helper T lymphocytes	6.50E-04	5	CD48,CD74,HLA-DMA,HLA-DQA1,HLA-DQB1
Tissue Morphology	quantity of helper T lymphocytes	6.50E-04	5	CD48,CD74,HLA-DMA,HLA-DQA1,HLA-DQB1
Hematological System Development and Function	cell movement of granulocytes	7.64E-04	7	CD48,CD74,FGR,ITGA4,LSP1 (includes EG:16985),PIK3R5,RAC2
Immune Cell Trafficking	cell movement of granulocytes	7.64E-04	7	CD48,CD74,FGR,ITGA4,LSP1 (includes EG:16985),PIK3R5,RAC2
Cellular Movement	cell movement of granulocytes	7.64E-04	7	CD48,CD74,FGR,ITGA4,LSP1 (includes EG:16985),PIK3R5,RAC2
Hematological System Development and Function	cell movement of lymphocytes	8.14E-04	7	CCL22,CD48,CYTIP,ITGA4,POU2AF1,RAC2,RGS1
Immune Cell Trafficking	cell movement of lymphocytes	8.14E-04	7	CCL22,CD48,CYTIP,ITGA4,POU2AF1,RAC2,RGS1
Cellular Movement	cell movement of lymphocytes	8.14E-04	7	CCL22,CD48,CYTIP,ITGA4,POU2AF1,RAC2,RGS1
Hematological System Development and Function	function of Th1 cells	8.21E-04	3	CD74,HLA-DMA,POU2AF1
Cellular Function and Maintenance	function of Th1 cells	8.21E-04	3	CD74,HLA-DMA,POU2AF1
Hematological System Development and Function	adhesion of lymphocytes	8.64E-04	4	CCL22,CD48,ITGA4,RGS1
Cell-To-Cell Signaling and Interaction	adhesion of lymphocytes	8.64E-04	4	CCL22,CD48,ITGA4,RGS1
Immune Cell Trafficking	adhesion of lymphocytes	8.64E-04	4	CCL22,CD48,ITGA4,RGS1
Tissue Development	adhesion of lymphocytes	8.64E-04	4	CCL22,CD48,ITGA4,RGS1
Hematological System Development and Function	development of B lymphocytes	8.64E-04	4	BLK,ITGA4,PAX5,POU2AF1
Humoral Immune Response	development of B lymphocytes	8.64E-04	4	BLK,ITGA4,PAX5,POU2AF1
Cellular Development	development of B lymphocytes	8.64E-04	4	BLK,ITGA4,PAX5,POU2AF1
Hematopoiesis	development of B lymphocytes	8.64E-04	4	BLK,ITGA4,PAX5,POU2AF1
Lymphoid Tissue Structure and Development	development of B lymphocytes	8.64E-04	4	BLK,ITGA4,PAX5,POU2AF1
Lymphoid Tissue Structure and Development	abnormal morphology of B-cell follicle	8.76E-04	3	ARHGDIB,HLA-DQB1,TNFRSF13B
Immunological Disease	acute lymphocytic leukemia, type L3	8.86E-04	2	MS4A1,PAX5
Cancer	acute lymphocytic leukemia, type L3	8.86E-04	2	MS4A1,PAX5
Hematological Disease	acute lymphocytic leukemia, type L3	8.86E-04	2	MS4A1,PAX5
Cellular Compromise	depletion of B lymphocytes	8.86E-04	2	MS4A1,TNFRSF13B
Immunological Disease	membranous glomerulonephritis	8.86E-04	2	ITGA4,MS4A1
Inflammatory Disease	membranous glomerulonephritis	8.86E-04	2	ITGA4,MS4A1
Renal and Urological Disease	membranous glomerulonephritis	8.86E-04	2	ITGA4,MS4A1
Cell Morphology	polarization of Th2 cells	8.86E-04	2	CCL22,SLAMF1
Cellular Growth and Proliferation	proliferation of naive B cells	8.86E-04	2	SLAMF7,TNFRSF13B
Hematological System Development and Function	proliferation of naive B cells	8.86E-04	2	SLAMF7,TNFRSF13B
Humoral Immune Response	proliferation of naive B cells	8.86E-04	2	SLAMF7,TNFRSF13B
Hematological System Development and Function	recruitment of granulocytes	9.52E-04	5	BTLA,CCL22,FCER2,LSP1 (includes EG:16985),PIK3R5
Cell-To-Cell Signaling and Interaction	recruitment of granulocytes	9.52E-04	5	BTLA,CCL22,FCER2,LSP1 (includes EG:16985),PIK3R5
Immune Cell Trafficking	recruitment of granulocytes	9.52E-04	5	BTLA,CCL22,FCER2,LSP1 (includes EG:16985),PIK3R5
Cellular Movement	recruitment of granulocytes	9.52E-04	5	BTLA,CCL22,FCER2,LSP1 (includes EG:16985),PIK3R5
Hematological System Development and Function	binding of leukocytes	9.75E-04	5	CD48,FGR,HLA-DMA,ITGA4,LSP1 (includes EG:16985)
Cell-To-Cell Signaling and Interaction	binding of leukocytes	9.75E-04	5	CD48,FGR,HLA-DMA,ITGA4,LSP1 (includes EG:16985)
Hematological System Development and Function	homing of leukocyte cell lines	9.92E-04	3	CCL22,ITGA4,RGS1
Immune Cell Trafficking	homing of leukocyte cell lines	9.92E-04	3	CCL22,ITGA4,RGS1
Cellular Movement	homing of leukocyte cell lines	9.92E-04	3	CCL22,ITGA4,RGS1
Inflammatory Response	binding of phagocytes	1.03E-03	4	CD48,FGR,ITGA4,LSP1 (includes EG:16985)
Hematological System Development and Function	binding of phagocytes	1.03E-03	4	CD48,FGR,ITGA4,LSP1 (includes EG:16985)
Cell-To-Cell Signaling and Interaction	binding of phagocytes	1.03E-03	4	CD48,FGR,ITGA4,LSP1 (includes EG:16985)
Inflammatory Response	antiviral response	1.22E-03	4	CCL22,FGR,IFI44,MX1
Antimicrobial Response	antiviral response	1.22E-03	4	CCL22,FGR,IFI44,MX1
Hematological System Development and Function	cell movement of myeloid cells	1.23E-03	8	CCL22,CD48,CD74,FGR,ITGA4,LSP1 (includes EG:16985),PIK3R5,RAC2
Immune Cell Trafficking	cell movement of myeloid cells	1.23E-03	8	CCL22,CD48,CD74,FGR,ITGA4,LSP1 (includes EG:16985),PIK3R5,RAC2
Cellular Movement	cell movement of myeloid cells	1.23E-03	8	CCL22,CD48,CD74,FGR,ITGA4,LSP1 (includes EG:16985),PIK3R5,RAC2
Immunological Disease	eosinophilia	1.26E-03	4	FCER2,IRF8,ITGA4,LY75
Hematological Disease	eosinophilia	1.26E-03	4	FCER2,IRF8,ITGA4,LY75
Organismal Survival	survival of organism	1.29E-03	9	ARHGDIB,CD48,CD74,HLA-DRA,IRF8,MS4A1,MX1,RAC2,TSIX
Inflammatory Response	antimicrobial response	1.32E-03	5	CCL22,FGR,IFI44,IRF8,MX1
Antimicrobial Response	antimicrobial response	1.32E-03	5	CCL22,FGR,IFI44,IRF8,MX1
Cell Death	killing of leukocytes	1.32E-03	3	CD48,SLAMF1,SLAMF7
Cell-To-Cell Signaling and Interaction	binding of leukemia cell lines	1.40E-03	3	FCER2,HLA-A,ITGA4
Cell Death	killing of hematopoietic cells	1.45E-03	2	CD48,SLAMF7
Cellular Function and Maintenance	organization of plasma membrane projections	1.45E-03	2	MBP,PLEK
Cellular Assembly and Organization	organization of plasma membrane projections	1.45E-03	2	MBP,PLEK
Cellular Growth and Proliferation	generation of leukocytes	1.66E-03	4	HLA-DQB1,IRF4,IRF8,ITGA4
Tissue Development	generation of leukocytes	1.66E-03	4	HLA-DQB1,IRF4,IRF8,ITGA4
Dermatological Diseases and Conditions	psoriasis	1.67E-03	9	ARHGDIB,IFI44,IFI44L,MBP,MX1,OAS2,RGS1,SLAMF7,TRIM22
Genetic Disorder	psoriasis	1.67E-03	9	ARHGDIB,IFI44,IFI44L,MBP,MX1,OAS2,RGS1,SLAMF7,TRIM22
Hematological System Development and Function	binding of hematopoietic progenitor cells	1.67E-03	2	IRF8,ITGA4
Cell-To-Cell Signaling and Interaction	binding of hematopoietic progenitor cells	1.67E-03	2	IRF8,ITGA4
Hematopoiesis	binding of hematopoietic progenitor cells	1.67E-03	2	IRF8,ITGA4
Inflammatory Response	quantity of plasmacytoid dendritic cells	1.67E-03	2	IRF4,IRF8
Hematological System Development and Function	quantity of plasmacytoid dendritic cells	1.67E-03	2	IRF4,IRF8
Tissue Morphology	quantity of plasmacytoid dendritic cells	1.67E-03	2	IRF4,IRF8
Antigen Presentation	quantity of plasmacytoid dendritic cells	1.67E-03	2	IRF4,IRF8
Hematological System Development and Function	quantity of cytotoxic T cells	1.76E-03	4	CD74,HLA-DMA,HLA-DQA1,HLA-DQB1
Tissue Morphology	quantity of cytotoxic T cells	1.76E-03	4	CD74,HLA-DMA,HLA-DQA1,HLA-DQB1
Cell-To-Cell Signaling and Interaction	recruitment of cells	1.88E-03	6	BTLA,CCL22,FCER2,ITGA4,LSP1 (includes EG:16985),PIK3R5
Cellular Movement	recruitment of cells	1.88E-03	6	BTLA,CCL22,FCER2,ITGA4,LSP1 (includes EG:16985),PIK3R5
Cancer	cervical tumor	1.89E-03	5	ARHGDIB,HLA-A,HLA-B,ITGA4,TNFRSF13B
Reproductive System Disease	cervical tumor	1.89E-03	5	ARHGDIB,HLA-A,HLA-B,ITGA4,TNFRSF13B
Hematological System Development and Function	function of CD4+ T-lymphocytes	1.90E-03	3	HLA-DMA,HLA-DQB1,SLAMF1
Cellular Function and Maintenance	function of CD4+ T-lymphocytes	1.90E-03	3	HLA-DMA,HLA-DQB1,SLAMF1
Immunological Disease	vitiligo vulgaris	1.91E-03	2	HLA-A,HLA-DQA1
Dermatological Diseases and Conditions	vitiligo vulgaris	1.91E-03	2	HLA-A,HLA-DQA1
Immunological Disease	eosinophilic esophagitis	2.16E-03	2	FCER2,LY75
Inflammatory Disease	eosinophilic esophagitis	2.16E-03	2	FCER2,LY75
Hematological Disease	eosinophilic esophagitis	2.16E-03	2	FCER2,LY75
Gastrointestinal Disease	eosinophilic esophagitis	2.16E-03	2	FCER2,LY75
Hematological System Development and Function	positive selection of thymocytes	2.16E-03	2	CD74,HLA-DMA
Cell-To-Cell Signaling and Interaction	positive selection of thymocytes	2.16E-03	2	CD74,HLA-DMA
Cellular Function and Maintenance	positive selection of thymocytes	2.16E-03	2	CD74,HLA-DMA
Cellular Development	positive selection of thymocytes	2.16E-03	2	CD74,HLA-DMA
Hematopoiesis	positive selection of thymocytes	2.16E-03	2	CD74,HLA-DMA
Lymphoid Tissue Structure and Development	positive selection of thymocytes	2.16E-03	2	CD74,HLA-DMA
Cell-mediated Immune Response	positive selection of thymocytes	2.16E-03	2	CD74,HLA-DMA
Inflammatory Disease	nephritis	2.35E-03	5	CCL22,HLA-DQB1,ITGA4,MS4A1,TNFRSF13B
Renal and Urological Disease	nephritis	2.35E-03	5	CCL22,HLA-DQB1,ITGA4,MS4A1,TNFRSF13B
Inflammatory Response	phagocytosis	2.35E-03	5	FCER2,FGR,IRF8,LY75,RAC2
Cellular Function and Maintenance	phagocytosis	2.35E-03	5	FCER2,FGR,IRF8,LY75,RAC2
Hematological System Development and Function	adhesion of B lymphocytes	2.42E-03	2	ITGA4,RGS1
Humoral Immune Response	adhesion of B lymphocytes	2.42E-03	2	ITGA4,RGS1
Cell-To-Cell Signaling and Interaction	adhesion of B lymphocytes	2.42E-03	2	ITGA4,RGS1
Immune Cell Trafficking	adhesion of B lymphocytes	2.42E-03	2	ITGA4,RGS1
Tissue Development	adhesion of B lymphocytes	2.42E-03	2	ITGA4,RGS1
Inflammatory Response	cell rolling of neutrophils	2.42E-03	2	FGR,RAC2
Hematological System Development and Function	cell rolling of neutrophils	2.42E-03	2	FGR,RAC2
Immune Cell Trafficking	cell rolling of neutrophils	2.42E-03	2	FGR,RAC2
Cellular Movement	cell rolling of neutrophils	2.42E-03	2	FGR,RAC2
Cellular Growth and Proliferation	generation of dendritic cells	2.42E-03	2	IRF4,IRF8
Tissue Development	generation of dendritic cells	2.42E-03	2	IRF4,IRF8
Inflammatory Response	immune response of cells	2.53E-03	5	CD74,FGR,IRF8,RAC2,TNFRSF17
Hematological System Development and Function	homing of lymphocytes	2.58E-03	4	CCL22,ITGA4,RAC2,RGS1
Immune Cell Trafficking	homing of lymphocytes	2.58E-03	4	CCL22,ITGA4,RAC2,RGS1
Cellular Movement	homing of lymphocytes	2.58E-03	4	CCL22,ITGA4,RAC2,RGS1
Immunological Disease	Grave's disease	2.70E-03	2	HLA-DPB1,MS4A1
Endocrine System Disorders	Grave's disease	2.70E-03	2	HLA-DPB1,MS4A1
Metabolic Disease	Grave's disease	2.70E-03	2	HLA-DPB1,MS4A1
Inflammatory Response	migration of mast cells	2.70E-03	2	ITGA4,RAC2
Hematological System Development and Function	migration of mast cells	2.70E-03	2	ITGA4,RAC2
Immune Cell Trafficking	migration of mast cells	2.70E-03	2	ITGA4,RAC2
Cellular Movement	migration of mast cells	2.70E-03	2	ITGA4,RAC2
Hypersensitivity Response	migration of mast cells	2.70E-03	2	ITGA4,RAC2
Cellular Function and Maintenance	transcytosis	2.70E-03	2	CD79A,IGJ
Molecular Transport	transcytosis	2.70E-03	2	CD79A,IGJ
Humoral Immune Response	quantity of IgG2b	2.95E-03	3	BTLA,FCER2,POU2AF1
Protein Synthesis	quantity of IgG2b	2.95E-03	3	BTLA,FCER2,POU2AF1
Molecular Transport	accumulation of phosphatidylinositol-3,4,5-triphosphate	2.99E-03	2	CCL22,PIK3R5
Small Molecule Biochemistry	accumulation of phosphatidylinositol-3,4,5-triphosphate	2.99E-03	2	CCL22,PIK3R5
Carbohydrate Metabolism	accumulation of phosphatidylinositol-3,4,5-triphosphate	2.99E-03	2	CCL22,PIK3R5
Lipid Metabolism	accumulation of phosphatidylinositol-3,4,5-triphosphate	2.99E-03	2	CCL22,PIK3R5
Inflammatory Response	adhesion of mast cells	2.99E-03	2	ITGA4,RAC2
Hematological System Development and Function	adhesion of mast cells	2.99E-03	2	ITGA4,RAC2
Cell-To-Cell Signaling and Interaction	adhesion of mast cells	2.99E-03	2	ITGA4,RAC2
Immune Cell Trafficking	adhesion of mast cells	2.99E-03	2	ITGA4,RAC2
Tissue Development	adhesion of mast cells	2.99E-03	2	ITGA4,RAC2
Hypersensitivity Response	adhesion of mast cells	2.99E-03	2	ITGA4,RAC2
Inflammatory Response	immune response of antigen presenting cells	3.08E-03	4	CCL22,CD74,FGR,IRF8
Cell-To-Cell Signaling and Interaction	immune response of antigen presenting cells	3.08E-03	4	CCL22,CD74,FGR,IRF8
Antigen Presentation	immune response of antigen presenting cells	3.08E-03	4	CCL22,CD74,FGR,IRF8
Lymphoid Tissue Structure and Development	development of lymphoid organ	3.20E-03	5	CD74,HLA-DQB1,IRF4,POU2AF1,RGS1
Embryonic Development	development of lymphoid organ	3.20E-03	5	CD74,HLA-DQB1,IRF4,POU2AF1,RGS1
Organ Development	development of lymphoid organ	3.20E-03	5	CD74,HLA-DQB1,IRF4,POU2AF1,RGS1
Organismal Development	development of lymphoid organ	3.20E-03	5	CD74,HLA-DQB1,IRF4,POU2AF1,RGS1
Tissue Development	development of lymphoid organ	3.20E-03	5	CD74,HLA-DQB1,IRF4,POU2AF1,RGS1
Cell Morphology	morphology of hematopoietic progenitor cells	3.23E-03	4	CD79A,IRF4,IRF8,POU2AF1
Hematopoiesis	morphology of hematopoietic progenitor cells	3.23E-03	4	CD79A,IRF4,IRF8,POU2AF1
Inflammatory Disease	ankylosing spondylitis	3.30E-03	2	HLA-B,MS4A1
Connective Tissue Disorders	ankylosing spondylitis	3.30E-03	2	HLA-B,MS4A1
Skeletal and Muscular Disorders	ankylosing spondylitis	3.30E-03	2	HLA-B,MS4A1
Genetic Disorder	ankylosing spondylitis	3.30E-03	2	HLA-B,MS4A1
Connective Tissue Development and Function	bone mineral density of femur	3.30E-03	2	PLCL2,RAC2
Skeletal and Muscular System Development and Function	bone mineral density of femur	3.30E-03	2	PLCL2,RAC2
Hematological System Development and Function	cell movement of Th1 cells	3.30E-03	2	CCL22,ITGA4
Immune Cell Trafficking	cell movement of Th1 cells	3.30E-03	2	CCL22,ITGA4
Cell-mediated Immune Response	cell movement of Th1 cells	3.30E-03	2	CCL22,ITGA4
Cellular Movement	cell movement of Th1 cells	3.30E-03	2	CCL22,ITGA4
Hematological System Development and Function	homing of hematopoietic progenitor cells	3.30E-03	2	CCL22,RGS1
Hematopoiesis	homing of hematopoietic progenitor cells	3.30E-03	2	CCL22,RGS1
Cellular Movement	homing of hematopoietic progenitor cells	3.30E-03	2	CCL22,RGS1
Inflammatory Response	phagocytosis of red blood cells	3.30E-03	2	FGR,RAC2
Hematological System Development and Function	phagocytosis of red blood cells	3.30E-03	2	FGR,RAC2
Cell-To-Cell Signaling and Interaction	phagocytosis of red blood cells	3.30E-03	2	FGR,RAC2
Cellular Function and Maintenance	phagocytosis of red blood cells	3.30E-03	2	FGR,RAC2
Molecular Transport	release of superoxide	3.30E-03	2	FGR,ITGA4
Free Radical Scavenging	release of superoxide	3.30E-03	2	FGR,ITGA4
Inflammatory Response	shape change of blood platelets	3.30E-03	2	CCL22,FGR
Hematological System Development and Function	shape change of blood platelets	3.30E-03	2	CCL22,FGR
Cell Morphology	shape change of blood platelets	3.30E-03	2	CCL22,FGR
Hematological System Development and Function	cell movement of B lymphocytes	3.32E-03	3	POU2AF1,RAC2,RGS1
Humoral Immune Response	cell movement of B lymphocytes	3.32E-03	3	POU2AF1,RAC2,RGS1
Immune Cell Trafficking	cell movement of B lymphocytes	3.32E-03	3	POU2AF1,RAC2,RGS1
Cellular Movement	cell movement of B lymphocytes	3.32E-03	3	POU2AF1,RAC2,RGS1
Cellular Movement	cell movement	3.37E-03	17	ARHGDIB,BTLA,CCL22,CD48,CD74,CYTIP,FCER2,FGR,IRF8,ITGA4,LSP1 (includes EG:16985),MGLL,MX1,PIK3R5,POU2AF1,RAC2,RGS1
Cell Death	cytotoxicity of leukocytes	3.47E-03	4	CD48,FGR,HLA-A,HLA-DRB1
Humoral Immune Response	quantity of IgA	3.58E-03	3	IGJ,POU2AF1,TNFRSF13B
Protein Synthesis	quantity of IgA	3.58E-03	3	IGJ,POU2AF1,TNFRSF13B
Hematological System Development and Function	adhesion of hematopoietic progenitor cells	3.62E-03	2	RAC2,RGS1
Cell-To-Cell Signaling and Interaction	adhesion of hematopoietic progenitor cells	3.62E-03	2	RAC2,RGS1
Hematopoiesis	adhesion of hematopoietic progenitor cells	3.62E-03	2	RAC2,RGS1
Tissue Development	adhesion of hematopoietic progenitor cells	3.62E-03	2	RAC2,RGS1
Cell Death	killing of natural killer cells	3.62E-03	2	CD48,SLAMF7
Hematological System Development and Function	cell movement of hematopoietic progenitor cells	3.72E-03	3	CCL22,ITGA4,RGS1
Cellular Movement	cell movement of hematopoietic progenitor cells	3.72E-03	3	CCL22,ITGA4,RGS1
Inflammatory Response	recruitment of macrophages	3.72E-03	3	CCL22,FCER2,LSP1 (includes EG:16985)
Hematological System Development and Function	recruitment of macrophages	3.72E-03	3	CCL22,FCER2,LSP1 (includes EG:16985)
Cell-To-Cell Signaling and Interaction	recruitment of macrophages	3.72E-03	3	CCL22,FCER2,LSP1 (includes EG:16985)
Immune Cell Trafficking	recruitment of macrophages	3.72E-03	3	CCL22,FCER2,LSP1 (includes EG:16985)
Antigen Presentation	recruitment of macrophages	3.72E-03	3	CCL22,FCER2,LSP1 (includes EG:16985)
Cellular Movement	recruitment of macrophages	3.72E-03	3	CCL22,FCER2,LSP1 (includes EG:16985)
Hematological System Development and Function	differentiation of Th1 cells	3.86E-03	3	IRF4,IRF8,MBP
Cellular Function and Maintenance	differentiation of Th1 cells	3.86E-03	3	IRF4,IRF8,MBP
Cellular Development	differentiation of Th1 cells	3.86E-03	3	IRF4,IRF8,MBP
Hematopoiesis	differentiation of Th1 cells	3.86E-03	3	IRF4,IRF8,MBP
Lymphoid Tissue Structure and Development	differentiation of Th1 cells	3.86E-03	3	IRF4,IRF8,MBP
Cell-mediated Immune Response	differentiation of Th1 cells	3.86E-03	3	IRF4,IRF8,MBP
Lymphoid Tissue Structure and Development	abnormal morphology of lymphoid organ	3.88E-03	6	ARHGDIB,HLA-DQA1,HLA-DQB1,IRF4,IRF8,TNFRSF13B
Organ Morphology	abnormal morphology of lymphoid organ	3.88E-03	6	ARHGDIB,HLA-DQA1,HLA-DQB1,IRF4,IRF8,TNFRSF13B
Cell Death	killing of cells	3.90E-03	4	CD48,MBP,SLAMF1,SLAMF7
Immunological Disease	IgA deficiency	4.09E-03	1	TNFRSF13B
Cell-To-Cell Signaling and Interaction	accumulation of 2-arachidonoylglycerol	4.09E-03	1	MGLL
Molecular Transport	accumulation of 2-arachidonoylglycerol	4.09E-03	1	MGLL
Small Molecule Biochemistry	accumulation of 2-arachidonoylglycerol	4.09E-03	1	MGLL
Lipid Metabolism	accumulation of 2-arachidonoylglycerol	4.09E-03	1	MGLL
Tissue Development	accumulation of peritoneal exudate cells	4.09E-03	1	RAC2
Cell-To-Cell Signaling and Interaction	adhesion of bronchial epithelial cells	4.09E-03	1	ITGA4
Tissue Development	adhesion of bronchial epithelial cells	4.09E-03	1	ITGA4
Infectious Disease	assembly of vaccinia virus	4.09E-03	1	IRF8
Hematological System Development and Function	attraction of Th2 cells	4.09E-03	1	CCL22
Cell-To-Cell Signaling and Interaction	attraction of Th2 cells	4.09E-03	1	CCL22
Immune Cell Trafficking	attraction of Th2 cells	4.09E-03	1	CCL22
Cellular Movement	attraction of Th2 cells	4.09E-03	1	CCL22
Hematological System Development and Function	binding of T lymphoblasts	4.09E-03	1	ITGA4
Cell-To-Cell Signaling and Interaction	binding of T lymphoblasts	4.09E-03	1	ITGA4
Hematopoiesis	binding of T lymphoblasts	4.09E-03	1	ITGA4
Tissue Development	binding of T lymphoblasts	4.09E-03	1	ITGA4
Cell-To-Cell Signaling and Interaction	binding of cord blood cells	4.09E-03	1	ITGA4
Cell-To-Cell Signaling and Interaction	binding of lymphoblastoid cell lines	4.09E-03	1	TNFRSF13B
Cell-To-Cell Signaling and Interaction	chemoattraction of leukemia cell lines	4.09E-03	1	CCL22
Cellular Movement	chemoattraction of leukemia cell lines	4.09E-03	1	CCL22
Hematological System Development and Function	chemoattraction of leukocyte cell lines	4.09E-03	1	CCL22
Cell-To-Cell Signaling and Interaction	chemoattraction of leukocyte cell lines	4.09E-03	1	CCL22
Immune Cell Trafficking	chemoattraction of leukocyte cell lines	4.09E-03	1	CCL22
Cellular Movement	chemoattraction of leukocyte cell lines	4.09E-03	1	CCL22
Cell-To-Cell Signaling and Interaction	chemoattraction of lymphoma cell lines	4.09E-03	1	CCL22
Cellular Movement	chemoattraction of lymphoma cell lines	4.09E-03	1	CCL22
Hematological System Development and Function	chemotaxis of regulatory T lymphocytes	4.09E-03	1	CCL22
Immune Cell Trafficking	chemotaxis of regulatory T lymphocytes	4.09E-03	1	CCL22
Cell-mediated Immune Response	chemotaxis of regulatory T lymphocytes	4.09E-03	1	CCL22
Cellular Movement	chemotaxis of regulatory T lymphocytes	4.09E-03	1	CCL22
Immunological Disease	dedifferentiation of B lymphocytes	4.09E-03	1	PAX5
Hematological Disease	dedifferentiation of B lymphocytes	4.09E-03	1	PAX5
Developmental Disorder	dedifferentiation of B lymphocytes	4.09E-03	1	PAX5
Immunological Disease	dedifferentiation of T lymphocytes	4.09E-03	1	PAX5
Hematological Disease	dedifferentiation of T lymphocytes	4.09E-03	1	PAX5
Developmental Disorder	dedifferentiation of T lymphocytes	4.09E-03	1	PAX5
Cellular Compromise	depletion of B-2 lymphocytes	4.09E-03	1	TNFRSF13B
Hematological System Development and Function	differentiation of B-1b lymphocytes	4.09E-03	1	POU2AF1
Humoral Immune Response	differentiation of B-1b lymphocytes	4.09E-03	1	POU2AF1
Cellular Development	differentiation of B-1b lymphocytes	4.09E-03	1	POU2AF1
Hematopoiesis	differentiation of B-1b lymphocytes	4.09E-03	1	POU2AF1
Cellular Growth and Proliferation	excitation of dorsal root ganglion cells	4.09E-03	1	CCL22
Cell-To-Cell Signaling and Interaction	excitation of dorsal root ganglion cells	4.09E-03	1	CCL22
Nervous System Development and Function	excitation of dorsal root ganglion cells	4.09E-03	1	CCL22
Organismal Development	formation of cardinal veins	4.09E-03	1	MEF2C
Cardiovascular System Development and Function	formation of cardinal veins	4.09E-03	1	MEF2C
Cellular Growth and Proliferation	formation of lymphoblasts	4.09E-03	1	PAX5
Hematological System Development and Function	formation of lymphoblasts	4.09E-03	1	PAX5
Hematopoiesis	formation of lymphoblasts	4.09E-03	1	PAX5
Organismal Development	formation of peritoneal exudate	4.09E-03	1	RAC2
Immunological Disease	immunoglobulin a2 deficiency	4.09E-03	1	TNFRSF13B
Genetic Disorder	immunoglobulin a2 deficiency	4.09E-03	1	TNFRSF13B
Gene Expression	inactivation of mouse X chromosome	4.09E-03	1	XIST
Infectious Disease	infectivity of vaccinia virus	4.09E-03	1	IRF8
Antimicrobial Response	inhibition of Thogoto virus	4.09E-03	1	MX1
Hematological System Development and Function	maturation of cytotoxic T cells	4.09E-03	1	BTLA
Cellular Development	maturation of cytotoxic T cells	4.09E-03	1	BTLA
Hematopoiesis	maturation of cytotoxic T cells	4.09E-03	1	BTLA
Cellular Compromise	maturation of phagolysosome	4.09E-03	1	SLAMF1
Cellular Assembly and Organization	maturation of secretory granules	4.09E-03	1	SRGN
Immunological Disease	neutrophil immunodeficiency syndrome	4.09E-03	1	RAC2
Genetic Disorder	neutrophil immunodeficiency syndrome	4.09E-03	1	RAC2
Dermatological Diseases and Conditions	odonto-onycho-dermal dysplasia	4.09E-03	1	WNT10A
Genetic Disorder	odonto-onycho-dermal dysplasia	4.09E-03	1	WNT10A
Developmental Disorder	odonto-onycho-dermal dysplasia	4.09E-03	1	WNT10A
Tissue Development	organization of vascular endothelial tissue	4.09E-03	1	MEF2C
Cardiovascular System Development and Function	organization of vascular endothelial tissue	4.09E-03	1	MEF2C
Cardiovascular System Development and Function	organization of vascular plexus	4.09E-03	1	MEF2C
Inflammatory Response	phagocytosis of myeloid progenitor cells	4.09E-03	1	IRF8
Hematological System Development and Function	phagocytosis of myeloid progenitor cells	4.09E-03	1	IRF8
Cell-To-Cell Signaling and Interaction	phagocytosis of myeloid progenitor cells	4.09E-03	1	IRF8
Cellular Function and Maintenance	phagocytosis of myeloid progenitor cells	4.09E-03	1	IRF8
Hematopoiesis	phagocytosis of myeloid progenitor cells	4.09E-03	1	IRF8
Inflammatory Response	phagocytosis of protein	4.09E-03	1	FCER2
Cellular Function and Maintenance	phagocytosis of protein	4.09E-03	1	FCER2
Protein Trafficking	phagocytosis of protein	4.09E-03	1	FCER2
Cellular Growth and Proliferation	proliferation of bronchoalveolar lavage cells	4.09E-03	1	HLA-DPB1
Respiratory System Development and Function	proliferation of bronchoalveolar lavage cells	4.09E-03	1	HLA-DPB1
Inflammatory Response	recruitment of peritoneal macrophages	4.09E-03	1	CCL22
Hematological System Development and Function	recruitment of peritoneal macrophages	4.09E-03	1	CCL22
Cell-To-Cell Signaling and Interaction	recruitment of peritoneal macrophages	4.09E-03	1	CCL22
Immune Cell Trafficking	recruitment of peritoneal macrophages	4.09E-03	1	CCL22
Antigen Presentation	recruitment of peritoneal macrophages	4.09E-03	1	CCL22
Cellular Movement	recruitment of peritoneal macrophages	4.09E-03	1	CCL22
Hematological System Development and Function	regulation of cytotoxic T cells	4.09E-03	1	HLA-B
Cellular Function and Maintenance	regulation of cytotoxic T cells	4.09E-03	1	HLA-B
Infectious Disease	replication of Crimean-Congo hemorrhagic fever virus	4.09E-03	1	MX1
Infectious Disease	replication of Thogoto virus	4.09E-03	1	MX1
Small Molecule Biochemistry	solubilization of sphingolipid	4.09E-03	1	MS4A1
Lipid Metabolism	solubilization of sphingolipid	4.09E-03	1	MS4A1
Inflammatory Disease	streptococcal tonsillitis	4.09E-03	1	TLR10
Gastrointestinal Disease	streptococcal tonsillitis	4.09E-03	1	TLR10
Infectious Disease	streptococcal tonsillitis	4.09E-03	1	TLR10
Hematological System Development and Function	trafficking of eosinophils	4.09E-03	1	ITGA4
Immune Cell Trafficking	trafficking of eosinophils	4.09E-03	1	ITGA4
Cellular Movement	trafficking of eosinophils	4.09E-03	1	ITGA4
Hypersensitivity Response	trafficking of eosinophils	4.09E-03	1	ITGA4
Small Molecule Biochemistry	tubulation of lipid	4.09E-03	1	MX1
Lipid Metabolism	tubulation of lipid	4.09E-03	1	MX1
Cell Death	apoptosis of leukocyte cell lines	4.55E-03	4	BLK,IRF4,ITGA4,MS4A1
Hematological System Development and Function	adhesion of T lymphocytes	4.60E-03	3	CCL22,CD48,ITGA4
Cell-To-Cell Signaling and Interaction	adhesion of T lymphocytes	4.60E-03	3	CCL22,CD48,ITGA4
Immune Cell Trafficking	adhesion of T lymphocytes	4.60E-03	3	CCL22,CD48,ITGA4
Cell-mediated Immune Response	adhesion of T lymphocytes	4.60E-03	3	CCL22,CD48,ITGA4
Cellular Movement	adhesion of T lymphocytes	4.60E-03	3	CCL22,CD48,ITGA4
Tissue Development	adhesion of T lymphocytes	4.60E-03	3	CCL22,CD48,ITGA4
Inflammatory Response	chemotaxis of B lymphocytes	4.66E-03	2	RAC2,RGS1
Hematological System Development and Function	chemotaxis of B lymphocytes	4.66E-03	2	RAC2,RGS1
Humoral Immune Response	chemotaxis of B lymphocytes	4.66E-03	2	RAC2,RGS1
Immune Cell Trafficking	chemotaxis of B lymphocytes	4.66E-03	2	RAC2,RGS1
Antigen Presentation	chemotaxis of B lymphocytes	4.66E-03	2	RAC2,RGS1
Cellular Movement	chemotaxis of B lymphocytes	4.66E-03	2	RAC2,RGS1
Hematological System Development and Function	differentiation of pro-B lymphocytes	4.66E-03	2	BLK,PAX5
Humoral Immune Response	differentiation of pro-B lymphocytes	4.66E-03	2	BLK,PAX5
Cellular Development	differentiation of pro-B lymphocytes	4.66E-03	2	BLK,PAX5
Hematopoiesis	differentiation of pro-B lymphocytes	4.66E-03	2	BLK,PAX5
Hematological System Development and Function	homeostasis of B lymphocytes	4.66E-03	2	MEF2C,TNFRSF13B
Humoral Immune Response	homeostasis of B lymphocytes	4.66E-03	2	MEF2C,TNFRSF13B
Cellular Function and Maintenance	homeostasis of B lymphocytes	4.66E-03	2	MEF2C,TNFRSF13B
Inflammatory Disease	relapsing-remitting multiple sclerosis	4.66E-03	2	ITGA4,MX1
Skeletal and Muscular Disorders	relapsing-remitting multiple sclerosis	4.66E-03	2	ITGA4,MX1
Genetic Disorder	relapsing-remitting multiple sclerosis	4.66E-03	2	ITGA4,MX1
Neurological Disease	relapsing-remitting multiple sclerosis	4.66E-03	2	ITGA4,MX1
Dermatological Diseases and Conditions	leprosy	4.92E-03	3	CD79A,SLAMF1,TNFRSF17
Genetic Disorder	leprosy	4.92E-03	3	CD79A,SLAMF1,TNFRSF17
Infectious Disease	leprosy	4.92E-03	3	CD79A,SLAMF1,TNFRSF17
Dermatological Diseases and Conditions	systemic sclerosis	5.03E-03	2	IRF8,RGS1
Cardiovascular Disease	systemic sclerosis	5.03E-03	2	IRF8,RGS1
Dermatological Diseases and Conditions	tuberculoid leprosy	5.03E-03	2	CD79A,SLAMF1
Genetic Disorder	tuberculoid leprosy	5.03E-03	2	CD79A,SLAMF1
Infectious Disease	tuberculoid leprosy	5.03E-03	2	CD79A,SLAMF1
Cell-To-Cell Signaling and Interaction	binding of tumor cell lines	5.06E-03	4	FCER2,HLA-A,ITGA4,TNFRSF13B
Cell-To-Cell Signaling and Interaction	response of lymphatic system cells	5.42E-03	2	HLA-DQB1,IRF8
Cancer	B-cell non-Hodgkin's disease	5.49E-03	4	IRF4,IRF8,MS4A1,PAX5
Hematological Disease	B-cell non-Hodgkin's disease	5.49E-03	4	IRF4,IRF8,MS4A1,PAX5
Inflammatory Response	cell-mediated response	5.49E-03	4	CCL22,HLA-A,HLA-DQB1,SRGN
Inflammatory Response	phagocytosis of cells	5.60E-03	4	FGR,IRF8,LY75,RAC2
Cell-To-Cell Signaling and Interaction	phagocytosis of cells	5.60E-03	4	FGR,IRF8,LY75,RAC2
Cellular Function and Maintenance	phagocytosis of cells	5.60E-03	4	FGR,IRF8,LY75,RAC2
Inflammatory Response	function of immune system	5.61E-03	3	FCER2,HLA-DQB1,IRF4
Humoral Immune Response	quantity of IgE	5.78E-03	3	FCER2,POU2AF1,TNFRSF13B
Protein Synthesis	quantity of IgE	5.78E-03	3	FCER2,POU2AF1,TNFRSF13B
Inflammatory Response	cytotoxic T lymphocyte response	5.82E-03	2	HLA-A,SRGN
Inflammatory Response	quantity of phagocytes	5.94E-03	6	CCL22,IRF4,IRF8,LSP1 (includes EG:16985),RAC2,SRGN
Hematological System Development and Function	quantity of phagocytes	5.94E-03	6	CCL22,IRF4,IRF8,LSP1 (includes EG:16985),RAC2,SRGN
Tissue Morphology	quantity of phagocytes	5.94E-03	6	CCL22,IRF4,IRF8,LSP1 (includes EG:16985),RAC2,SRGN
Cellular Growth and Proliferation	stimulation of T lymphocytes	5.97E-03	3	CD74,MBP,SLAMF1
Hematological System Development and Function	stimulation of T lymphocytes	5.97E-03	3	CD74,MBP,SLAMF1
Cell-To-Cell Signaling and Interaction	stimulation of T lymphocytes	5.97E-03	3	CD74,MBP,SLAMF1
Cellular Movement	cell movement of cancer cells	6.15E-03	3	CD74,LSP1 (includes EG:16985),MGLL
Cellular Compromise	deletion of cells	6.24E-03	2	IRF4,SLAMF1
Cellular Growth and Proliferation	formation of blood cells	6.34E-03	3	IRF8,MEF2C,PAX5
Hematological System Development and Function	class switching of B lymphocytes	6.67E-03	2	IRF4,TNFRSF13B
Humoral Immune Response	class switching of B lymphocytes	6.67E-03	2	IRF4,TNFRSF13B
Cellular Movement	migration of cells	6.73E-03	15	ARHGDIB,BTLA,CCL22,CD48,CD74,CYTIP,FCER2,FGR,ITGA4,LSP1 (includes EG:16985),MGLL,PIK3R5,POU2AF1,RAC2,RGS1
Small Molecule Biochemistry	synthesis of inositol phosphate	6.93E-03	3	GNG2,HLA-A,PLEK
Carbohydrate Metabolism	synthesis of inositol phosphate	6.93E-03	3	GNG2,HLA-A,PLEK
Cancer	diffuse large B-cell lymphoma	7.11E-03	2	MS4A1,PAX5
Hematological Disease	diffuse large B-cell lymphoma	7.11E-03	2	MS4A1,PAX5
Antimicrobial Response	inhibition of virus	7.11E-03	2	CCL22,MX1
Hematological System Development and Function	homing of T lymphocytes	7.34E-03	3	CCL22,ITGA4,RGS1
Immune Cell Trafficking	homing of T lymphocytes	7.34E-03	3	CCL22,ITGA4,RGS1
Cell-mediated Immune Response	homing of T lymphocytes	7.34E-03	3	CCL22,ITGA4,RGS1
Cellular Movement	homing of T lymphocytes	7.34E-03	3	CCL22,ITGA4,RGS1
Inflammatory Response	migration of dendritic cells	7.55E-03	3	CCL22,CD74,RAC2
Hematological System Development and Function	migration of dendritic cells	7.55E-03	3	CCL22,CD74,RAC2
Immune Cell Trafficking	migration of dendritic cells	7.55E-03	3	CCL22,CD74,RAC2
Antigen Presentation	migration of dendritic cells	7.55E-03	3	CCL22,CD74,RAC2
Cellular Movement	migration of dendritic cells	7.55E-03	3	CCL22,CD74,RAC2
Cardiovascular System Development and Function	abnormal morphology of cardiovascular system	7.56E-03	2	ITGA4,MEF2C
Cell Death	cytolysis of tumor cell lines	7.56E-03	2	CD48,MS4A1
Hematological System Development and Function	quantity of eosinophils	7.76E-03	3	ARHGDIB,CCL22,IRF8
Tissue Morphology	quantity of eosinophils	7.76E-03	3	ARHGDIB,CCL22,IRF8
Hypersensitivity Response	quantity of eosinophils	7.76E-03	3	ARHGDIB,CCL22,IRF8
Hematological System Development and Function	abnormal morphology of cytotoxic T cells	8.03E-03	2	CYTIP,LY75
Cell Morphology	abnormal morphology of cytotoxic T cells	8.03E-03	2	CYTIP,LY75
Immunological Disease	Philadelphia-negative B-cell acute lymphoblastic leukemia	8.17E-03	1	PAX5
Cancer	Philadelphia-negative B-cell acute lymphoblastic leukemia	8.17E-03	1	PAX5
Hematological Disease	Philadelphia-negative B-cell acute lymphoblastic leukemia	8.17E-03	1	PAX5
Immunological Disease	Philadelphia-positive B-cell acute lymphoblastic leukemia	8.17E-03	1	PAX5
Cancer	Philadelphia-positive B-cell acute lymphoblastic leukemia	8.17E-03	1	PAX5
Hematological Disease	Philadelphia-positive B-cell acute lymphoblastic leukemia	8.17E-03	1	PAX5
Hematological System Development and Function	adhesion of pro-B lymphocytes	8.17E-03	1	RGS1
Humoral Immune Response	adhesion of pro-B lymphocytes	8.17E-03	1	RGS1
Cell-To-Cell Signaling and Interaction	adhesion of pro-B lymphocytes	8.17E-03	1	RGS1
Immune Cell Trafficking	adhesion of pro-B lymphocytes	8.17E-03	1	RGS1
Hematopoiesis	adhesion of pro-B lymphocytes	8.17E-03	1	RGS1
Tissue Development	adhesion of pro-B lymphocytes	8.17E-03	1	RGS1
Cellular Growth and Proliferation	arrest in growth of myeloid progenitor cells	8.17E-03	1	IRF8
Hematological System Development and Function	arrest in growth of myeloid progenitor cells	8.17E-03	1	IRF8
Cellular Development	arrest in growth of myeloid progenitor cells	8.17E-03	1	IRF8
Hematopoiesis	arrest in growth of myeloid progenitor cells	8.17E-03	1	IRF8
Lymphoid Tissue Structure and Development	arrest in growth of myeloid progenitor cells	8.17E-03	1	IRF8
Small Molecule Biochemistry	binding of NADPH	8.17E-03	1	RAC2
Nucleic Acid Metabolism	binding of NADPH	8.17E-03	1	RAC2
Small Molecule Biochemistry	binding of galactosylceramide	8.17E-03	1	CD79A
Lipid Metabolism	binding of galactosylceramide	8.17E-03	1	CD79A
Inflammatory Response	binding of monocyte-derived dendritic cells	8.17E-03	1	ITGA4
Hematological System Development and Function	binding of monocyte-derived dendritic cells	8.17E-03	1	ITGA4
Cell-To-Cell Signaling and Interaction	binding of monocyte-derived dendritic cells	8.17E-03	1	ITGA4
Immune Cell Trafficking	binding of monocyte-derived dendritic cells	8.17E-03	1	ITGA4
Antigen Presentation	binding of monocyte-derived dendritic cells	8.17E-03	1	ITGA4
Tissue Development	binding of monocyte-derived dendritic cells	8.17E-03	1	ITGA4
Inflammatory Response	chemotaxis of pro-B lymphocytes	8.17E-03	1	RGS1
Hematological System Development and Function	chemotaxis of pro-B lymphocytes	8.17E-03	1	RGS1
Humoral Immune Response	chemotaxis of pro-B lymphocytes	8.17E-03	1	RGS1
Immune Cell Trafficking	chemotaxis of pro-B lymphocytes	8.17E-03	1	RGS1
Hematopoiesis	chemotaxis of pro-B lymphocytes	8.17E-03	1	RGS1
Antigen Presentation	chemotaxis of pro-B lymphocytes	8.17E-03	1	RGS1
Cellular Movement	chemotaxis of pro-B lymphocytes	8.17E-03	1	RGS1
Small Molecule Biochemistry	degradation of 2-arachidonoylglycerol	8.17E-03	1	MGLL
Lipid Metabolism	degradation of 2-arachidonoylglycerol	8.17E-03	1	MGLL
Small Molecule Biochemistry	degradation of anandamide	8.17E-03	1	MGLL
Lipid Metabolism	degradation of anandamide	8.17E-03	1	MGLL
Cellular Development	fate determination of muscle cells	8.17E-03	1	MEF2C
Organ Development	formation of cerebellum	8.17E-03	1	PAX5
Nervous System Development and Function	formation of cerebellum	8.17E-03	1	PAX5
Organismal Development	formation of dorsal aorta	8.17E-03	1	MEF2C
Cardiovascular System Development and Function	formation of dorsal aorta	8.17E-03	1	MEF2C
Inflammatory Response	hyperactivation of B lymphocytes	8.17E-03	1	TNFRSF13B
Hematological System Development and Function	hyperactivation of B lymphocytes	8.17E-03	1	TNFRSF13B
Humoral Immune Response	hyperactivation of B lymphocytes	8.17E-03	1	TNFRSF13B
Cell-To-Cell Signaling and Interaction	hyperactivation of B lymphocytes	8.17E-03	1	TNFRSF13B
Immune Cell Trafficking	hyperactivation of B lymphocytes	8.17E-03	1	TNFRSF13B
Antigen Presentation	hyperactivation of B lymphocytes	8.17E-03	1	TNFRSF13B
Cancer	hyperplasia of gastrointestinal tract	8.17E-03	1	TNFRSF13B
Gastrointestinal Disease	hyperplasia of gastrointestinal tract	8.17E-03	1	TNFRSF13B
Antimicrobial Response	inhibition of vesicular stomatitis virus	8.17E-03	1	MX1
Cell Morphology	innervation of heart	8.17E-03	1	ITGA4
Cardiovascular System Development and Function	innervation of heart	8.17E-03	1	ITGA4
Nervous System Development and Function	innervation of heart	8.17E-03	1	ITGA4
Cell Death	killing of oligodendrocytes	8.17E-03	1	MBP
Humoral Immune Response	lack of plasma cells	8.17E-03	1	IRF4
Cell Morphology	lack of plasma cells	8.17E-03	1	IRF4
Cellular Movement	migration of chronic lymphocytic leukemia cells	8.17E-03	1	CD74
Cellular Movement	migration of cord blood cells	8.17E-03	1	ITGA4
Cell Morphology	morphology of melanoma cells	8.17E-03	1	LSP1 (includes EG:16985)
Tumor Morphology	morphology of melanoma cells	8.17E-03	1	LSP1 (includes EG:16985)
Dermatological Diseases and Conditions	necrosis of skin	8.17E-03	1	TRAF1
Cell Death	necrosis of skin	8.17E-03	1	TRAF1
Organ Morphology	necrosis of skin	8.17E-03	1	TRAF1
Cellular Function and Maintenance	organization of axons	8.17E-03	1	MBP
Tissue Development	organization of axons	8.17E-03	1	MBP
Cellular Assembly and Organization	organization of axons	8.17E-03	1	MBP
Nervous System Development and Function	organization of axons	8.17E-03	1	MBP
Ophthalmic Disease	pathogenesis of lacrimal gland	8.17E-03	1	MS4A1
Organismal Injury and Abnormalities	pathogenesis of lacrimal gland	8.17E-03	1	MS4A1
Gastrointestinal Disease	pathogenesis of submandibular gland	8.17E-03	1	MS4A1
Organismal Injury and Abnormalities	pathogenesis of submandibular gland	8.17E-03	1	MS4A1
Hematological System Development and Function	quantity of class-switched memory B lymphocytes	8.17E-03	1	TNFRSF13B
Humoral Immune Response	quantity of class-switched memory B lymphocytes	8.17E-03	1	TNFRSF13B
Tissue Morphology	quantity of class-switched memory B lymphocytes	8.17E-03	1	TNFRSF13B
Hematological System Development and Function	quantity of eosinophil precursor cells	8.17E-03	1	IRF8
Tissue Morphology	quantity of eosinophil precursor cells	8.17E-03	1	IRF8
Hematopoiesis	quantity of eosinophil precursor cells	8.17E-03	1	IRF8
Hypersensitivity Response	quantity of eosinophil precursor cells	8.17E-03	1	IRF8
Hematological System Development and Function	quantity of peripheral B lymphocytes	8.17E-03	1	TNFRSF13B
Humoral Immune Response	quantity of peripheral B lymphocytes	8.17E-03	1	TNFRSF13B
Tissue Morphology	quantity of peripheral B lymphocytes	8.17E-03	1	TNFRSF13B
Cellular Assembly and Organization	recruitment of membrane rafts	8.17E-03	1	CD48
Cell Signaling	regulation of 2-arachidonoylglycerol	8.17E-03	1	MGLL
Small Molecule Biochemistry	regulation of 2-arachidonoylglycerol	8.17E-03	1	MGLL
Lipid Metabolism	regulation of 2-arachidonoylglycerol	8.17E-03	1	MGLL
Infectious Disease	replication of measles virus	8.17E-03	1	MX1
Cellular Growth and Proliferation	stimulation of PBMCs	8.17E-03	1	MBP
Hematological System Development and Function	stimulation of PBMCs	8.17E-03	1	MBP
Cell-To-Cell Signaling and Interaction	stimulation of PBMCs	8.17E-03	1	MBP
Hematological System Development and Function	trafficking of regulatory T lymphocytes	8.17E-03	1	CCL22
Immune Cell Trafficking	trafficking of regulatory T lymphocytes	8.17E-03	1	CCL22
Cell-mediated Immune Response	trafficking of regulatory T lymphocytes	8.17E-03	1	CCL22
Cellular Movement	trafficking of regulatory T lymphocytes	8.17E-03	1	CCL22
Skeletal and Muscular Disorders	variant Creutzfeldt-Jakob disease	8.17E-03	1	HLA-DQB1
Genetic Disorder	variant Creutzfeldt-Jakob disease	8.17E-03	1	HLA-DQB1
Neurological Disease	variant Creutzfeldt-Jakob disease	8.17E-03	1	HLA-DQB1
Metabolic Disease	variant Creutzfeldt-Jakob disease	8.17E-03	1	HLA-DQB1
Infectious Disease	variant Creutzfeldt-Jakob disease	8.17E-03	1	HLA-DQB1
Developmental Disorder	variant Creutzfeldt-Jakob disease	8.17E-03	1	HLA-DQB1
Infectious Disease	viral entry by measles virus	8.17E-03	1	SLAMF1
Inflammatory Response	migration of neutrophils	8.20E-03	3	FGR,LSP1 (includes EG:16985),PIK3R5
Hematological System Development and Function	migration of neutrophils	8.20E-03	3	FGR,LSP1 (includes EG:16985),PIK3R5
Immune Cell Trafficking	migration of neutrophils	8.20E-03	3	FGR,LSP1 (includes EG:16985),PIK3R5
Cellular Movement	migration of neutrophils	8.20E-03	3	FGR,LSP1 (includes EG:16985),PIK3R5
Cellular Function and Maintenance	organization of actin cytoskeleton	8.33E-03	4	ARHGDIB,FGR,PLEK,RAC2
Cellular Assembly and Organization	organization of actin cytoskeleton	8.33E-03	4	ARHGDIB,FGR,PLEK,RAC2
Hematological System Development and Function	differentiation of plasma cells	8.51E-03	2	IRF4,POU2AF1
Humoral Immune Response	differentiation of plasma cells	8.51E-03	2	IRF4,POU2AF1
Cellular Development	differentiation of plasma cells	8.51E-03	2	IRF4,POU2AF1
Hematopoiesis	differentiation of plasma cells	8.51E-03	2	IRF4,POU2AF1
Inflammatory Response	recruitment of phagocytes	8.93E-03	4	CCL22,FCER2,LSP1 (includes EG:16985),PIK3R5
Hematological System Development and Function	recruitment of phagocytes	8.93E-03	4	CCL22,FCER2,LSP1 (includes EG:16985),PIK3R5
Cell-To-Cell Signaling and Interaction	recruitment of phagocytes	8.93E-03	4	CCL22,FCER2,LSP1 (includes EG:16985),PIK3R5
Immune Cell Trafficking	recruitment of phagocytes	8.93E-03	4	CCL22,FCER2,LSP1 (includes EG:16985),PIK3R5
Cellular Movement	recruitment of phagocytes	8.93E-03	4	CCL22,FCER2,LSP1 (includes EG:16985),PIK3R5
Hematological System Development and Function	Lymphocyte migration	8.94E-03	5	CCL22,CD48,CYTIP,ITGA4,RGS1
Immune Cell Trafficking	Lymphocyte migration	8.94E-03	5	CCL22,CD48,CYTIP,ITGA4,RGS1
Cellular Movement	Lymphocyte migration	8.94E-03	5	CCL22,CD48,CYTIP,ITGA4,RGS1
Inflammatory Response	respiratory burst of neutrophils	9.00E-03	2	FGR,ITGA4
Hematological System Development and Function	respiratory burst of neutrophils	9.00E-03	2	FGR,ITGA4
Cell-To-Cell Signaling and Interaction	respiratory burst of neutrophils	9.00E-03	2	FGR,ITGA4
Cellular Function and Maintenance	respiratory burst of neutrophils	9.00E-03	2	FGR,ITGA4
Antigen Presentation	respiratory burst of neutrophils	9.00E-03	2	FGR,ITGA4
Cellular Compromise	respiratory burst of neutrophils	9.00E-03	2	FGR,ITGA4
Cellular Growth and Proliferation	generation of lymphocytes	9.12E-03	3	HLA-DQB1,IRF4,ITGA4
Hematological System Development and Function	generation of lymphocytes	9.12E-03	3	HLA-DQB1,IRF4,ITGA4
Tissue Development	generation of lymphocytes	9.12E-03	3	HLA-DQB1,IRF4,ITGA4
Immunological Disease	Sjogren's syndrome	9.36E-03	3	CCL22,MS4A1,TNFRSF17
Gastrointestinal Disease	Sjogren's syndrome	9.36E-03	3	CCL22,MS4A1,TNFRSF17
Cellular Function and Maintenance	function of phagocytes	9.54E-03	5	FCER2,FGR,RAC2,RGS1,SLAMF1
Inflammatory Disease	glomerulonephritis	9.56E-03	4	CCL22,ITGA4,MS4A1,TNFRSF13B
Renal and Urological Disease	glomerulonephritis	9.56E-03	4	CCL22,ITGA4,MS4A1,TNFRSF13B
Hematological System Development and Function	maturation of lymphocytes	9.84E-03	3	BTLA,IRF4,TNFRSF13B
Cellular Development	maturation of lymphocytes	9.84E-03	3	BTLA,IRF4,TNFRSF13B
Hematopoiesis	maturation of lymphocytes	9.84E-03	3	BTLA,IRF4,TNFRSF13B
Hematological System Development and Function	adhesion of antigen presenting cells	1.00E-02	2	CD48,ITGA4
Cell-To-Cell Signaling and Interaction	adhesion of antigen presenting cells	1.00E-02	2	CD48,ITGA4
Immune Cell Trafficking	adhesion of antigen presenting cells	1.00E-02	2	CD48,ITGA4
Antigen Presentation	adhesion of antigen presenting cells	1.00E-02	2	CD48,ITGA4
Tissue Development	adhesion of antigen presenting cells	1.00E-02	2	CD48,ITGA4
Hematological System Development and Function	trafficking of leukocytes	1.00E-02	2	CCL22,ITGA4
Immune Cell Trafficking	trafficking of leukocytes	1.00E-02	2	CCL22,ITGA4
Cellular Movement	trafficking of leukocytes	1.00E-02	2	CCL22,ITGA4
Cell Death	apoptosis of B-lymphocyte derived cell lines	1.01E-02	3	BLK,ITGA4,MS4A1
Hematological System Development and Function	function of cytotoxic T cells	1.06E-02	2	IRF8,LY75
Cellular Function and Maintenance	function of cytotoxic T cells	1.06E-02	2	IRF8,LY75
Hematological System Development and Function	differentiation of phagocytes	1.09E-02	4	IRF4,IRF8,MEF2C,PAX5
Cellular Development	differentiation of phagocytes	1.09E-02	4	IRF4,IRF8,MEF2C,PAX5
Hematopoiesis	differentiation of phagocytes	1.09E-02	4	IRF4,IRF8,MEF2C,PAX5
Cancer	lymphomagenesis	1.13E-02	6	IKZF2,IRF4,IRF8,MS4A1,PAX5,TNFRSF13B
Hematological Disease	lymphomagenesis	1.13E-02	6	IKZF2,IRF4,IRF8,MS4A1,PAX5,TNFRSF13B
Inflammatory Response	chemotaxis of lymphocytes	1.14E-02	3	CCL22,RAC2,RGS1
Hematological System Development and Function	chemotaxis of lymphocytes	1.14E-02	3	CCL22,RAC2,RGS1
Immune Cell Trafficking	chemotaxis of lymphocytes	1.14E-02	3	CCL22,RAC2,RGS1
Cellular Movement	chemotaxis of lymphocytes	1.14E-02	3	CCL22,RAC2,RGS1
Inflammatory Response	phagocytosis of blood cells	1.14E-02	3	FGR,IRF8,RAC2
Cell-To-Cell Signaling and Interaction	phagocytosis of blood cells	1.14E-02	3	FGR,IRF8,RAC2
Cellular Function and Maintenance	phagocytosis of blood cells	1.14E-02	3	FGR,IRF8,RAC2
Renal and Urological Disease	nephrosis	1.16E-02	2	ITGA4,MS4A1
Cellular Development	maturation of leukocytes	1.18E-02	4	BTLA,IRF4,IRF8,TNFRSF13B
Hematopoiesis	maturation of leukocytes	1.18E-02	4	BTLA,IRF4,IRF8,TNFRSF13B
Inflammatory Response	quantity of mast cells	1.22E-02	2	RAC2,SRGN
Hematological System Development and Function	quantity of mast cells	1.22E-02	2	RAC2,SRGN
Tissue Morphology	quantity of mast cells	1.22E-02	2	RAC2,SRGN
Hypersensitivity Response	quantity of mast cells	1.22E-02	2	RAC2,SRGN
Immunological Disease	Graves' ophthalmopathy	1.22E-02	1	MS4A1
Genetic Disorder	Graves' ophthalmopathy	1.22E-02	1	MS4A1
Endocrine System Disorders	Graves' ophthalmopathy	1.22E-02	1	MS4A1
Metabolic Disease	Graves' ophthalmopathy	1.22E-02	1	MS4A1
Ophthalmic Disease	Graves' ophthalmopathy	1.22E-02	1	MS4A1
Molecular Transport	accumulation of D-erythro-C16-ceramide	1.22E-02	1	IRF8
Small Molecule Biochemistry	accumulation of D-erythro-C16-ceramide	1.22E-02	1	IRF8
Lipid Metabolism	accumulation of D-erythro-C16-ceramide	1.22E-02	1	IRF8
Cell-To-Cell Signaling and Interaction	activation of spleen cell lines	1.22E-02	1	MBP
Hematological System Development and Function	adhesion of Ab-secreting B cells	1.22E-02	1	ITGA4
Humoral Immune Response	adhesion of Ab-secreting B cells	1.22E-02	1	ITGA4
Cell-To-Cell Signaling and Interaction	adhesion of Ab-secreting B cells	1.22E-02	1	ITGA4
Immune Cell Trafficking	adhesion of Ab-secreting B cells	1.22E-02	1	ITGA4
Tissue Development	adhesion of Ab-secreting B cells	1.22E-02	1	ITGA4
Cell-To-Cell Signaling and Interaction	adhesion of sarcoma cell lines	1.22E-02	1	ITGA4
Tissue Development	adhesion of sarcoma cell lines	1.22E-02	1	ITGA4
Neurological Disease	allodynia of paw	1.22E-02	1	CCL22
Cell Death	apoptosis of medulloblastoma cells	1.22E-02	1	MEF2C
Connective Tissue Development and Function	apposition of trabecular bone	1.22E-02	1	PLCL2
Skeletal and Muscular System Development and Function	apposition of trabecular bone	1.22E-02	1	PLCL2
Cellular Assembly and Organization	assembly of fibrils	1.22E-02	1	MBP
Reproductive System Development and Function	birth	1.22E-02	1	TSIX
Cell Morphology	cell spreading of lymphoma cell lines	1.22E-02	1	PARVG
Cell Death	cell viability of monocyte-derived dendritic cells	1.22E-02	1	MX1
Inflammatory Response	chemoattraction of natural killer cells	1.22E-02	1	CCL22
Hematological System Development and Function	chemoattraction of natural killer cells	1.22E-02	1	CCL22
Cell-To-Cell Signaling and Interaction	chemoattraction of natural killer cells	1.22E-02	1	CCL22
Immune Cell Trafficking	chemoattraction of natural killer cells	1.22E-02	1	CCL22
Cellular Movement	chemoattraction of natural killer cells	1.22E-02	1	CCL22
Immunological Disease	common variable immunodeficiency	1.22E-02	1	TNFRSF13B
Genetic Disorder	common variable immunodeficiency	1.22E-02	1	TNFRSF13B
Cell Death	cytotoxicity of Th1 cells	1.22E-02	1	HLA-DRB1
Cell Death	cytotoxicity of splenocytes	1.22E-02	1	CD74
Embryonic Development	development of epicardium	1.22E-02	1	ITGA4
Organ Development	development of epicardium	1.22E-02	1	ITGA4
Organismal Development	development of epicardium	1.22E-02	1	ITGA4
Tissue Development	development of epicardium	1.22E-02	1	ITGA4
Connective Tissue Development and Function	development of epicardium	1.22E-02	1	ITGA4
Cardiovascular System Development and Function	development of epicardium	1.22E-02	1	ITGA4
Cellular Compromise	disorganization of myofiber	1.22E-02	1	MEF2C
Cellular Assembly and Organization	formation of phagocytic cups	1.22E-02	1	FGR
Small Molecule Biochemistry	hydrolysis of 2-arachidonoylglycerol	1.22E-02	1	MGLL
Lipid Metabolism	hydrolysis of 2-arachidonoylglycerol	1.22E-02	1	MGLL
Cellular Growth and Proliferation	induction of Th1 cells	1.22E-02	1	MBP
Hematological System Development and Function	induction of Th1 cells	1.22E-02	1	MBP
Cell-To-Cell Signaling and Interaction	induction of Th1 cells	1.22E-02	1	MBP
Genetic Disorder	initiation of acute myeloid leukemia	1.22E-02	1	RAC2
Cancer	initiation of acute myeloid leukemia	1.22E-02	1	RAC2
Hematological Disease	initiation of acute myeloid leukemia	1.22E-02	1	RAC2
Infectious Disease	localization of HIV-1	1.22E-02	1	LSP1 (includes EG:16985)
Hematological System Development and Function	maturation of plasma cells	1.22E-02	1	IRF4
Cellular Development	maturation of plasma cells	1.22E-02	1	IRF4
Hematopoiesis	maturation of plasma cells	1.22E-02	1	IRF4
Nervous System Development and Function	morphology of central nervous system	1.22E-02	1	MBP
Cell Death	necrosis of renal tubular epithelial cells	1.22E-02	1	IRF4
Organ Morphology	necrosis of renal tubular epithelial cells	1.22E-02	1	IRF4
Cancer	nodular hyperplasia	1.22E-02	1	TNFRSF13B
Cellular Growth and Proliferation	production of osteoclasts	1.22E-02	1	PAX5
Connective Tissue Development and Function	production of osteoclasts	1.22E-02	1	PAX5
Skeletal and Muscular System Development and Function	production of osteoclasts	1.22E-02	1	PAX5
Cell-To-Cell Signaling and Interaction	recruitment of leukemia cell lines	1.22E-02	1	ITGA4
Cellular Movement	recruitment of leukemia cell lines	1.22E-02	1	ITGA4
Inflammatory Response	regulation of mast cells	1.22E-02	1	FGR
Hematological System Development and Function	regulation of mast cells	1.22E-02	1	FGR
Cellular Function and Maintenance	regulation of mast cells	1.22E-02	1	FGR
Hypersensitivity Response	regulation of mast cells	1.22E-02	1	FGR
Antimicrobial Response	suppression of virus	1.22E-02	1	CCL22
Cell Death	survival of chronic lymphocytic leukemia B cells	1.22E-02	1	CD74
Cellular Function and Maintenance	transcytosis of HIV-1	1.22E-02	1	CD79A
Infectious Disease	transcytosis of HIV-1	1.22E-02	1	CD79A
Molecular Transport	transcytosis of HIV-1	1.22E-02	1	CD79A
Immunological Disease	juvenile rheumatoid arthritis	1.25E-02	3	CD74,HLA-DRA,HLA-DRB1
Inflammatory Disease	juvenile rheumatoid arthritis	1.25E-02	3	CD74,HLA-DRA,HLA-DRB1
Connective Tissue Disorders	juvenile rheumatoid arthritis	1.25E-02	3	CD74,HLA-DRA,HLA-DRB1
Skeletal and Muscular Disorders	juvenile rheumatoid arthritis	1.25E-02	3	CD74,HLA-DRA,HLA-DRB1
Cell Death	cell death of B lymphocytes	1.28E-02	3	MS4A1,POU2AF1,TNFRSF17
Cellular Movement	transmigration of cells	1.28E-02	3	CCL22,ITGA4,LSP1 (includes EG:16985)
Hematological System Development and Function	regulation of leukocytes	1.34E-02	2	FGR,HLA-B
Cellular Function and Maintenance	regulation of leukocytes	1.34E-02	2	FGR,HLA-B
Cell Death	cell survival	1.36E-02	11	BTLA,CD48,CD74,CD79A,FGR,IKZF2,MBP,MX1,RAC2,TNFRSF13B,TNFRSF17
Protein Synthesis	assembly of protein-protein complex	1.37E-02	3	CD74,HLA-DMA,TRAF1
Cell Signaling	assembly of protein-protein complex	1.37E-02	3	CD74,HLA-DMA,TRAF1
Post-Translational Modification	assembly of protein-protein complex	1.37E-02	3	CD74,HLA-DMA,TRAF1
Immunological Disease	delayed hypersensitive reaction	1.43E-02	3	CD74,HLA-DMA,MX1
Hematological System Development and Function	recruitment of eosinophils	1.46E-02	2	BTLA,FCER2
Cell-To-Cell Signaling and Interaction	recruitment of eosinophils	1.46E-02	2	BTLA,FCER2
Immune Cell Trafficking	recruitment of eosinophils	1.46E-02	2	BTLA,FCER2
Cellular Movement	recruitment of eosinophils	1.46E-02	2	BTLA,FCER2
Hypersensitivity Response	recruitment of eosinophils	1.46E-02	2	BTLA,FCER2
Hematological System Development and Function	quantity of antigen presenting cells	1.48E-02	4	CCL22,IRF4,IRF8,LSP1 (includes EG:16985)
Tissue Morphology	quantity of antigen presenting cells	1.48E-02	4	CCL22,IRF4,IRF8,LSP1 (includes EG:16985)
Inflammatory Response	adaptive immune response	1.52E-02	2	HLA-DQB1,PLCL2
Cellular Growth and Proliferation	colony formation of myeloid cells	1.52E-02	2	IRF8,RAC2
Hematological System Development and Function	colony formation of myeloid cells	1.52E-02	2	IRF8,RAC2
Hematopoiesis	colony formation of myeloid cells	1.52E-02	2	IRF8,RAC2
Humoral Immune Response	formation of germinal center	1.52E-02	2	MEF2C,POU2AF1
Lymphoid Tissue Structure and Development	formation of germinal center	1.52E-02	2	MEF2C,POU2AF1
Cell-To-Cell Signaling and Interaction	interaction of cells	1.52E-02	3	CCL22,HLA-DMA,ITGA4
Humoral Immune Response	abnormal morphology of germinal center	1.58E-02	2	POU2AF1,RGS1
Lymphoid Tissue Structure and Development	abnormal morphology of germinal center	1.58E-02	2	POU2AF1,RGS1
Embryonic Development	abnormal morphology of germinal center	1.58E-02	2	POU2AF1,RGS1
Organ Development	abnormal morphology of germinal center	1.58E-02	2	POU2AF1,RGS1
Organismal Development	abnormal morphology of germinal center	1.58E-02	2	POU2AF1,RGS1
Tissue Development	abnormal morphology of germinal center	1.58E-02	2	POU2AF1,RGS1
Hematological System Development and Function	chemotaxis of leukocyte cell lines	1.58E-02	2	CCL22,RGS1
Immune Cell Trafficking	chemotaxis of leukocyte cell lines	1.58E-02	2	CCL22,RGS1
Cellular Movement	chemotaxis of leukocyte cell lines	1.58E-02	2	CCL22,RGS1
Immunological Disease	Stevens-Johnson syndrome	1.63E-02	1	HLA-B
Dermatological Diseases and Conditions	Stevens-Johnson syndrome	1.63E-02	1	HLA-B
Gastrointestinal Disease	Stevens-Johnson syndrome	1.63E-02	1	HLA-B
Molecular Transport	accumulation of very long chain fatty acid	1.63E-02	1	CCL22
Small Molecule Biochemistry	accumulation of very long chain fatty acid	1.63E-02	1	CCL22
Lipid Metabolism	accumulation of very long chain fatty acid	1.63E-02	1	CCL22
Immunological Disease	agammaglobulinemia	1.63E-02	1	CD79A
Genetic Disorder	agammaglobulinemia	1.63E-02	1	CD79A
Hematological Disease	agammaglobulinemia	1.63E-02	1	CD79A
Hematological Disease	anisocytosis of red blood cells	1.63E-02	1	RAC2
Inflammatory Response	binding of bone-marrow-derived monocyte/macrophage precursor cells	1.63E-02	1	ITGA4
Hematological System Development and Function	binding of bone-marrow-derived monocyte/macrophage precursor cells	1.63E-02	1	ITGA4
Cell-To-Cell Signaling and Interaction	binding of bone-marrow-derived monocyte/macrophage precursor cells	1.63E-02	1	ITGA4
Immune Cell Trafficking	binding of bone-marrow-derived monocyte/macrophage precursor cells	1.63E-02	1	ITGA4
Antigen Presentation	binding of bone-marrow-derived monocyte/macrophage precursor cells	1.63E-02	1	ITGA4
Tissue Development	binding of bone-marrow-derived monocyte/macrophage precursor cells	1.63E-02	1	ITGA4
Cellular Assembly and Organization	binding of liposome	1.63E-02	1	FCER2
Post-Translational Modification	binding of protein fragment	1.63E-02	1	CD74
Immune Cell Trafficking	chemotaxis of splenocytes	1.63E-02	1	CCL22
Lymphoid Tissue Structure and Development	chemotaxis of splenocytes	1.63E-02	1	CCL22
Cellular Movement	chemotaxis of splenocytes	1.63E-02	1	CCL22
Cell Death	cytolysis of lymphoblastoid cell lines	1.63E-02	1	CD48
Cellular Growth and Proliferation	formation of granulocytes	1.63E-02	1	IRF8
Hematological System Development and Function	formation of granulocytes	1.63E-02	1	IRF8
Small Molecule Biochemistry	hydrolysis of glycerol	1.63E-02	1	MGLL
Carbohydrate Metabolism	hydrolysis of glycerol	1.63E-02	1	MGLL
Antimicrobial Response	inhibition of Influenza virus	1.63E-02	1	MX1
Cellular Development	maturation of progenitor cells	1.63E-02	1	IRF8
Immunological Disease	membranoproliferative glomerulonephritis	1.63E-02	1	MS4A1
Inflammatory Disease	membranoproliferative glomerulonephritis	1.63E-02	1	MS4A1
Renal and Urological Disease	membranoproliferative glomerulonephritis	1.63E-02	1	MS4A1
Hematological System Development and Function	migration of Th2 cells	1.63E-02	1	CCL22
Immune Cell Trafficking	migration of Th2 cells	1.63E-02	1	CCL22
Cell-mediated Immune Response	migration of Th2 cells	1.63E-02	1	CCL22
Cellular Movement	migration of Th2 cells	1.63E-02	1	CCL22
Cellular Movement	migration of pancreatic cancer cells	1.63E-02	1	MGLL
Inflammatory Response	presence of neutrophils	1.63E-02	1	FGR
Hematological System Development and Function	presence of neutrophils	1.63E-02	1	FGR
Cellular Function and Maintenance	presence of neutrophils	1.63E-02	1	FGR
Cellular Assembly and Organization	quantity of actin cytoskeleton	1.63E-02	1	BASP1
Cellular Response to Therapeutics	sensitivity of T lymphocytes	1.63E-02	1	CCL22
Cancer	transformation of B lymphocytes	1.63E-02	1	IRF4
Cellular Movement	translocation of neurons	1.63E-02	1	MGLL
Nervous System Development and Function	translocation of neurons	1.63E-02	1	MGLL
Molecular Transport	translocation of phosphatidylserine	1.63E-02	1	MS4A1
Small Molecule Biochemistry	translocation of phosphatidylserine	1.63E-02	1	MS4A1
Carbohydrate Metabolism	translocation of phosphatidylserine	1.63E-02	1	MS4A1
Lipid Metabolism	translocation of phosphatidylserine	1.63E-02	1	MS4A1
Infectious Disease	viremia	1.63E-02	1	HLA-DQB1
Genetic Disorder	pancreatic adenocarcinoma	1.65E-02	2	CD74,HLA-DRA
Cancer	pancreatic adenocarcinoma	1.65E-02	2	CD74,HLA-DRA
Endocrine System Disorders	pancreatic adenocarcinoma	1.65E-02	2	CD74,HLA-DRA
Gastrointestinal Disease	pancreatic adenocarcinoma	1.65E-02	2	CD74,HLA-DRA
Infectious Disease	viral entry by virus	1.65E-02	2	MGLL,SLAMF1
Cell Signaling	mobilization of Ca2+	1.69E-02	5	CCL22,FCER2,HLA-A,MBP,RAC2
Molecular Transport	mobilization of Ca2+	1.69E-02	5	CCL22,FCER2,HLA-A,MBP,RAC2
Vitamin and Mineral Metabolism	mobilization of Ca2+	1.69E-02	5	CCL22,FCER2,HLA-A,MBP,RAC2
Hematological System Development and Function	function of myeloid cells	1.70E-02	4	FCER2,FGR,RAC2,SLAMF1
Cellular Function and Maintenance	function of myeloid cells	1.70E-02	4	FCER2,FGR,RAC2,SLAMF1
Skeletal and Muscular Disorders	Parkinson's disease	1.82E-02	4	ARHGDIB,CD74,HLA-B,MBP
Genetic Disorder	Parkinson's disease	1.82E-02	4	ARHGDIB,CD74,HLA-B,MBP
Neurological Disease	Parkinson's disease	1.82E-02	4	ARHGDIB,CD74,HLA-B,MBP
Molecular Transport	accumulation of lipid	1.84E-02	4	CCL22,IRF8,MGLL,PIK3R5
Small Molecule Biochemistry	accumulation of lipid	1.84E-02	4	CCL22,IRF8,MGLL,PIK3R5
Lipid Metabolism	accumulation of lipid	1.84E-02	4	CCL22,IRF8,MGLL,PIK3R5
Inflammatory Response	activation of cytotoxic T cells	1.85E-02	2	CCL22,HLA-A
Hematological System Development and Function	activation of cytotoxic T cells	1.85E-02	2	CCL22,HLA-A
Cell-To-Cell Signaling and Interaction	activation of cytotoxic T cells	1.85E-02	2	CCL22,HLA-A
Immune Cell Trafficking	activation of cytotoxic T cells	1.85E-02	2	CCL22,HLA-A
Gene Expression	methylation of DNA	1.85E-02	2	TSIX,XIST
DNA Replication, Recombination, and Repair	methylation of DNA	1.85E-02	2	TSIX,XIST
Cellular Movement	infiltration of cells	1.86E-02	5	CCL22,CD48,IRF8,ITGA4,RAC2
Hematological System Development and Function	differentiation of hematopoietic progenitor cells	1.87E-02	4	BLK,IRF8,MEF2C,PAX5
Cellular Development	differentiation of hematopoietic progenitor cells	1.87E-02	4	BLK,IRF8,MEF2C,PAX5
Hematopoiesis	differentiation of hematopoietic progenitor cells	1.87E-02	4	BLK,IRF8,MEF2C,PAX5
Cell Signaling	binding of GTP	1.92E-02	2	GNG2,MBP
Small Molecule Biochemistry	binding of GTP	1.92E-02	2	GNG2,MBP
Nucleic Acid Metabolism	binding of GTP	1.92E-02	2	GNG2,MBP
Hematological System Development and Function	differentiation of myeloid cells	1.94E-02	4	IRF8,MEF2C,PAX5,RAC2
Cellular Development	differentiation of myeloid cells	1.94E-02	4	IRF8,MEF2C,PAX5,RAC2
Hematopoiesis	differentiation of myeloid cells	1.94E-02	4	IRF8,MEF2C,PAX5,RAC2
Cancer	uterine cancer	1.98E-02	8	ARHGDIB,HLA-A,HLA-B,IFI44L,ITGA4,LSP1 (includes EG:16985),MEF2C,TNFRSF13B
Reproductive System Disease	uterine cancer	1.98E-02	8	ARHGDIB,HLA-A,HLA-B,IFI44L,ITGA4,LSP1 (includes EG:16985),MEF2C,TNFRSF13B
Cellular Function and Maintenance	clearance of cells	1.99E-02	2	CCL22,RAC2
Cell Death	clearance of cells	1.99E-02	2	CCL22,RAC2
Cell Death	cytolysis of natural killer cells	1.99E-02	2	CD48,SLAMF7
Cellular Movement	extravasation of cells	1.99E-02	2	CYTIP,LSP1 (includes EG:16985)
Tissue Morphology	quantity of lymphatic system cells	1.99E-02	4	ARHGDIB,IRF8,POU2AF1,TNFRSF13B
Lymphoid Tissue Structure and Development	quantity of lymphatic system cells	1.99E-02	4	ARHGDIB,IRF8,POU2AF1,TNFRSF13B
Cell Morphology	morphology of cells	2.01E-02	13	CD79A,CYTIP,FGR,HLA-DMA,HLA-DQA1,HLA-DQB1,IRF4,IRF8,LSP1 (includes EG:16985),LY75,MBP,POU2AF1,SRGN
Cellular Development	differentiation of cells	2.01E-02	15	BLK,CD74,CD79A,HLA-DMA,HLA-DOA,HLA-DQA1,HLA-DQB1,IRF4,IRF8,MBP,MEF2C,PAX5,PLCL2,POU2AF1,RAC2
Inflammatory Disease	Wegener's granulomatosis	2.03E-02	1	MS4A1
Cardiovascular Disease	Wegener's granulomatosis	2.03E-02	1	MS4A1
Cell-To-Cell Signaling and Interaction	adhesion of small cell lung cancer cells	2.03E-02	1	ITGA4
Cellular Compromise	adhesion of small cell lung cancer cells	2.03E-02	1	ITGA4
Tissue Development	adhesion of small cell lung cancer cells	2.03E-02	1	ITGA4
Tumor Morphology	adhesion of small cell lung cancer cells	2.03E-02	1	ITGA4
Cellular Development	adipogenesis of mesenchymal stem cells	2.03E-02	1	TNFRSF19
Tissue Development	adipogenesis of mesenchymal stem cells	2.03E-02	1	TNFRSF19
Connective Tissue Development and Function	adipogenesis of mesenchymal stem cells	2.03E-02	1	TNFRSF19
Connective Tissue Development and Function	bone mineral density of vertebral column	2.03E-02	1	RAC2
Skeletal and Muscular System Development and Function	bone mineral density of vertebral column	2.03E-02	1	RAC2
Nervous System Development and Function	bone mineral density of vertebral column	2.03E-02	1	RAC2
Hematological System Development and Function	commitment of B lymphocytes	2.03E-02	1	PAX5
Humoral Immune Response	commitment of B lymphocytes	2.03E-02	1	PAX5
Cellular Development	commitment of B lymphocytes	2.03E-02	1	PAX5
Hematopoiesis	commitment of B lymphocytes	2.03E-02	1	PAX5
Cell Morphology	deformability of red blood cells	2.03E-02	1	RAC2
Cellular Compromise	deformability of red blood cells	2.03E-02	1	RAC2
Organ Development	formation of mesencephalon	2.03E-02	1	PAX5
Nervous System Development and Function	formation of mesencephalon	2.03E-02	1	PAX5
Cellular Growth and Proliferation	generation of plasma cells	2.03E-02	1	IRF4
Hematological System Development and Function	generation of plasma cells	2.03E-02	1	IRF4
Humoral Immune Response	generation of plasma cells	2.03E-02	1	IRF4
Tissue Development	generation of plasma cells	2.03E-02	1	IRF4
Small Molecule Biochemistry	hydrolysis of arachidonic acid	2.03E-02	1	MGLL
Lipid Metabolism	hydrolysis of arachidonic acid	2.03E-02	1	MGLL
Immunological Disease	hyperproliferation of mast precursor cells	2.03E-02	1	RAC2
Cancer	hyperproliferation of mast precursor cells	2.03E-02	1	RAC2
Hematological Disease	hyperproliferation of mast precursor cells	2.03E-02	1	RAC2
Cellular Growth and Proliferation	inhibition of monocytes	2.03E-02	1	ITGA4
Hematological System Development and Function	inhibition of monocytes	2.03E-02	1	ITGA4
Cellular Movement	invasion of colon carcinoma cells	2.03E-02	1	CD53
Tumor Morphology	invasion of colon carcinoma cells	2.03E-02	1	CD53
Cellular Function and Maintenance	loss of microtubules	2.03E-02	1	GPR15
Cellular Compromise	loss of microtubules	2.03E-02	1	GPR15
Cellular Assembly and Organization	loss of microtubules	2.03E-02	1	GPR15
Immunological Disease	onset of experimental autoimmune encephalomyelitis	2.03E-02	1	MBP
Inflammatory Disease	onset of experimental autoimmune encephalomyelitis	2.03E-02	1	MBP
Neurological Disease	onset of experimental autoimmune encephalomyelitis	2.03E-02	1	MBP
Cellular Growth and Proliferation	proliferation of double-negative T lymphocyte	2.03E-02	1	CD79A
Hematological System Development and Function	proliferation of double-negative T lymphocyte	2.03E-02	1	CD79A
Cellular Function and Maintenance	proliferation of double-negative T lymphocyte	2.03E-02	1	CD79A
Cellular Development	proliferation of double-negative T lymphocyte	2.03E-02	1	CD79A
Hematopoiesis	proliferation of double-negative T lymphocyte	2.03E-02	1	CD79A
Lymphoid Tissue Structure and Development	proliferation of double-negative T lymphocyte	2.03E-02	1	CD79A
Cell-mediated Immune Response	proliferation of double-negative T lymphocyte	2.03E-02	1	CD79A
Hematological System Development and Function	quantity of B-1b lymphocytes	2.03E-02	1	IRF8
Humoral Immune Response	quantity of B-1b lymphocytes	2.03E-02	1	IRF8
Tissue Morphology	quantity of B-1b lymphocytes	2.03E-02	1	IRF8
Hematological System Development and Function	quantity of transitional type 2 B lymphocytes	2.03E-02	1	TNFRSF13B
Humoral Immune Response	quantity of transitional type 2 B lymphocytes	2.03E-02	1	TNFRSF13B
Tissue Morphology	quantity of transitional type 2 B lymphocytes	2.03E-02	1	TNFRSF13B
Hematopoiesis	quantity of transitional type 2 B lymphocytes	2.03E-02	1	TNFRSF13B
Infectious Disease	viral entry by Ebola virus - Ivory Coast (Tai) strain	2.03E-02	1	MGLL
Infectious Disease	viral entry by Reston ebolavirus	2.03E-02	1	MGLL
Infectious Disease	viral entry by Sudan ebolavirus	2.03E-02	1	MGLL
Cell Death	cytotoxicity of lymphocytes	2.04E-02	3	CD48,HLA-A,HLA-DRB1
Cell Death	necrosis of organ	2.04E-02	3	IRF4,IRF8,TRAF1
Organ Morphology	necrosis of organ	2.04E-02	3	IRF4,IRF8,TRAF1
Inflammatory Response	inflammation of kidney	2.06E-02	2	CCL22,TNFRSF13B
Cellular Growth and Proliferation	growth of blood cells	2.10E-02	4	IRF8,RAC2,SLAMF1,SRGN
Cellular Development	growth of blood cells	2.10E-02	4	IRF8,RAC2,SLAMF1,SRGN
Immunological Disease	T-cell leukemia	2.13E-02	2	IRF4,PAX5
Cancer	T-cell leukemia	2.13E-02	2	IRF4,PAX5
Hematological Disease	T-cell leukemia	2.13E-02	2	IRF4,PAX5
Tissue Morphology	remodeling of blood vessel	2.13E-02	2	ITGA4,MEF2C
Cell Death	cell death of lymphocytes	2.20E-02	5	MS4A1,POU2AF1,RAC2,TNFRSF17,TRAF1
Lymphoid Tissue Structure and Development	abnormal morphology of spleen	2.26E-02	4	HLA-DQB1,IRF4,IRF8,TNFRSF13B
Organ Morphology	abnormal morphology of spleen	2.26E-02	4	HLA-DQB1,IRF4,IRF8,TNFRSF13B
Cellular Development	differentiation of bone marrow cells	2.28E-02	3	IRF8,MEF2C,PAX5
Hematopoiesis	differentiation of bone marrow cells	2.28E-02	3	IRF8,MEF2C,PAX5
Cellular Growth and Proliferation	growth of bone marrow cells	2.28E-02	2	IRF8,RAC2
Cellular Development	growth of bone marrow cells	2.28E-02	2	IRF8,RAC2
Lymphoid Tissue Structure and Development	growth of bone marrow cells	2.28E-02	2	IRF8,RAC2
Hematological Disease	leukocytosis	2.35E-02	2	ITGA4,RAC2
Organismal Injury and Abnormalities	leukocytosis	2.35E-02	2	ITGA4,RAC2
Hematological System Development and Function	maturation of B lymphocytes	2.35E-02	2	IRF4,TNFRSF13B
Cellular Development	maturation of B lymphocytes	2.35E-02	2	IRF4,TNFRSF13B
Hematopoiesis	maturation of B lymphocytes	2.35E-02	2	IRF4,TNFRSF13B
Cellular Assembly and Organization	rearrangement of cytoskeleton	2.35E-02	2	ITGA4,RAC2
Inflammatory Response	recruitment of neutrophils	2.36E-02	3	CCL22,LSP1 (includes EG:16985),PIK3R5
Hematological System Development and Function	recruitment of neutrophils	2.36E-02	3	CCL22,LSP1 (includes EG:16985),PIK3R5
Cell-To-Cell Signaling and Interaction	recruitment of neutrophils	2.36E-02	3	CCL22,LSP1 (includes EG:16985),PIK3R5
Immune Cell Trafficking	recruitment of neutrophils	2.36E-02	3	CCL22,LSP1 (includes EG:16985),PIK3R5
Cellular Movement	recruitment of neutrophils	2.36E-02	3	CCL22,LSP1 (includes EG:16985),PIK3R5
Cell Death	apoptosis of vascular smooth muscle cells	2.43E-02	2	HLA-B,HLA-DMA
Immunological Disease	hyperproliferation of leukocytes	2.43E-02	2	PLCL2,RAC2
Cancer	hyperproliferation of leukocytes	2.43E-02	2	PLCL2,RAC2
Hematological Disease	hyperproliferation of leukocytes	2.43E-02	2	PLCL2,RAC2
Hematological System Development and Function	adhesion of Th1 cells	2.43E-02	1	ITGA4
Cell-To-Cell Signaling and Interaction	adhesion of Th1 cells	2.43E-02	1	ITGA4
Immune Cell Trafficking	adhesion of Th1 cells	2.43E-02	1	ITGA4
Cell-mediated Immune Response	adhesion of Th1 cells	2.43E-02	1	ITGA4
Cellular Movement	adhesion of Th1 cells	2.43E-02	1	ITGA4
Tissue Development	adhesion of Th1 cells	2.43E-02	1	ITGA4
Cell Death	apoptosis of sarcoma cell lines	2.43E-02	1	IRF8
Cell-To-Cell Signaling and Interaction	binding of high endothelial postcapillary venule	2.43E-02	1	ITGA4
Tissue Development	binding of high endothelial postcapillary venule	2.43E-02	1	ITGA4
Cardiovascular System Development and Function	binding of high endothelial postcapillary venule	2.43E-02	1	ITGA4
Cardiovascular Disease	bleeding of heart	2.43E-02	1	ITGA4
Organismal Injury and Abnormalities	bleeding of heart	2.43E-02	1	ITGA4
Hematological Disease	cytosis of red blood cells	2.43E-02	1	RAC2
Organismal Injury and Abnormalities	cytosis of red blood cells	2.43E-02	1	RAC2
Cellular Function and Maintenance	endocytosis by dendritic cells	2.43E-02	1	LY75
Nervous System Development and Function	ensheathment of axons	2.43E-02	1	MBP
Neurological Disease	hypomyelination of axons	2.43E-02	1	MBP
Dermatological Diseases and Conditions	idiopathic thrombocytopenic purpura	2.43E-02	1	MS4A1
Hematological Disease	idiopathic thrombocytopenic purpura	2.43E-02	1	MS4A1
Inflammatory Response	immune response of cytotoxic T cells	2.43E-02	1	HLA-DQB1
Cell-To-Cell Signaling and Interaction	immune response of cytotoxic T cells	2.43E-02	1	HLA-DQB1
Immunological Disease	infection of monocyte-derived dendritic cells	2.43E-02	1	MGLL
Hematological Disease	infection of monocyte-derived dendritic cells	2.43E-02	1	MGLL
Infectious Disease	infection of monocyte-derived dendritic cells	2.43E-02	1	MGLL
Hematological System Development and Function	migration of peripheral T lymphocyte	2.43E-02	1	RGS1
Immune Cell Trafficking	migration of peripheral T lymphocyte	2.43E-02	1	RGS1
Cell-mediated Immune Response	migration of peripheral T lymphocyte	2.43E-02	1	RGS1
Cellular Movement	migration of peripheral T lymphocyte	2.43E-02	1	RGS1
Cell Morphology	morphology of myelin sheath	2.43E-02	1	MBP
Nervous System Development and Function	morphology of myelin sheath	2.43E-02	1	MBP
Inflammatory Disease	nephrotoxic nephritis	2.43E-02	1	HLA-DQB1
Renal and Urological Disease	nephrotoxic nephritis	2.43E-02	1	HLA-DQB1
Cancer	quantity of secondary tumor	2.43E-02	1	MX1
Hematological System Development and Function	recruitment of Th2 cells	2.43E-02	1	CCL22
Cell-To-Cell Signaling and Interaction	recruitment of Th2 cells	2.43E-02	1	CCL22
Immune Cell Trafficking	recruitment of Th2 cells	2.43E-02	1	CCL22
Cell-mediated Immune Response	recruitment of Th2 cells	2.43E-02	1	CCL22
Cellular Movement	recruitment of Th2 cells	2.43E-02	1	CCL22
Infectious Disease	viral entry by Zaire ebolavirus	2.43E-02	1	MGLL
Cellular Growth and Proliferation	formation of leukocytes	2.59E-02	2	IRF8,PAX5
Hematological System Development and Function	differentiation of antigen presenting cells	2.61E-02	3	IRF4,IRF8,PAX5
Cellular Development	differentiation of antigen presenting cells	2.61E-02	3	IRF4,IRF8,PAX5
Hematopoiesis	differentiation of antigen presenting cells	2.61E-02	3	IRF4,IRF8,PAX5
Cellular Growth and Proliferation	stimulation of cells	2.64E-02	4	CCL22,CD74,MBP,SLAMF1
Cell-To-Cell Signaling and Interaction	stimulation of cells	2.64E-02	4	CCL22,CD74,MBP,SLAMF1
Cell-To-Cell Signaling and Interaction	adhesion of leukemia cell lines	2.75E-02	2	CYTIP,ITGA4
Tissue Development	adhesion of leukemia cell lines	2.75E-02	2	CYTIP,ITGA4
Cell Signaling	hydrolysis of GTP	2.75E-02	2	GNG2,RAC2
Small Molecule Biochemistry	hydrolysis of GTP	2.75E-02	2	GNG2,RAC2
Nucleic Acid Metabolism	hydrolysis of GTP	2.75E-02	2	GNG2,RAC2
DNA Replication, Recombination, and Repair	hydrolysis of GTP	2.75E-02	2	GNG2,RAC2
Cell Morphology	abnormal morphology of megakaryocytes	2.83E-02	1	IRF8
Hematopoiesis	abnormal morphology of megakaryocytes	2.83E-02	1	IRF8
Lymphoid Tissue Structure and Development	abnormal morphology of megakaryocytes	2.83E-02	1	IRF8
Tissue Morphology	abnormal morphology of sinus venosus	2.83E-02	1	MEF2C
Hematological System Development and Function	arrest in cell rolling of eosinophils	2.83E-02	1	ITGA4
Immune Cell Trafficking	arrest in cell rolling of eosinophils	2.83E-02	1	ITGA4
Cellular Movement	arrest in cell rolling of eosinophils	2.83E-02	1	ITGA4
Hypersensitivity Response	arrest in cell rolling of eosinophils	2.83E-02	1	ITGA4
Hematological System Development and Function	cell rolling of Th1 cells	2.83E-02	1	ITGA4
Immune Cell Trafficking	cell rolling of Th1 cells	2.83E-02	1	ITGA4
Cell-mediated Immune Response	cell rolling of Th1 cells	2.83E-02	1	ITGA4
Cellular Movement	cell rolling of Th1 cells	2.83E-02	1	ITGA4
Cell Death	cell viability of nervous tissue cell lines	2.83E-02	1	MBP
Nervous System Development and Function	cell viability of nervous tissue cell lines	2.83E-02	1	MBP
Inflammatory Response	chemotaxis of Th1 cells	2.83E-02	1	CCL22
Hematological System Development and Function	chemotaxis of Th1 cells	2.83E-02	1	CCL22
Immune Cell Trafficking	chemotaxis of Th1 cells	2.83E-02	1	CCL22
Cell-mediated Immune Response	chemotaxis of Th1 cells	2.83E-02	1	CCL22
Cellular Movement	chemotaxis of Th1 cells	2.83E-02	1	CCL22
Inflammatory Response	chemotaxis of Th2 cells	2.83E-02	1	CCL22
Hematological System Development and Function	chemotaxis of Th2 cells	2.83E-02	1	CCL22
Immune Cell Trafficking	chemotaxis of Th2 cells	2.83E-02	1	CCL22
Cell-mediated Immune Response	chemotaxis of Th2 cells	2.83E-02	1	CCL22
Cellular Movement	chemotaxis of Th2 cells	2.83E-02	1	CCL22
Cellular Function and Maintenance	density of microtubules	2.83E-02	1	MBP
Cellular Assembly and Organization	density of microtubules	2.83E-02	1	MBP
Cellular Development	development of dopaminergic neurons	2.83E-02	1	PAX5
Tissue Development	development of dopaminergic neurons	2.83E-02	1	PAX5
Nervous System Development and Function	development of dopaminergic neurons	2.83E-02	1	PAX5
Hematological System Development and Function	differentiation of common lymphoid progenitor cells	2.83E-02	1	PAX5
Cellular Development	differentiation of common lymphoid progenitor cells	2.83E-02	1	PAX5
Hematopoiesis	differentiation of common lymphoid progenitor cells	2.83E-02	1	PAX5
Small Molecule Biochemistry	dissociation of GDP	2.83E-02	1	ARHGDIB
Nucleic Acid Metabolism	dissociation of GDP	2.83E-02	1	ARHGDIB
Immunological Disease	experimental allergic encephalomyelitis (chronic relapsing)	2.83E-02	1	MBP
Inflammatory Disease	experimental allergic encephalomyelitis (chronic relapsing)	2.83E-02	1	MBP
Neurological Disease	experimental allergic encephalomyelitis (chronic relapsing)	2.83E-02	1	MBP
Hematological System Development and Function	lifespan of B lymphocytes	2.83E-02	1	CD79A
Cellular Development	lifespan of B lymphocytes	2.83E-02	1	CD79A
Cell Death	lifespan of B lymphocytes	2.83E-02	1	CD79A
Cellular Development	maturation of myeloid dendritic cells	2.83E-02	1	IRF8
Hematopoiesis	maturation of myeloid dendritic cells	2.83E-02	1	IRF8
Tissue Development	morphogenesis of cartilage tissue	2.83E-02	1	MEF2C
Connective Tissue Development and Function	morphogenesis of cartilage tissue	2.83E-02	1	MEF2C
Skeletal and Muscular System Development and Function	morphogenesis of cartilage tissue	2.83E-02	1	MEF2C
Cellular Growth and Proliferation	proliferation of memory B cells	2.83E-02	1	SLAMF7
Hematological System Development and Function	proliferation of memory B cells	2.83E-02	1	SLAMF7
Humoral Immune Response	proliferation of memory B cells	2.83E-02	1	SLAMF7
Immunological Disease	hypoplasia of lymphoid organ	2.92E-02	3	ARHGDIB,CYTIP,POU2AF1
Developmental Disorder	hypoplasia of lymphoid organ	2.92E-02	3	ARHGDIB,CYTIP,POU2AF1
Hematological System Development and Function	binding of T lymphocytes	2.99E-02	2	HLA-DMA,ITGA4
Cell-To-Cell Signaling and Interaction	binding of T lymphocytes	2.99E-02	2	HLA-DMA,ITGA4
Tissue Development	binding of T lymphocytes	2.99E-02	2	HLA-DMA,ITGA4
Cellular Assembly and Organization	binding of cellular membrane	3.08E-02	2	GNG2,TNFRSF17
Cell Death	cell death of tumor cell lines	3.13E-02	11	CD48,FCER2,FGR,IRF4,IRF8,ITGA4,LSP1 (includes EG:16985),MBP,MEF2C,MS4A1,TRAF1
Inflammatory Response	quantity of macrophages	3.20E-02	3	CCL22,IRF8,LSP1 (includes EG:16985)
Hematological System Development and Function	quantity of macrophages	3.20E-02	3	CCL22,IRF8,LSP1 (includes EG:16985)
Tissue Morphology	quantity of macrophages	3.20E-02	3	CCL22,IRF8,LSP1 (includes EG:16985)
Antigen Presentation	quantity of macrophages	3.20E-02	3	CCL22,IRF8,LSP1 (includes EG:16985)

## Sheet: (IPA) Leukemia
© 2000-2012 Ingenuity Systems, Inc. All rights reserved.
Category	Functions Annotation	p-Value	# Molecules	Molecules
Cellular Development	differentiation of megakaryocytes	2.14E-06	4	GATA1,GATA2,NFE2,TAL1
Hematological System Development and Function	differentiation of megakaryocytes	2.14E-06	4	GATA1,GATA2,NFE2,TAL1
Hematopoiesis	differentiation of megakaryocytes	2.14E-06	4	GATA1,GATA2,NFE2,TAL1
Hematological System Development and Function	survival of red blood cells	3.04E-06	3	GATA1,NFE2,TAL1
Cell Death	survival of red blood cells	3.04E-06	3	GATA1,NFE2,TAL1
Cellular Development	maturation of megakaryocytes	3.86E-06	3	GATA1,NFE2,TAL1
Hematological System Development and Function	maturation of megakaryocytes	3.86E-06	3	GATA1,NFE2,TAL1
Hematopoiesis	maturation of megakaryocytes	3.86E-06	3	GATA1,NFE2,TAL1
Hematological Disease	anemia	5.68E-06	7	CFH,GATA1,GATA2,NFE2,RHAG,SPTA1,TAL1
Infectious Disease	severe acute respiratory syndrome	7.15E-06	5	HBE1,HBG1,HBG2,NFE2,TAL1
Respiratory Disease	severe acute respiratory syndrome	7.15E-06	5	HBE1,HBG1,HBG2,NFE2,TAL1
Cell Death	cell death	1.30E-05	21	ALDH1A2,AMOTL1,ANGPT1,ANXA1,CFH,CTCFL,DIRAS3,GALNT5,GATA1,GATA2,GSTP1,HOXB9,KCNH2,MSN,NFE2,PRAME,PRKAR2B,PRKCB,RHAG,TAL1,VIM
Cellular Development	differentiation of leukemia cell lines	1.46E-05	5	GATA1,GATA2,PRKAR2B,PRKCB,TAL1
Cell Morphology	deformation of red blood cells	1.51E-05	2	HBE1,NFE2
Cellular Compromise	deformation of red blood cells	1.51E-05	2	HBE1,NFE2
Cancer	prostate cancer	2.93E-05	8	ALDH1A2,ANGPT1,CFH,DIRAS3,FLNC,GSTP1,MAGEC2 (includes others),PRKCB
Genetic Disorder	prostate cancer	2.93E-05	8	ALDH1A2,ANGPT1,CFH,DIRAS3,FLNC,GSTP1,MAGEC2 (includes others),PRKCB
Reproductive System Disease	prostate cancer	2.93E-05	8	ALDH1A2,ANGPT1,CFH,DIRAS3,FLNC,GSTP1,MAGEC2 (includes others),PRKCB
Hematological Disease	hereditary persistence of fetal hemoglobin	3.01E-05	2	HBG1,HBG2
Genetic Disorder	hereditary persistence of fetal hemoglobin	3.01E-05	2	HBG1,HBG2
Hematological System Development and Function	survival of erythroid cells	3.01E-05	2	GATA1,TAL1
Cell Death	survival of erythroid cells	3.01E-05	2	GATA1,TAL1
Cell Cycle	polyploidization of megakaryocytes	5.01E-05	2	GATA1,TAL1
Inflammatory Response	polyploidization of megakaryocytes	5.01E-05	2	GATA1,TAL1
Cellular Growth and Proliferation	formation of blood cells	5.44E-05	4	GATA1,GATA2,NFE2,TAL1
Cancer	genital tumor	6.36E-05	10	ALDH1A2,ANGPT1,CFH,DIRAS3,FLNC,GSTP1,MAGEC2 (includes others),PRAME,PRKCB,VIM
Reproductive System Disease	genital tumor	6.36E-05	10	ALDH1A2,ANGPT1,CFH,DIRAS3,FLNC,GSTP1,MAGEC2 (includes others),PRAME,PRKCB,VIM
Hematopoiesis	formation of proplatelets	7.50E-05	2	GATA1,NFE2
Cellular Assembly and Organization	formation of proplatelets	7.50E-05	2	GATA1,NFE2
Organismal Survival	organismal death	9.33E-05	13	ALDH1A2,ANGPT1,ANXA1,CFH,FLNC,GATA1,GSTP1,INSIG1,KCNH2,MSN,NFE2,TAL1,VIM
Hematopoiesis	abnormal morphology of megakaryocytes	1.05E-04	2	GATA1,NFE2
Cell Morphology	abnormal morphology of megakaryocytes	1.05E-04	2	GATA1,NFE2
Lymphoid Tissue Structure and Development	abnormal morphology of megakaryocytes	1.05E-04	2	GATA1,NFE2
Hematological System Development and Function	megakaryopoiesis	1.05E-04	2	GATA1,NFE2
Hematopoiesis	megakaryopoiesis	1.05E-04	2	GATA1,NFE2
Cellular Development	hematopoiesis of blood cells	1.25E-04	4	ANGPT1,GATA1,SPTA1,TAL1
Hematological System Development and Function	hematopoiesis of blood cells	1.25E-04	4	ANGPT1,GATA1,SPTA1,TAL1
Hematopoiesis	hematopoiesis of blood cells	1.25E-04	4	ANGPT1,GATA1,SPTA1,TAL1
Cellular Development	differentiation of tumor cell lines	1.33E-04	6	GATA1,GATA2,PRAME,PRKAR2B,PRKCB,TAL1
Hematological System Development and Function	formation of megakaryocytes	1.40E-04	2	GATA2,NFE2
Hematopoiesis	formation of megakaryocytes	1.40E-04	2	GATA2,NFE2
Cellular Growth and Proliferation	formation of megakaryocytes	1.40E-04	2	GATA2,NFE2
Lymphoid Tissue Structure and Development	formation of megakaryocytes	1.40E-04	2	GATA2,NFE2
Cell Morphology	morphology of leukemia cell lines	1.40E-04	2	GATA1,NFE2
Cardiovascular System Development and Function	size of artery	1.40E-04	2	ANGPT1,VIM
Organismal Development	size of artery	1.40E-04	2	ANGPT1,VIM
Tissue Morphology	size of artery	1.40E-04	2	ANGPT1,VIM
Cancer	adenocarcinoma	1.73E-04	9	ALDH1A2,ANGPT1,ANXA1,CFH,DIRAS3,FLNC,GSTP1,NMU,VIM
Cellular Development	differentiation	2.13E-04	14	ALDH1A2,ANGPT1,ANXA1,FLNC,GATA1,GATA2,HOXB9,INSIG1,NFE2,PRAME,PRKAR2B,PRKCB,TAL1,VIM
Cell Death	apoptosis	2.66E-04	16	ALDH1A2,AMOTL1,ANGPT1,ANXA1,CFH,DIRAS3,GATA1,GSTP1,HOXB9,KCNH2,MSN,PRAME,PRKAR2B,PRKCB,TAL1,VIM
Hematological Disease	spherocytosis	2.73E-04	2	GATA1,SPTA1
Organismal Injury and Abnormalities	spherocytosis	2.73E-04	2	GATA1,SPTA1
Hematological Disease	hemolytic anemia	2.75E-04	3	CFH,RHAG,SPTA1
Gene Expression	binding of DNA	2.98E-04	7	DIRAS3,FGF13,GATA1,GATA2,GSTP1,HBE1,TAL1
Cellular Development	proliferation of megakaryocytes	3.27E-04	2	NFE2,TAL1
Hematological System Development and Function	proliferation of megakaryocytes	3.27E-04	2	NFE2,TAL1
Hematopoiesis	proliferation of megakaryocytes	3.27E-04	2	NFE2,TAL1
Inflammatory Response	proliferation of megakaryocytes	3.27E-04	2	NFE2,TAL1
Cellular Growth and Proliferation	proliferation of megakaryocytes	3.27E-04	2	NFE2,TAL1
Lymphoid Tissue Structure and Development	proliferation of megakaryocytes	3.27E-04	2	NFE2,TAL1
Cellular Development	differentiation of cells	4.28E-04	13	ALDH1A2,ANGPT1,ANXA1,FLNC,GATA1,GATA2,INSIG1,NFE2,PRAME,PRKAR2B,PRKCB,TAL1,VIM
Cellular Development	development of erythroid cells	4.50E-04	2	GATA1,GATA2
Hematological System Development and Function	development of erythroid cells	4.50E-04	2	GATA1,GATA2
Hematopoiesis	development of erythroid cells	4.50E-04	2	GATA1,GATA2
Organismal Development	development of erythroid cells	4.50E-04	2	GATA1,GATA2
Tissue Development	development of erythroid cells	4.50E-04	2	GATA1,GATA2
Cell Morphology	morphology of tumor cell lines	4.70E-04	4	GATA1,NFE2,PRKAR2B,VIM
Hematopoiesis	morphology of bone marrow cells	5.10E-04	3	GATA1,NFE2,TAL1
Cell Morphology	morphology of bone marrow cells	5.10E-04	3	GATA1,NFE2,TAL1
Lymphoid Tissue Structure and Development	morphology of bone marrow cells	5.10E-04	3	GATA1,NFE2,TAL1
Hematological System Development and Function	formation of blood platelets	5.18E-04	2	GATA1,TAL1
Inflammatory Response	formation of blood platelets	5.18E-04	2	GATA1,TAL1
Cellular Growth and Proliferation	formation of blood platelets	5.18E-04	2	GATA1,TAL1
Hematological System Development and Function	hematopoiesis of embryo	5.18E-04	2	GATA1,TAL1
Hematopoiesis	hematopoiesis of embryo	5.18E-04	2	GATA1,TAL1
Organismal Development	hematopoiesis of embryo	5.18E-04	2	GATA1,TAL1
Embryonic Development	hematopoiesis of embryo	5.18E-04	2	GATA1,TAL1
Cellular Assembly and Organization	organization of filaments	5.39E-04	4	ADAMTS14,MSN,SPTA1,VIM
Cellular Function and Maintenance	organization of filaments	5.39E-04	4	ADAMTS14,MSN,SPTA1,VIM
Gene Expression	expression of gene	5.91E-04	2	CTCFL,DIRAS3
Cell Death	permeability of endothelial cell lines	5.91E-04	2	AMOTL1,ANGPT1
Cell Morphology	permeability of endothelial cell lines	5.91E-04	2	AMOTL1,ANGPT1
Cardiovascular System Development and Function	permeability of endothelial cell lines	5.91E-04	2	AMOTL1,ANGPT1
Cellular Function and Maintenance	permeability of endothelial cell lines	5.91E-04	2	AMOTL1,ANGPT1
Cellular Development	differentiation of stem cells	6.57E-04	4	ANGPT1,GATA2,NFE2,TAL1
Cell Morphology	cell spreading of kidney cell lines	6.69E-04	2	FLNC,VIM
Renal and Urological System Development and Function	cell spreading of kidney cell lines	6.69E-04	2	FLNC,VIM
Hematological System Development and Function	morphology of blood platelets	6.69E-04	2	GATA1,NFE2
Cell Morphology	morphology of blood platelets	6.69E-04	2	GATA1,NFE2
Inflammatory Response	morphology of blood platelets	6.69E-04	2	GATA1,NFE2
Cancer	ovarian cancer	6.72E-04	6	ALDH1A2,CFH,DIRAS3,GSTP1,PRAME,VIM
Reproductive System Disease	ovarian cancer	6.72E-04	6	ALDH1A2,CFH,DIRAS3,GSTP1,PRAME,VIM
Protein Synthesis	hetero-oligomerization of protein	7.58E-04	3	HBG1,HBG2,KCNH2
Cellular Development	differentiation of mast cells	8.39E-04	2	GATA1,GATA2
Hematological System Development and Function	differentiation of mast cells	8.39E-04	2	GATA1,GATA2
Hematopoiesis	differentiation of mast cells	8.39E-04	2	GATA1,GATA2
Lipid Metabolism	release of lipid	8.57E-04	4	ANXA1,NMU,PRKCB,VIM
Molecular Transport	release of lipid	8.57E-04	4	ANXA1,NMU,PRKCB,VIM
Small Molecule Biochemistry	release of lipid	8.57E-04	4	ANXA1,NMU,PRKCB,VIM
Cancer	cancer	9.95E-04	19	ALDH1A2,ANGPT1,ANXA1,CFH,DIRAS3,FLNC,GATA1,GATA2,GSTP1,HBE1,INSIG1,MAGEC2 (includes others),NFE2,NMU,PRAME,PRKCB,TAL1,TUSC3,VIM
Tissue Morphology	lipolysis of adipose tissue	1.03E-03	2	ANXA1,PRKAR2B
Lipid Metabolism	lipolysis of adipose tissue	1.03E-03	2	ANXA1,PRKAR2B
Small Molecule Biochemistry	lipolysis of adipose tissue	1.03E-03	2	ANXA1,PRKAR2B
Connective Tissue Development and Function	lipolysis of adipose tissue	1.03E-03	2	ANXA1,PRKAR2B
Inflammatory Response	phagocytosis of leukemia cell lines	1.03E-03	2	ANXA1,PRKCB
Cellular Function and Maintenance	phagocytosis of leukemia cell lines	1.03E-03	2	ANXA1,PRKCB
Cell-To-Cell Signaling and Interaction	phagocytosis of leukemia cell lines	1.03E-03	2	ANXA1,PRKCB
Cellular Growth and Proliferation	formation of cells	1.03E-03	5	FGF13,GATA1,GATA2,NFE2,TAL1
Protein Synthesis	oligomerization of protein	1.06E-03	4	ANGPT1,HBG1,HBG2,KCNH2
Lipid Metabolism	release of arachidonic acid	1.07E-03	3	NMU,PRKCB,VIM
Molecular Transport	release of arachidonic acid	1.07E-03	3	NMU,PRKCB,VIM
Small Molecule Biochemistry	release of arachidonic acid	1.07E-03	3	NMU,PRKCB,VIM
Hematological System Development and Function	chemotaxis of monocytes	1.11E-03	3	ANGPT1,ANXA1,PRKCB
Inflammatory Response	chemotaxis of monocytes	1.11E-03	3	ANGPT1,ANXA1,PRKCB
Antigen Presentation	chemotaxis of monocytes	1.11E-03	3	ANGPT1,ANXA1,PRKCB
Cellular Movement	chemotaxis of monocytes	1.11E-03	3	ANGPT1,ANXA1,PRKCB
Immune Cell Trafficking	chemotaxis of monocytes	1.11E-03	3	ANGPT1,ANXA1,PRKCB
Cancer	metastasis of carcinoma	1.13E-03	2	ANXA1,VIM
Cellular Function and Maintenance	cellular homeostasis	1.20E-03	10	AMOTL1,ANGPT1,ANXA1,GATA1,GATA2,KCNH2,NMU,PRKCB,RHAG,TAL1
Cell Morphology	size of cells	1.29E-03	5	ANXA1,FGF13,FLNC,GATA1,NMU
Cell Death	apoptosis of tumor cell lines	1.29E-03	9	CFH,DIRAS3,GATA1,HOXB9,MSN,PRAME,PRKAR2B,PRKCB,TAL1
Hematological Disease	leukemia	1.40E-03	5	GATA1,GATA2,GSTP1,PRKCB,TAL1
Cancer	leukemia	1.40E-03	5	GATA1,GATA2,GSTP1,PRKCB,TAL1
Cell Cycle	G1 phase of blood cells	1.46E-03	2	GATA1,TAL1
Cardiovascular System Development and Function	angiogenesis of chorioallantoic membrane	1.46E-03	2	ANGPT1,FGF13
Organismal Development	angiogenesis of chorioallantoic membrane	1.46E-03	2	ANGPT1,FGF13
Tissue Development	angiogenesis of chorioallantoic membrane	1.46E-03	2	ANGPT1,FGF13
Embryonic Development	angiogenesis of chorioallantoic membrane	1.46E-03	2	ANGPT1,FGF13
Gene Expression	expression of RNA	1.54E-03	13	CTCFL,DIRAS3,GATA1,GATA2,GSTP1,HBE1,HBG2,HOXB9,NFE2,PRAME,PRKAR2B,PRKCB,TAL1
Hematological Disease	myeloproliferative disorder	1.61E-03	4	GATA1,GATA2,GSTP1,NFE2
Cancer	myeloproliferative disorder	1.61E-03	4	GATA1,GATA2,GSTP1,NFE2
Inflammatory Response	phagocytosis	1.69E-03	4	ANXA1,GATA2,MSN,PRKCB
Cellular Function and Maintenance	phagocytosis	1.69E-03	4	ANXA1,GATA2,MSN,PRKCB
Cellular Development	maturation of red blood cells	1.70E-03	2	GATA1,TAL1
Hematological System Development and Function	maturation of red blood cells	1.70E-03	2	GATA1,TAL1
Hematopoiesis	maturation of red blood cells	1.70E-03	2	GATA1,TAL1
Cellular Growth and Proliferation	proliferation of cells	1.77E-03	15	ALDH1A2,ANGPT1,ANXA1,DIRAS3,FGF13,GATA1,GATA2,HOXB9,INSIG1,NFE2,PRAME,PRKAR2B,PRKCB,TAL1,VIM
Cell Death	inhibition of apoptosis	1.77E-03	4	ANGPT1,ANXA1,GATA1,GSTP1
Cellular Development	maturation of cells	1.87E-03	5	GATA1,GATA2,NFE2,PRKCB,TAL1
Cellular Development	differentiation of red blood cells	2.02E-03	3	GATA1,GATA2,TAL1
Hematological System Development and Function	differentiation of red blood cells	2.02E-03	3	GATA1,GATA2,TAL1
Hematopoiesis	differentiation of red blood cells	2.02E-03	3	GATA1,GATA2,TAL1
Gene Expression	transcription of RNA	2.15E-03	12	CTCFL,GATA1,GATA2,GSTP1,HBE1,HBG2,HOXB9,NFE2,PRAME,PRKAR2B,PRKCB,TAL1
Genetic Disorder	Parkinson's disease	2.26E-03	4	GABRE,GSTP1,LDHB,VIM
Neurological Disease	Parkinson's disease	2.26E-03	4	GABRE,GSTP1,LDHB,VIM
Skeletal and Muscular Disorders	Parkinson's disease	2.26E-03	4	GABRE,GSTP1,LDHB,VIM
Hematological Disease	Down syndrome related acute megakaryoblastic leukemia	2.27E-03	1	GATA1
Cancer	Down syndrome related acute megakaryoblastic leukemia	2.27E-03	1	GATA1
Genetic Disorder	Down syndrome related acute megakaryoblastic leukemia	2.27E-03	1	GATA1
Developmental Disorder	Down syndrome related acute megakaryoblastic leukemia	2.27E-03	1	GATA1
Hematological Disease	X-linked thrombocytopenia with thalassemia	2.27E-03	1	GATA1
Genetic Disorder	X-linked thrombocytopenia with thalassemia	2.27E-03	1	GATA1
Cell-To-Cell Signaling and Interaction	activation of catecholaminergic neurons	2.27E-03	1	NMU
Nervous System Development and Function	activation of catecholaminergic neurons	2.27E-03	1	NMU
Cardiovascular System Development and Function	area of left common carotid artery	2.27E-03	1	VIM
Organismal Development	area of left common carotid artery	2.27E-03	1	VIM
Tissue Morphology	area of left common carotid artery	2.27E-03	1	VIM
Cardiovascular System Development and Function	area of right common carotid artery	2.27E-03	1	VIM
Organismal Development	area of right common carotid artery	2.27E-03	1	VIM
Tissue Morphology	area of right common carotid artery	2.27E-03	1	VIM
Cellular Development	arrest in development of erythroid cells	2.27E-03	1	GATA1
Hematological System Development and Function	arrest in development of erythroid cells	2.27E-03	1	GATA1
Hematopoiesis	arrest in development of erythroid cells	2.27E-03	1	GATA1
Organismal Development	arrest in development of erythroid cells	2.27E-03	1	GATA1
Tissue Development	arrest in development of erythroid cells	2.27E-03	1	GATA1
Cellular Development	arrest in development of erythroid precursor cells	2.27E-03	1	GATA1
Hematological System Development and Function	arrest in development of erythroid precursor cells	2.27E-03	1	GATA1
Hematopoiesis	arrest in development of erythroid precursor cells	2.27E-03	1	GATA1
Organismal Development	arrest in development of erythroid precursor cells	2.27E-03	1	GATA1
Tissue Development	arrest in development of erythroid precursor cells	2.27E-03	1	GATA1
Cellular Development	arrest in maturation of megakaryocytes	2.27E-03	1	NFE2
Hematological System Development and Function	arrest in maturation of megakaryocytes	2.27E-03	1	NFE2
Hematopoiesis	arrest in maturation of megakaryocytes	2.27E-03	1	NFE2
Hematological Disease	cytosis of blood platelets	2.27E-03	1	GATA1
Organismal Injury and Abnormalities	cytosis of blood platelets	2.27E-03	1	GATA1
Cardiovascular Disease	damage of blood-retinal barrier	2.27E-03	1	ANGPT1
Ophthalmic Disease	damage of blood-retinal barrier	2.27E-03	1	ANGPT1
Inflammatory Response	delay in maturation of phagosomes	2.27E-03	1	MSN
Cellular Assembly and Organization	delay in maturation of phagosomes	2.27E-03	1	MSN
Cellular Function and Maintenance	delay in maturation of phagosomes	2.27E-03	1	MSN
Organismal Development	development of aortic sac	2.27E-03	1	KCNH2
Tissue Development	development of aortic sac	2.27E-03	1	KCNH2
Embryonic Development	development of aortic sac	2.27E-03	1	KCNH2
Cardiovascular System Development and Function	diameter of left common carotid artery	2.27E-03	1	VIM
Tissue Morphology	diameter of left common carotid artery	2.27E-03	1	VIM
Cardiovascular System Development and Function	diameter of right common carotid artery	2.27E-03	1	VIM
Tissue Morphology	diameter of right common carotid artery	2.27E-03	1	VIM
Cellular Compromise	disorganization of rod outer segments	2.27E-03	1	CFH
Cellular Development	entry into differentiation of neuronal progenitor cells	2.27E-03	1	GATA2
Nervous System Development and Function	entry into differentiation of neuronal progenitor cells	2.27E-03	1	GATA2
Cellular Development	erythropoiesis of cord blood cells	2.27E-03	1	GATA1
Hematological System Development and Function	erythropoiesis of cord blood cells	2.27E-03	1	GATA1
Hematopoiesis	erythropoiesis of cord blood cells	2.27E-03	1	GATA1
Organismal Development	erythropoiesis of cord blood cells	2.27E-03	1	GATA1
Tissue Development	erythropoiesis of cord blood cells	2.27E-03	1	GATA1
Cellular Development	expansion of embryonic stem cell lines	2.27E-03	1	GATA2
Cellular Growth and Proliferation	expansion of embryonic stem cell lines	2.27E-03	1	GATA2
Embryonic Development	expansion of embryonic stem cell lines	2.27E-03	1	GATA2
Genetic Disorder	factor h deficiency	2.27E-03	1	CFH
Immunological Disease	factor h deficiency	2.27E-03	1	CFH
Cellular Growth and Proliferation	formation of embryonic stem cell lines	2.27E-03	1	GATA2
Embryonic Development	formation of embryonic stem cell lines	2.27E-03	1	GATA2
Organismal Development	formation of lung bud	2.27E-03	1	ALDH1A2
Tissue Development	formation of lung bud	2.27E-03	1	ALDH1A2
Embryonic Development	formation of lung bud	2.27E-03	1	ALDH1A2
Hematological System Development and Function	formation of mast cells	2.27E-03	1	GATA2
Inflammatory Response	formation of mast cells	2.27E-03	1	GATA2
Cellular Growth and Proliferation	formation of mast cells	2.27E-03	1	GATA2
Cellular Development	growth of cord blood cells	2.27E-03	1	GATA1
Cellular Growth and Proliferation	growth of cord blood cells	2.27E-03	1	GATA1
Hematological Disease	hereditary spherocytosis due to spectrin deficiency	2.27E-03	1	SPTA1
Genetic Disorder	hereditary spherocytosis due to spectrin deficiency	2.27E-03	1	SPTA1
Organismal Injury and Abnormalities	hereditary spherocytosis due to spectrin deficiency	2.27E-03	1	SPTA1
Developmental Disorder	hereditary spherocytosis due to spectrin deficiency	2.27E-03	1	SPTA1
Cancer	hyperplasia of vascular smooth muscle	2.27E-03	1	ANGPT1
Skeletal and Muscular Disorders	hyperplasia of vascular smooth muscle	2.27E-03	1	ANGPT1
Tissue Development	interaction of mesenchyme	2.27E-03	1	ANGPT1
Embryonic Development	interaction of mesenchyme	2.27E-03	1	ANGPT1
Tumor Morphology	invasion of papillary thyroid carcinoma	2.27E-03	1	VIM
Genetic Disorder	long QT syndrome 2	2.27E-03	1	KCNH2
Cardiovascular Disease	long QT syndrome 2	2.27E-03	1	KCNH2
Cancer	metastasis of papillary thyroid carcinoma	2.27E-03	1	VIM
Endocrine System Disorders	metastasis of papillary thyroid carcinoma	2.27E-03	1	VIM
Cell Morphology	morphology of nuclear matrix	2.27E-03	1	VIM
Cellular Assembly and Organization	morphology of nuclear matrix	2.27E-03	1	VIM
DNA Replication, Recombination, and Repair	morphology of nuclear matrix	2.27E-03	1	VIM
Organ Development	outgrowth of ventricular compact zone	2.27E-03	1	ALDH1A2
Hematological System Development and Function	proliferation of bone-marrow-derived monocyte/macrophage precursor cells	2.27E-03	1	TAL1
Inflammatory Response	proliferation of bone-marrow-derived monocyte/macrophage precursor cells	2.27E-03	1	TAL1
Cellular Growth and Proliferation	proliferation of bone-marrow-derived monocyte/macrophage precursor cells	2.27E-03	1	TAL1
Antigen Presentation	proliferation of bone-marrow-derived monocyte/macrophage precursor cells	2.27E-03	1	TAL1
Lymphoid Tissue Structure and Development	proliferation of lymph vessel	2.27E-03	1	ANGPT1
Cardiovascular System Development and Function	proliferation of lymph vessel	2.27E-03	1	ANGPT1
Hematological System Development and Function	quantity of mast precursor cells	2.27E-03	1	TAL1
Hematopoiesis	quantity of mast precursor cells	2.27E-03	1	TAL1
Inflammatory Response	quantity of mast precursor cells	2.27E-03	1	TAL1
Tissue Morphology	quantity of mast precursor cells	2.27E-03	1	TAL1
Hypersensitivity Response	quantity of mast precursor cells	2.27E-03	1	TAL1
Lymphoid Tissue Structure and Development	quantity of spleen colony forming cells	2.27E-03	1	GATA2
Tissue Morphology	quantity of spleen colony forming cells	2.27E-03	1	GATA2
Skeletal and Muscular System Development and Function	refractoriness of muscle cells	2.27E-03	1	KCNH2
Cardiovascular System Development and Function	remodeling of vitelline artery	2.27E-03	1	TAL1
Tissue Morphology	remodeling of vitelline artery	2.27E-03	1	TAL1
Embryonic Development	remodeling of vitelline artery	2.27E-03	1	TAL1
Cell Morphology	size of corticotroph cells	2.27E-03	1	ANXA1
Endocrine System Development and Function	size of corticotroph cells	2.27E-03	1	ANXA1
Nervous System Development and Function	size of rhombencephalon	2.27E-03	1	ALDH1A2
Organ Morphology	size of rhombencephalon	2.27E-03	1	ALDH1A2
Cell Cycle	terminal passage of leukemia cell lines	2.27E-03	1	GATA1
Hematological Disease	transient myeloproliferative disorder	2.27E-03	1	GATA1
Cancer	transient myeloproliferative disorder	2.27E-03	1	GATA1
Tissue Development	tissue development	2.36E-03	15	ALDH1A2,ANGPT1,CTCFL,DIRAS3,FGF13,FLNC,GATA1,GATA2,HOXB9,INSIG1,KCNH2,MSN,NFE2,PRKAR2B,TAL1
Cell Death	survival of blood cells	2.43E-03	4	GATA1,NFE2,PRKCB,TAL1
Lymphoid Tissue Structure and Development	quantity of lymphatic system cells	2.50E-03	4	GATA1,GATA2,NFE2,TAL1
Tissue Morphology	quantity of lymphatic system cells	2.50E-03	4	GATA1,GATA2,NFE2,TAL1
Cancer	solid tumor	2.59E-03	16	ALDH1A2,ANGPT1,ANXA1,CFH,DIRAS3,FLNC,GATA1,GSTP1,HBE1,INSIG1,MAGEC2 (includes others),NFE2,NMU,PRAME,PRKCB,VIM
Cardiovascular System Development and Function	angiogenesis	2.67E-03	6	ANGPT1,FGF13,GATA1,GATA2,TAL1,VIM
Cancer	head and neck cancer	2.67E-03	6	ANXA1,DIRAS3,INSIG1,PRKCB,TUSC3,VIM
Cellular Function and Maintenance	efflux of cation	2.69E-03	2	PRKCB,RHAG
Molecular Transport	efflux of cation	2.69E-03	2	PRKCB,RHAG
Hematological System Development and Function	morphology of bone marrow	2.69E-03	2	GATA1,TAL1
Lymphoid Tissue Structure and Development	morphology of bone marrow	2.69E-03	2	GATA1,TAL1
Tissue Morphology	morphology of bone marrow	2.69E-03	2	GATA1,TAL1
Hematological System Development and Function	infiltration by neutrophils	2.83E-03	3	ANXA1,CFH,NMU
Inflammatory Response	infiltration by neutrophils	2.83E-03	3	ANXA1,CFH,NMU
Cellular Movement	infiltration by neutrophils	2.83E-03	3	ANXA1,CFH,NMU
Immune Cell Trafficking	infiltration by neutrophils	2.83E-03	3	ANXA1,CFH,NMU
Cancer	serous ovarian carcinoma process	3.17E-03	3	ALDH1A2,CFH,DIRAS3
Genetic Disorder	serous ovarian carcinoma process	3.17E-03	3	ALDH1A2,CFH,DIRAS3
Reproductive System Disease	serous ovarian carcinoma process	3.17E-03	3	ALDH1A2,CFH,DIRAS3
Lymphoid Tissue Structure and Development	quantity of splenocytes	3.18E-03	2	GATA1,GATA2
Tissue Morphology	quantity of splenocytes	3.18E-03	2	GATA1,GATA2
Organismal Survival	survival of organism	3.24E-03	6	ALDH1A2,ANXA1,GATA1,NFE2,PRKCB,TAL1
Hematological Disease	acute myeloid leukemia	3.75E-03	3	GATA1,GATA2,GSTP1
Cancer	acute myeloid leukemia	3.75E-03	3	GATA1,GATA2,GSTP1
Genetic Disorder	acute myeloid leukemia	3.75E-03	3	GATA1,GATA2,GSTP1
Cell Morphology	morphology of cells	3.87E-03	10	ALDH1A2,ANXA1,CFH,FLNC,GATA1,GATA2,NFE2,PRKAR2B,TAL1,VIM
Hematological System Development and Function	quantity of megakaryocytes	3.90E-03	2	GATA1,NFE2
Hematopoiesis	quantity of megakaryocytes	3.90E-03	2	GATA1,NFE2
Lymphoid Tissue Structure and Development	quantity of megakaryocytes	3.90E-03	2	GATA1,NFE2
Tissue Morphology	quantity of megakaryocytes	3.90E-03	2	GATA1,NFE2
Cell Death	cell death of leukemia cell lines	3.99E-03	4	GATA1,MSN,PRKCB,TAL1
Lipid Metabolism	secretion of eicosanoid	4.09E-03	2	ANXA1,PRKCB
Molecular Transport	secretion of eicosanoid	4.09E-03	2	ANXA1,PRKCB
Small Molecule Biochemistry	secretion of eicosanoid	4.09E-03	2	ANXA1,PRKCB
Gene Expression	expression of DNA	4.09E-03	10	CTCFL,DIRAS3,GATA1,GATA2,HBE1,HBG2,HOXB9,NFE2,PRAME,TAL1
Molecular Transport	transport of ion	4.19E-03	5	GABRE,KCNH2,PRKCB,RHAG,TUSC3
Cell Morphology	cell spreading of fibroblast cell lines	4.28E-03	2	FLNC,VIM
Connective Tissue Development and Function	cell spreading of fibroblast cell lines	4.28E-03	2	FLNC,VIM
Tissue Development	ossification of bone	4.30E-03	3	GATA1,HOXB9,NFE2
Connective Tissue Development and Function	ossification of bone	4.30E-03	3	GATA1,HOXB9,NFE2
Skeletal and Muscular System Development and Function	ossification of bone	4.30E-03	3	GATA1,HOXB9,NFE2
Reproductive System Disease	endometriosis	4.38E-03	5	ANGPT1,GSTP1,PRKCB,TAL1,VIM
Cellular Growth and Proliferation	proliferation of osteoblasts	4.48E-03	2	FGF13,GATA1
Connective Tissue Development and Function	proliferation of osteoblasts	4.48E-03	2	FGF13,GATA1
Skeletal and Muscular System Development and Function	proliferation of osteoblasts	4.48E-03	2	FGF13,GATA1
Hematological System Development and Function	survival of B-lymphocyte derived cell lines	4.48E-03	2	GATA1,GATA2
Cell Death	survival of B-lymphocyte derived cell lines	4.48E-03	2	GATA1,GATA2
Cancer	Carney complex type 1	4.54E-03	1	VIM
Genetic Disorder	Carney complex type 1	4.54E-03	1	VIM
Cell Cycle	G1/S phase transition of macrophages	4.54E-03	1	TAL1
Hematological Disease	HELLP syndrome	4.54E-03	1	GSTP1
Genetic Disorder	HELLP syndrome	4.54E-03	1	GSTP1
Cardiovascular Disease	HELLP syndrome	4.54E-03	1	GSTP1
Hematological Disease	Rh deficiency syndrome	4.54E-03	1	RHAG
Genetic Disorder	Rh deficiency syndrome	4.54E-03	1	RHAG
Cardiovascular System Development and Function	activation of endothelial cell lines	4.54E-03	1	ANGPT1
Cell-To-Cell Signaling and Interaction	activation of endothelial cell lines	4.54E-03	1	ANGPT1
Cellular Development	arrest in growth of embryonic cancer cell lines	4.54E-03	1	PRAME
Cellular Growth and Proliferation	arrest in growth of embryonic cancer cell lines	4.54E-03	1	PRAME
Cardiovascular System Development and Function	attachment of endocardial cells	4.54E-03	1	ANGPT1
Tissue Development	attachment of endocardial cells	4.54E-03	1	ANGPT1
Cell-To-Cell Signaling and Interaction	attachment of endocardial cells	4.54E-03	1	ANGPT1
Cellular Assembly and Organization	binding of membrane skeleton	4.54E-03	1	RHAG
Lipid Metabolism	conjugation of 2-hydroxyestradiol	4.54E-03	1	GSTP1
Small Molecule Biochemistry	conjugation of 2-hydroxyestradiol	4.54E-03	1	GSTP1
Organ Morphology	destruction of salivary gland	4.54E-03	1	ANXA1
Hematological System Development and Function	detachment of neutrophils	4.54E-03	1	ANXA1
Tissue Development	detachment of neutrophils	4.54E-03	1	ANXA1
Cell-To-Cell Signaling and Interaction	detachment of neutrophils	4.54E-03	1	ANXA1
Cellular Movement	detachment of neutrophils	4.54E-03	1	ANXA1
Immune Cell Trafficking	detachment of neutrophils	4.54E-03	1	ANXA1
Cardiovascular System Development and Function	development of sinus venosus	4.54E-03	1	ALDH1A2
Organismal Development	development of sinus venosus	4.54E-03	1	ALDH1A2
Tissue Development	development of sinus venosus	4.54E-03	1	ALDH1A2
Embryonic Development	development of sinus venosus	4.54E-03	1	ALDH1A2
Cardiovascular System Development and Function	development of venous system	4.54E-03	1	ANGPT1
Cellular Development	differentiation of mast precursor cells	4.54E-03	1	GATA1
Hematological System Development and Function	differentiation of mast precursor cells	4.54E-03	1	GATA1
Hematopoiesis	differentiation of mast precursor cells	4.54E-03	1	GATA1
Cellular Compromise	disassembly of intermediate filaments	4.54E-03	1	VIM
Cellular Function and Maintenance	efflux of ammonium	4.54E-03	1	RHAG
Molecular Transport	efflux of ammonium	4.54E-03	1	RHAG
Cellular Assembly and Organization	formation of punctate structures	4.54E-03	1	VIM
Cancer	frequency of thymic lymphoma	4.54E-03	1	TAL1
Immunological Disease	frequency of thymic lymphoma	4.54E-03	1	TAL1
Cellular Function and Maintenance	function of fibroblast cell lines	4.54E-03	1	GATA2
Renal and Urological System Development and Function	growth of renal glomerulus	4.54E-03	1	ANGPT1
Hematological Disease	hereditary elliptocytosis	4.54E-03	1	SPTA1
Genetic Disorder	hereditary elliptocytosis	4.54E-03	1	SPTA1
Hematological Disease	hereditary pyropoikilocytosis	4.54E-03	1	SPTA1
Genetic Disorder	hereditary pyropoikilocytosis	4.54E-03	1	SPTA1
Cellular Compromise	injury of neuroblastoma cell lines	4.54E-03	1	CFH
Tissue Development	invagination of optic cup	4.54E-03	1	ALDH1A2
Embryonic Development	invagination of optic cup	4.54E-03	1	ALDH1A2
Tissue Morphology	lipolysis of white adipose tissue	4.54E-03	1	PRKAR2B
Lipid Metabolism	lipolysis of white adipose tissue	4.54E-03	1	PRKAR2B
Small Molecule Biochemistry	lipolysis of white adipose tissue	4.54E-03	1	PRKAR2B
Connective Tissue Development and Function	lipolysis of white adipose tissue	4.54E-03	1	PRKAR2B
Cellular Movement	migration of AT2 cells	4.54E-03	1	VIM
Cardiovascular System Development and Function	morphology of blood vessel tissue	4.54E-03	1	ANGPT1
Organismal Development	morphology of blood vessel tissue	4.54E-03	1	ANGPT1
Tissue Morphology	morphology of blood vessel tissue	4.54E-03	1	ANGPT1
Cellular Assembly and Organization	movement of filopodia	4.54E-03	1	MSN
Cardiovascular System Development and Function	production of capillary vessel	4.54E-03	1	ANGPT1
Cellular Assembly and Organization	quantity of radial cellular projections	4.54E-03	1	MSN
Cellular Function and Maintenance	quantity of radial cellular projections	4.54E-03	1	MSN
Nervous System Development and Function	quantity of radial cellular projections	4.54E-03	1	MSN
Cell-To-Cell Signaling and Interaction	reactivation of astrocytes	4.54E-03	1	VIM
Nervous System Development and Function	reactivation of astrocytes	4.54E-03	1	VIM
Cellular Compromise	retraction of lamellipodia	4.54E-03	1	MSN
Cellular Assembly and Organization	retraction of lamellipodia	4.54E-03	1	MSN
Cell Morphology	sprouting of neovessel	4.54E-03	1	ANGPT1
Cardiovascular System Development and Function	sprouting of neovessel	4.54E-03	1	ANGPT1
Organismal Development	sprouting of neovessel	4.54E-03	1	ANGPT1
Hematopoiesis	morphology of hematopoietic progenitor cells	4.64E-03	3	GATA1,NFE2,TAL1
Cell Morphology	morphology of hematopoietic progenitor cells	4.64E-03	3	GATA1,NFE2,TAL1
Cellular Development	development of blood cells	4.85E-03	6	ANGPT1,ANXA1,GATA1,GATA2,SPTA1,TAL1
Hematological System Development and Function	development of blood cells	4.85E-03	6	ANGPT1,ANXA1,GATA1,GATA2,SPTA1,TAL1
Hematopoiesis	development of blood cells	4.85E-03	6	ANGPT1,ANXA1,GATA1,GATA2,SPTA1,TAL1
Tissue Morphology	lack of vitelline vessel	4.89E-03	2	GATA2,TAL1
Cellular Movement	cell movement	4.94E-03	11	AMOTL1,ANGPT1,ANXA1,CFH,FGF13,GATA2,HOXB9,KCNH2,NMU,PRKCB,VIM
Cell Morphology	volume of cells	5.10E-03	2	FGF13,GATA1
Tissue Morphology	volume of cells	5.10E-03	2	FGF13,GATA1
Psychological Disorders	mood disorder	5.24E-03	5	ADAMTS14,GABRE,KCNH2,PRKCB,VIM
Cancer	cholangiocarcinoma	5.31E-03	2	ANXA1,VIM
Gastrointestinal Disease	cholangiocarcinoma	5.31E-03	2	ANXA1,VIM
Cellular Growth and Proliferation	proliferation of tumor cell lines	5.38E-03	7	ANXA1,DIRAS3,GATA2,HOXB9,NFE2,PRKCB,TAL1
Cell Death	apoptosis of lymphoma cell lines	5.47E-03	3	HOXB9,MSN,PRKCB
Cellular Development	differentiation of helper T lymphocytes	5.56E-03	3	ANXA1,GATA1,GATA2
Hematological System Development and Function	differentiation of helper T lymphocytes	5.56E-03	3	ANXA1,GATA1,GATA2
Hematopoiesis	differentiation of helper T lymphocytes	5.56E-03	3	ANXA1,GATA1,GATA2
Lymphoid Tissue Structure and Development	differentiation of helper T lymphocytes	5.56E-03	3	ANXA1,GATA1,GATA2
Cellular Function and Maintenance	differentiation of helper T lymphocytes	5.56E-03	3	ANXA1,GATA1,GATA2
Cell-mediated Immune Response	differentiation of helper T lymphocytes	5.56E-03	3	ANXA1,GATA1,GATA2
Lymphoid Tissue Structure and Development	quantity of bone marrow cells	5.76E-03	3	GATA1,NFE2,TAL1
Tissue Morphology	quantity of bone marrow cells	5.76E-03	3	GATA1,NFE2,TAL1
Cancer	carcinoma	5.94E-03	15	ALDH1A2,ANGPT1,ANXA1,CFH,DIRAS3,FLNC,GSTP1,HBE1,INSIG1,MAGEC2 (includes others),NFE2,NMU,PRAME,PRKCB,VIM
Hematological System Development and Function	cell movement of myeloid cells	6.12E-03	5	ANGPT1,ANXA1,CFH,NMU,PRKCB
Cellular Movement	cell movement of myeloid cells	6.12E-03	5	ANGPT1,ANXA1,CFH,NMU,PRKCB
Immune Cell Trafficking	cell movement of myeloid cells	6.12E-03	5	ANGPT1,ANXA1,CFH,NMU,PRKCB
Organismal Development	development of secretory structure	6.17E-03	4	ALDH1A2,DIRAS3,GATA2,HOXB9
Cardiovascular System Development and Function	development of blood vessel	6.56E-03	6	ALDH1A2,ANGPT1,FGF13,GATA1,GATA2,VIM
Organismal Development	development of blood vessel	6.56E-03	6	ALDH1A2,ANGPT1,FGF13,GATA1,GATA2,VIM
Hematological System Development and Function	cell movement of phagocytes	6.63E-03	5	ANGPT1,ANXA1,CFH,NMU,PRKCB
Inflammatory Response	cell movement of phagocytes	6.63E-03	5	ANGPT1,ANXA1,CFH,NMU,PRKCB
Cellular Movement	cell movement of phagocytes	6.63E-03	5	ANGPT1,ANXA1,CFH,NMU,PRKCB
Immune Cell Trafficking	cell movement of phagocytes	6.63E-03	5	ANGPT1,ANXA1,CFH,NMU,PRKCB
Cancer	renal cancer	6.65E-03	4	GSTP1,HBE1,NFE2,PRKCB
Renal and Urological Disease	renal cancer	6.65E-03	4	GSTP1,HBE1,NFE2,PRKCB
Cellular Movement	migration of cells	6.66E-03	10	AMOTL1,ANGPT1,ANXA1,CFH,FGF13,GATA2,KCNH2,NMU,PRKCB,VIM
Tissue Morphology	quantity of osteoblasts	6.68E-03	2	GATA1,NFE2
Connective Tissue Development and Function	quantity of osteoblasts	6.68E-03	2	GATA1,NFE2
Genetic Disorder	bipolar disorder	6.79E-03	4	ADAMTS14,GABRE,KCNH2,PRKCB
Neurological Disease	bipolar disorder	6.79E-03	4	ADAMTS14,GABRE,KCNH2,PRKCB
Psychological Disorders	bipolar disorder	6.79E-03	4	ADAMTS14,GABRE,KCNH2,PRKCB
Hematological System Development and Function	myelopoiesis	6.79E-03	4	GATA1,GATA2,NFE2,TAL1
Hematopoiesis	myelopoiesis	6.79E-03	4	GATA1,GATA2,NFE2,TAL1
Cell Signaling	Tie receptor signaling pathway	6.81E-03	1	ANGPT1
Cell Death	apoptosis of erythroid precursor cells	6.81E-03	1	GATA1
Cell Cycle	arrest in G1 phase of erythroblasts	6.81E-03	1	GATA1
Gene Expression	binding of NF-Y binding site	6.81E-03	1	HBE1
Lipid Metabolism	conversion of 2-hydroxyestradiol	6.81E-03	1	GSTP1
Small Molecule Biochemistry	conversion of 2-hydroxyestradiol	6.81E-03	1	GSTP1
Endocrine System Development and Function	conversion of 2-hydroxyestradiol	6.81E-03	1	GSTP1
Cardiovascular System Development and Function	development of coronary vessel	6.81E-03	1	ALDH1A2
Organismal Development	development of coronary vessel	6.81E-03	1	ALDH1A2
Cellular Development	differentiation of colony-forming erythroid cells	6.81E-03	1	GATA1
Hematological System Development and Function	differentiation of colony-forming erythroid cells	6.81E-03	1	GATA1
Hematopoiesis	differentiation of colony-forming erythroid cells	6.81E-03	1	GATA1
Organismal Injury and Abnormalities	edema of retina	6.81E-03	1	ANGPT1
Ophthalmic Disease	edema of retina	6.81E-03	1	ANGPT1
Molecular Transport	efflux of vinblastine	6.81E-03	1	MSN
Small Molecule Biochemistry	efflux of vinblastine	6.81E-03	1	MSN
Drug Metabolism	efflux of vinblastine	6.81E-03	1	MSN
Immunological Disease	enlargement of lymph vessel	6.81E-03	1	ANGPT1
Hematological System Development and Function	formation of myeloid progenitor cells	6.81E-03	1	GATA2
Hematopoiesis	formation of myeloid progenitor cells	6.81E-03	1	GATA2
Cellular Growth and Proliferation	formation of myeloid progenitor cells	6.81E-03	1	GATA2
Lymphoid Tissue Structure and Development	formation of myeloid progenitor cells	6.81E-03	1	GATA2
Organismal Development	formation of syncytiotrophoblast	6.81E-03	1	NFE2
Tissue Development	formation of syncytiotrophoblast	6.81E-03	1	NFE2
Embryonic Development	formation of syncytiotrophoblast	6.81E-03	1	NFE2
Hematological Disease	gray platelet syndrome	6.81E-03	1	GATA1
Genetic Disorder	gray platelet syndrome	6.81E-03	1	GATA1
Cellular Movement	invasion of intestinal cell lines	6.81E-03	1	PRKCB
Cell Death	killing of hepatoma cell lines	6.81E-03	1	GSTP1
Cellular Assembly and Organization	linkage of actin cytoskeleton	6.81E-03	1	MSN
Cell Cycle	mitogenesis of leukemia cell lines	6.81E-03	1	PRKCB
Genetic Disorder	nonexudative age-related macular degeneration	6.81E-03	1	CFH
Neurological Disease	nonexudative age-related macular degeneration	6.81E-03	1	CFH
Ophthalmic Disease	nonexudative age-related macular degeneration	6.81E-03	1	CFH
Lipid Metabolism	oxidation of 9-cis-retinal	6.81E-03	1	ALDH1A2
Small Molecule Biochemistry	oxidation of 9-cis-retinal	6.81E-03	1	ALDH1A2
Energy Production	oxidation of 9-cis-retinal	6.81E-03	1	ALDH1A2
Vitamin and Mineral Metabolism	oxidation of 9-cis-retinal	6.81E-03	1	ALDH1A2
Cell Death	permeability of lung cell lines	6.81E-03	1	ANGPT1
Cell Morphology	permeability of lung cell lines	6.81E-03	1	ANGPT1
Cellular Function and Maintenance	permeability of lung cell lines	6.81E-03	1	ANGPT1
Organ Morphology	quantity of atretic ovarian follicle	6.81E-03	1	ANGPT1
Reproductive System Development and Function	quantity of atretic ovarian follicle	6.81E-03	1	ANGPT1
Hematological System Development and Function	quantity of megakaryocyte/erythrocyte lineage-restricted progenitor cells	6.81E-03	1	TAL1
Hematopoiesis	quantity of megakaryocyte/erythrocyte lineage-restricted progenitor cells	6.81E-03	1	TAL1
Lymphoid Tissue Structure and Development	quantity of megakaryocyte/erythrocyte lineage-restricted progenitor cells	6.81E-03	1	TAL1
Tissue Morphology	quantity of megakaryocyte/erythrocyte lineage-restricted progenitor cells	6.81E-03	1	TAL1
Cell Morphology	repolarization of muscle cells	6.81E-03	1	KCNH2
Skeletal and Muscular System Development and Function	repolarization of muscle cells	6.81E-03	1	KCNH2
Genetic Disorder	short QT syndrome	6.81E-03	1	KCNH2
Cardiovascular Disease	short QT syndrome	6.81E-03	1	KCNH2
Small Molecule Biochemistry	synthesis of heparin	6.81E-03	1	ANGPT1
Carbohydrate Metabolism	synthesis of heparin	6.81E-03	1	ANGPT1
Drug Metabolism	synthesis of heparin	6.81E-03	1	ANGPT1
Hematological System Development and Function	trafficking of granulocytes	6.81E-03	1	ANXA1
Cellular Movement	trafficking of granulocytes	6.81E-03	1	ANXA1
Immune Cell Trafficking	trafficking of granulocytes	6.81E-03	1	ANXA1
Molecular Transport	uptake of ammonium	6.81E-03	1	RHAG
Organismal Injury and Abnormalities	postoperative pain	6.92E-03	2	GABRE,KCNH2
Tissue Morphology	remodeling of blood vessel	6.92E-03	2	ANGPT1,TAL1
Cellular Development	development of hematopoietic progenitor cells	7.02E-03	3	GATA1,GATA2,TAL1
Hematological System Development and Function	development of hematopoietic progenitor cells	7.02E-03	3	GATA1,GATA2,TAL1
Hematopoiesis	development of hematopoietic progenitor cells	7.02E-03	3	GATA1,GATA2,TAL1
Tissue Morphology	abnormal morphology of yolk sac	7.17E-03	2	GATA2,TAL1
Embryonic Development	abnormal morphology of yolk sac	7.17E-03	2	GATA2,TAL1
Cellular Growth and Proliferation	colony formation of breast cancer cell lines	7.17E-03	2	ANXA1,DIRAS3
Cellular Growth and Proliferation	proliferation of endothelial cell lines	7.17E-03	2	ANGPT1,FGF13
Cardiovascular System Development and Function	proliferation of endothelial cell lines	7.17E-03	2	ANGPT1,FGF13
Hematological System Development and Function	hematopoiesis	7.21E-03	7	ANGPT1,ANXA1,GATA1,GATA2,NFE2,SPTA1,TAL1
Hematopoiesis	hematopoiesis	7.21E-03	7	ANGPT1,ANXA1,GATA1,GATA2,NFE2,SPTA1,TAL1
Cellular Compromise	injury of cells	7.42E-03	2	ANGPT1,CFH
Small Molecule Biochemistry	phosphorylation of L-amino acid	7.59E-03	3	ANGPT1,GATA1,PRKCB
Amino Acid Metabolism	phosphorylation of L-amino acid	7.59E-03	3	ANGPT1,GATA1,PRKCB
Post-Translational Modification	phosphorylation of L-amino acid	7.59E-03	3	ANGPT1,GATA1,PRKCB
Cellular Movement	invasion of prostate cancer cell lines	7.67E-03	2	DIRAS3,VIM
Cell Death	necrosis	7.82E-03	4	CFH,GALNT5,PRKCB,TAL1
Small Molecule Biochemistry	synthesis of glycosaminoglycan	7.93E-03	2	ANGPT1,GALNT5
Carbohydrate Metabolism	synthesis of glycosaminoglycan	7.93E-03	2	ANGPT1,GALNT5
Molecular Transport	transport of cation	7.98E-03	4	KCNH2,PRKCB,RHAG,TUSC3
Hematological Disease	thrombocytopenia	8.73E-03	2	GATA1,GSTP1
Lymphoid Tissue Structure and Development	development of lymphatic system component	8.88E-03	4	ANGPT1,DIRAS3,GATA2,TAL1
Cellular Development	growth of embryonic cell lines	9.00E-03	2	DIRAS3,GATA2
Cellular Growth and Proliferation	growth of embryonic cell lines	9.00E-03	2	DIRAS3,GATA2
Embryonic Development	growth of embryonic cell lines	9.00E-03	2	DIRAS3,GATA2
Organismal Injury and Abnormalities	atrophy of gastrocnemius	9.07E-03	1	KCNH2
Skeletal and Muscular Disorders	atrophy of gastrocnemius	9.07E-03	1	KCNH2
Gene Expression	binding of CCAAT element	9.07E-03	1	HBE1
Cell-To-Cell Signaling and Interaction	binding of stromal cells	9.07E-03	1	ANGPT1
Connective Tissue Development and Function	binding of stromal cells	9.07E-03	1	ANGPT1
Hematological Disease	congenital dyserythropoietic anemia	9.07E-03	1	GATA1
Genetic Disorder	congenital dyserythropoietic anemia	9.07E-03	1	GATA1
Developmental Disorder	congenital dyserythropoietic anemia	9.07E-03	1	GATA1
Cell Morphology	contraction of fibroblast cell lines	9.07E-03	1	VIM
Connective Tissue Development and Function	contraction of fibroblast cell lines	9.07E-03	1	VIM
Cellular Development	development of follicular cells	9.07E-03	1	DIRAS3
Tissue Development	development of follicular cells	9.07E-03	1	DIRAS3
Ophthalmic Disease	diabetic macular edema	9.07E-03	1	PRKCB
Cellular Development	differentiation of smooth muscle	9.07E-03	1	TAL1
Tissue Development	differentiation of smooth muscle	9.07E-03	1	TAL1
Skeletal and Muscular System Development and Function	differentiation of smooth muscle	9.07E-03	1	TAL1
Cellular Compromise	disruption of nucleosomes	9.07E-03	1	NFE2
Cellular Assembly and Organization	disruption of nucleosomes	9.07E-03	1	NFE2
Cell Cycle	exit from cell cycle progression of neuronal progenitor cells	9.07E-03	1	GATA2
Nervous System Development and Function	exit from cell cycle progression of neuronal progenitor cells	9.07E-03	1	GATA2
Immunological Disease	hypersensitivity reaction type III	9.07E-03	1	CFH
Tissue Morphology	lack of Wolffian duct	9.07E-03	1	ALDH1A2
Immunological Disease	membranoproliferative glomerulonephritis	9.07E-03	1	CFH
Renal and Urological Disease	membranoproliferative glomerulonephritis	9.07E-03	1	CFH
Inflammatory Disease	membranoproliferative glomerulonephritis	9.07E-03	1	CFH
Organ Morphology	quantity of graafian follicle	9.07E-03	1	ANGPT1
Reproductive System Development and Function	quantity of graafian follicle	9.07E-03	1	ANGPT1
Hematological Disease	reticulocytosis	9.07E-03	1	NFE2
Organismal Injury and Abnormalities	reticulocytosis	9.07E-03	1	NFE2
Hematopoiesis	size of megakaryocytes	9.07E-03	1	GATA1
Cell Morphology	size of megakaryocytes	9.07E-03	1	GATA1
Inflammatory Response	size of megakaryocytes	9.07E-03	1	GATA1
Lymphoid Tissue Structure and Development	size of megakaryocytes	9.07E-03	1	GATA1
Cell Morphology	volume of neurons	9.07E-03	1	FGF13
Tissue Morphology	volume of neurons	9.07E-03	1	FGF13
Nervous System Development and Function	volume of neurons	9.07E-03	1	FGF13
Cellular Development	differentiation of T lymphocytes	9.39E-03	4	ANXA1,GATA1,GATA2,TAL1
Hematological System Development and Function	differentiation of T lymphocytes	9.39E-03	4	ANXA1,GATA1,GATA2,TAL1
Hematopoiesis	differentiation of T lymphocytes	9.39E-03	4	ANXA1,GATA1,GATA2,TAL1
Lymphoid Tissue Structure and Development	differentiation of T lymphocytes	9.39E-03	4	ANXA1,GATA1,GATA2,TAL1
Cellular Function and Maintenance	differentiation of T lymphocytes	9.39E-03	4	ANXA1,GATA1,GATA2,TAL1
Cell-mediated Immune Response	differentiation of T lymphocytes	9.39E-03	4	ANXA1,GATA1,GATA2,TAL1
Cellular Development	proliferation of hematopoietic progenitor cells	9.60E-03	3	GATA2,NFE2,TAL1
Hematological System Development and Function	proliferation of hematopoietic progenitor cells	9.60E-03	3	GATA2,NFE2,TAL1
Hematopoiesis	proliferation of hematopoietic progenitor cells	9.60E-03	3	GATA2,NFE2,TAL1
Cellular Growth and Proliferation	proliferation of hematopoietic progenitor cells	9.60E-03	3	GATA2,NFE2,TAL1
Tissue Development	development of epithelial tissue	9.83E-03	4	ALDH1A2,ANGPT1,DIRAS3,FGF13
Lipid Metabolism	concentration of lipid	1.01E-02	2	NMU,PRKCB
Molecular Transport	concentration of lipid	1.01E-02	2	NMU,PRKCB
Small Molecule Biochemistry	concentration of lipid	1.01E-02	2	NMU,PRKCB
Cardiovascular System Development and Function	formation of blood vessel	1.01E-02	2	ANGPT1,GATA1
Organismal Development	formation of blood vessel	1.01E-02	2	ANGPT1,GATA1
Genetic Disorder	Alzheimer's disease	1.01E-02	5	GABRE,HBG2,PRKAR2B,PRKCB,VIM
Neurological Disease	Alzheimer's disease	1.01E-02	5	GABRE,HBG2,PRKAR2B,PRKCB,VIM
Organismal Development	lactation	1.04E-02	2	DIRAS3,HOXB9
Tissue Development	lactation	1.04E-02	2	DIRAS3,HOXB9
Reproductive System Development and Function	lactation	1.04E-02	2	DIRAS3,HOXB9
Cell Morphology	morphology of fibroblast cell lines	1.04E-02	2	GATA2,PRKAR2B
Connective Tissue Development and Function	morphology of fibroblast cell lines	1.04E-02	2	GATA2,PRKAR2B
Cancer	uterine cancer	1.04E-02	6	ALDH1A2,ANXA1,CFH,FLNC,GSTP1,NMU
Reproductive System Disease	uterine cancer	1.04E-02	6	ALDH1A2,ANXA1,CFH,FLNC,GSTP1,NMU
Cellular Growth and Proliferation	arrest in growth of cells	1.06E-02	3	PRAME,PRKCB,TAL1
Cellular Development	proliferation of endothelial cells	1.09E-02	3	ALDH1A2,ANGPT1,FGF13
Cellular Growth and Proliferation	proliferation of endothelial cells	1.09E-02	3	ALDH1A2,ANGPT1,FGF13
Cardiovascular System Development and Function	proliferation of endothelial cells	1.09E-02	3	ALDH1A2,ANGPT1,FGF13
Organismal Development	proliferation of endothelial cells	1.09E-02	3	ALDH1A2,ANGPT1,FGF13
Tissue Development	proliferation of endothelial cells	1.09E-02	3	ALDH1A2,ANGPT1,FGF13
Psychological Disorders	hyperphagia	1.10E-02	2	NMU,PRKAR2B
Nutritional Disease	hyperphagia	1.10E-02	2	NMU,PRKAR2B
Cellular Compromise	acidification of endosomes	1.13E-02	1	VIM
Cell-To-Cell Signaling and Interaction	activation of nervous tissue cell lines	1.13E-02	1	ANGPT1
Nervous System Development and Function	activation of nervous tissue cell lines	1.13E-02	1	ANGPT1
Cellular Assembly and Organization	assembly of intermediate filaments	1.13E-02	1	VIM
Cellular Function and Maintenance	assembly of intermediate filaments	1.13E-02	1	VIM
Hematological Disease	atypical hemolytic uremic syndrome	1.13E-02	1	CFH
Renal and Urological Disease	atypical hemolytic uremic syndrome	1.13E-02	1	CFH
Organismal Injury and Abnormalities	bleeding of retina	1.13E-02	1	ANGPT1
Ophthalmic Disease	bleeding of retina	1.13E-02	1	ANGPT1
Cellular Development	commitment of B lymphocytes	1.13E-02	1	TAL1
Hematological System Development and Function	commitment of B lymphocytes	1.13E-02	1	TAL1
Hematopoiesis	commitment of B lymphocytes	1.13E-02	1	TAL1
Humoral Immune Response	commitment of B lymphocytes	1.13E-02	1	TAL1
Renal and Urological System Development and Function	contraction of urinary bladder	1.13E-02	1	NMU
Organ Morphology	contraction of urinary bladder	1.13E-02	1	NMU
Cellular Development	expansion of endothelial cells	1.13E-02	1	ANGPT1
Cellular Growth and Proliferation	expansion of endothelial cells	1.13E-02	1	ANGPT1
Cardiovascular System Development and Function	expansion of endothelial cells	1.13E-02	1	ANGPT1
Cardiovascular System Development and Function	interaction of endothelial cells	1.13E-02	1	ANGPT1
Cell-To-Cell Signaling and Interaction	interaction of endothelial cells	1.13E-02	1	ANGPT1
Genetic Disorder	intracranial arteriovenous malformation	1.13E-02	1	ANGPT1
Cardiovascular Disease	intracranial arteriovenous malformation	1.13E-02	1	ANGPT1
Developmental Disorder	intracranial arteriovenous malformation	1.13E-02	1	ANGPT1
Cellular Movement	invasion of colon carcinoma cells	1.13E-02	1	KCNH2
Tumor Morphology	invasion of colon carcinoma cells	1.13E-02	1	KCNH2
Cellular Development	maturation of erythroblasts	1.13E-02	1	GATA1
Hematological System Development and Function	maturation of erythroblasts	1.13E-02	1	GATA1
Hematopoiesis	maturation of erythroblasts	1.13E-02	1	GATA1
Hematological System Development and Function	morphology of leukocyte cell lines	1.13E-02	1	ANXA1
Cell Morphology	morphology of leukocyte cell lines	1.13E-02	1	ANXA1
Tissue Morphology	quantity of corticotroph cells	1.13E-02	1	ANXA1
Endocrine System Development and Function	quantity of corticotroph cells	1.13E-02	1	ANXA1
Nervous System Development and Function	quantity of corticotroph cells	1.13E-02	1	ANXA1
Hematological System Development and Function	recruitment of endothelial progenitor cells	1.13E-02	1	ANGPT1
Cardiovascular System Development and Function	recruitment of endothelial progenitor cells	1.13E-02	1	ANGPT1
Cell-To-Cell Signaling and Interaction	recruitment of endothelial progenitor cells	1.13E-02	1	ANGPT1
Cellular Movement	recruitment of endothelial progenitor cells	1.13E-02	1	ANGPT1
Cellular Movement	release of blood platelets	1.13E-02	1	TAL1
Cell Morphology	sprouting of artery	1.13E-02	1	ANGPT1
Cardiovascular System Development and Function	sprouting of artery	1.13E-02	1	ANGPT1
Organismal Development	sprouting of artery	1.13E-02	1	ANGPT1
Nervous System Development and Function	thickness of cerebral cortex	1.13E-02	1	VIM
Organ Morphology	thickness of cerebral cortex	1.13E-02	1	VIM
Cardiovascular System Development and Function	trabeculation of heart	1.13E-02	1	ANGPT1
Molecular Transport	transport of carbon dioxide	1.13E-02	1	RHAG
Cellular Development	differentiation of Th2 cells	1.16E-02	2	GATA1,GATA2
Hematological System Development and Function	differentiation of Th2 cells	1.16E-02	2	GATA1,GATA2
Hematopoiesis	differentiation of Th2 cells	1.16E-02	2	GATA1,GATA2
Lymphoid Tissue Structure and Development	differentiation of Th2 cells	1.16E-02	2	GATA1,GATA2
Cellular Function and Maintenance	differentiation of Th2 cells	1.16E-02	2	GATA1,GATA2
Cell-mediated Immune Response	differentiation of Th2 cells	1.16E-02	2	GATA1,GATA2
Gastrointestinal Disease	hepatic steatosis	1.19E-02	3	GSTP1,INSIG1,NMU
Hepatic System Disease	hepatic steatosis	1.19E-02	3	GSTP1,INSIG1,NMU
Cellular Development	differentiation of phagocytes	1.21E-02	3	GATA1,GATA2,TAL1
Hematological System Development and Function	differentiation of phagocytes	1.21E-02	3	GATA1,GATA2,TAL1
Hematopoiesis	differentiation of phagocytes	1.21E-02	3	GATA1,GATA2,TAL1
Gene Expression	transcription of DNA	1.21E-02	9	CTCFL,GATA1,GATA2,HBE1,HBG2,HOXB9,NFE2,PRAME,TAL1
Skeletal and Muscular Disorders	arthritis	1.22E-02	7	ADAMTS14,ANXA1,GABRE,LDHB,PRKCB,SPTA1,VIM
Inflammatory Disease	arthritis	1.22E-02	7	ADAMTS14,ANXA1,GABRE,LDHB,PRKCB,SPTA1,VIM
Connective Tissue Disorders	arthritis	1.22E-02	7	ADAMTS14,ANXA1,GABRE,LDHB,PRKCB,SPTA1,VIM
Cellular Assembly and Organization	organization of actin filaments	1.26E-02	2	MSN,SPTA1
Cellular Function and Maintenance	organization of actin filaments	1.26E-02	2	MSN,SPTA1
Organismal Survival	viability	1.26E-02	2	GATA2,HBE1
Gene Expression	activation of DNA endogenous promoter	1.33E-02	7	GATA1,GATA2,HBE1,HBG2,HOXB9,NFE2,TAL1
Tissue Morphology	abnormal morphology of optic cup	1.36E-02	1	ALDH1A2
Cell Death	apoptosis of colony-forming erythroid cells	1.36E-02	1	GATA1
Cancer	cancer of colon	1.36E-02	1	PRKCB
Gastrointestinal Disease	cancer of colon	1.36E-02	1	PRKCB
Cellular Development	development of myeloid progenitor cells	1.36E-02	1	GATA2
Hematological System Development and Function	development of myeloid progenitor cells	1.36E-02	1	GATA2
Hematopoiesis	development of myeloid progenitor cells	1.36E-02	1	GATA2
Lymphoid Tissue Structure and Development	development of myeloid progenitor cells	1.36E-02	1	GATA2
Tissue Development	development of myeloid progenitor cells	1.36E-02	1	GATA2
Connective Tissue Development and Function	development of myeloid progenitor cells	1.36E-02	1	GATA2
Skeletal and Muscular System Development and Function	development of myeloid progenitor cells	1.36E-02	1	GATA2
Cellular Development	differentiation of erythroleukemia cells	1.36E-02	1	GATA1
Cellular Development	differentiation of hemangioblasts	1.36E-02	1	ANGPT1
Embryonic Development	differentiation of hemangioblasts	1.36E-02	1	ANGPT1
Tissue Morphology	disorganization of blood vessel	1.36E-02	1	ANGPT1
Small Molecule Biochemistry	excursion of D-glucose	1.36E-02	1	NMU
Carbohydrate Metabolism	excursion of D-glucose	1.36E-02	1	NMU
Genetic Disorder	exudative age-related macular degeneration	1.36E-02	1	CFH
Neurological Disease	exudative age-related macular degeneration	1.36E-02	1	CFH
Ophthalmic Disease	exudative age-related macular degeneration	1.36E-02	1	CFH
Cellular Assembly and Organization	fusion of liposome	1.36E-02	1	ANXA1
Cardiovascular Disease	leakage of vasculature	1.36E-02	1	ANGPT1
Tissue Development	morphogenesis of cranial suture	1.36E-02	1	INSIG1
Cell Morphology	morphology of thyroid tumor cell lines	1.36E-02	1	VIM
Renal and Urological Disease	urological disorder	1.38E-02	7	ALDH1A2,ANGPT1,CFH,GSTP1,HBE1,NFE2,PRKCB
Hematological System Development and Function	activation of neutrophils	1.39E-02	2	ANXA1,CFH
Inflammatory Response	activation of neutrophils	1.39E-02	2	ANXA1,CFH
Cell-To-Cell Signaling and Interaction	activation of neutrophils	1.39E-02	2	ANXA1,CFH
Antigen Presentation	activation of neutrophils	1.39E-02	2	ANXA1,CFH
Immune Cell Trafficking	activation of neutrophils	1.39E-02	2	ANXA1,CFH
Cardiovascular System Development and Function	migration of endothelial cells	1.40E-02	3	AMOTL1,ANGPT1,FGF13
Cellular Movement	migration of endothelial cells	1.40E-02	3	AMOTL1,ANGPT1,FGF13
Tissue Morphology	abnormal morphology of pericardium	1.42E-02	2	GATA2,TAL1
Organismal Functions	body temperature	1.42E-02	2	NMU,PRKAR2B
Cardiovascular Disease	hyperlipidemia	1.46E-02	2	INSIG1,NMU
Metabolic Disease	hyperlipidemia	1.46E-02	2	INSIG1,NMU
Organismal Injury and Abnormalities	bleeding	1.52E-02	4	ANGPT1,GABRE,GATA1,NFE2
Cardiovascular System Development and Function	vasculogenesis	1.52E-02	5	ALDH1A2,ANGPT1,FGF13,GATA1,VIM
Organismal Development	vasculogenesis	1.52E-02	5	ALDH1A2,ANGPT1,FGF13,GATA1,VIM
Hematological System Development and Function	morphology of red blood cells	1.52E-02	2	GATA1,NFE2
Hematopoiesis	morphology of red blood cells	1.52E-02	2	GATA1,NFE2
Cell Morphology	morphology of red blood cells	1.52E-02	2	GATA1,NFE2
Gene Expression	transactivation	1.53E-02	5	FGF13,GATA1,NFE2,PRKAR2B,TAL1
Inflammatory Response	immune response of cells	1.54E-02	3	ANXA1,GATA2,PRKCB
Cellular Growth and Proliferation	growth of cells	1.55E-02	10	ANGPT1,ANXA1,DIRAS3,GATA1,GATA2,GSTP1,PRAME,PRKAR2B,PRKCB,TAL1
Cellular Development	growth of tumor cell lines	1.56E-02	6	ANXA1,DIRAS3,PRAME,PRKAR2B,PRKCB,TAL1
Cellular Growth and Proliferation	growth of tumor cell lines	1.56E-02	6	ANXA1,DIRAS3,PRAME,PRKAR2B,PRKCB,TAL1
Organismal Functions	energy expenditure	1.56E-02	2	NMU,PRKAR2B
Organismal Injury and Abnormalities	atrophy of brain	1.58E-02	1	VIM
Neurological Disease	atrophy of brain	1.58E-02	1	VIM
Genetic Disorder	cleft face	1.58E-02	1	INSIG1
Skeletal and Muscular Disorders	cleft face	1.58E-02	1	INSIG1
Developmental Disorder	cleft face	1.58E-02	1	INSIG1
Lipid Metabolism	conversion of beta-estradiol	1.58E-02	1	GSTP1
Small Molecule Biochemistry	conversion of beta-estradiol	1.58E-02	1	GSTP1
Endocrine System Development and Function	conversion of beta-estradiol	1.58E-02	1	GSTP1
Drug Metabolism	conversion of beta-estradiol	1.58E-02	1	GSTP1
Organismal Injury and Abnormalities	formation of aberrant crypt foci	1.58E-02	1	PRKCB
Gastrointestinal Disease	formation of aberrant crypt foci	1.58E-02	1	PRKCB
Reproductive System Disease	hypoplasia of mammary gland	1.58E-02	1	HOXB9
Developmental Disorder	hypoplasia of mammary gland	1.58E-02	1	HOXB9
Cell Death	killing of cervical cancer cell lines	1.58E-02	1	GSTP1
Tissue Morphology	lack of limb bud	1.58E-02	1	ALDH1A2
Tissue Morphology	lack of myocardial trabecular zone	1.58E-02	1	ALDH1A2
Cell-To-Cell Signaling and Interaction	loss of synapse	1.58E-02	1	VIM
Hematological System Development and Function	mobilization of endothelial progenitor cells	1.58E-02	1	ANGPT1
Hematopoiesis	mobilization of endothelial progenitor cells	1.58E-02	1	ANGPT1
Cardiovascular System Development and Function	mobilization of endothelial progenitor cells	1.58E-02	1	ANGPT1
Cellular Movement	mobilization of endothelial progenitor cells	1.58E-02	1	ANGPT1
Hematological System Development and Function	production of blood platelets	1.58E-02	1	NFE2
Cellular Growth and Proliferation	production of blood platelets	1.58E-02	1	NFE2
Cellular Growth and Proliferation	proliferation of neuroepithelial cells	1.58E-02	1	GATA2
Molecular Transport	quantity of creatine	1.58E-02	1	CFH
Small Molecule Biochemistry	quantity of creatine	1.58E-02	1	CFH
Amino Acid Metabolism	quantity of creatine	1.58E-02	1	CFH
Cancer	quantity of lymphoma	1.58E-02	1	TAL1
Immunological Disease	quantity of lymphoma	1.58E-02	1	TAL1
Molecular Transport	transport of ammonium	1.58E-02	1	RHAG
Molecular Transport	transport of oxygen	1.58E-02	1	HBE1
Cell Morphology	volume of blood platelets	1.58E-02	1	GATA1
Tissue Morphology	volume of blood platelets	1.58E-02	1	GATA1
Cellular Development	growth of leukemia cell lines	1.70E-02	2	PRKAR2B,TAL1
Cellular Growth and Proliferation	growth of leukemia cell lines	1.70E-02	2	PRKAR2B,TAL1
Protein Synthesis	quantity of cytokine	1.72E-02	3	GATA1,NMU,PRKAR2B
Hematological System Development and Function	activation of myeloid cells	1.74E-02	3	ANGPT1,ANXA1,CFH
Inflammatory Response	activation of myeloid cells	1.74E-02	3	ANGPT1,ANXA1,CFH
Cell-To-Cell Signaling and Interaction	activation of myeloid cells	1.74E-02	3	ANGPT1,ANXA1,CFH
Immune Cell Trafficking	activation of myeloid cells	1.74E-02	3	ANGPT1,ANXA1,CFH
Cancer	endocrine gland tumor	1.74E-02	4	ANXA1,DIRAS3,GSTP1,VIM
Cellular Development	growth of leukocyte cell lines	1.78E-02	2	GATA1,GATA2
Hematological System Development and Function	growth of leukocyte cell lines	1.78E-02	2	GATA1,GATA2
Cellular Growth and Proliferation	growth of leukocyte cell lines	1.78E-02	2	GATA1,GATA2
Inflammatory Response	activation of complement factor	1.81E-02	1	CFH
Cell Death	apoptosis of neural crest cells	1.81E-02	1	ALDH1A2
Embryonic Development	apoptosis of neural crest cells	1.81E-02	1	ALDH1A2
Cardiovascular Disease	arteriovenous malformation	1.81E-02	1	ANGPT1
Cellular Development	differentiation of proerythroblasts	1.81E-02	1	GATA1
Hematological System Development and Function	differentiation of proerythroblasts	1.81E-02	1	GATA1
Hematopoiesis	differentiation of proerythroblasts	1.81E-02	1	GATA1
Molecular Transport	efflux of dopamine	1.81E-02	1	PRKCB
Small Molecule Biochemistry	efflux of dopamine	1.81E-02	1	PRKCB
Cell-To-Cell Signaling and Interaction	efflux of dopamine	1.81E-02	1	PRKCB
Drug Metabolism	efflux of dopamine	1.81E-02	1	PRKCB
Hematological Disease	essential thrombocythemia	1.81E-02	1	NFE2
Cancer	essential thrombocythemia	1.81E-02	1	NFE2
Genetic Disorder	essential thrombocythemia	1.81E-02	1	NFE2
Organismal Injury and Abnormalities	essential thrombocythemia	1.81E-02	1	NFE2
Cellular Compromise	injury of endothelial cells	1.81E-02	1	ANGPT1
Cellular Movement	invasion of thyroid tumor cell lines	1.81E-02	1	VIM
Tissue Morphology	lack of second branchial arch	1.81E-02	1	ALDH1A2
Embryonic Development	lack of second branchial arch	1.81E-02	1	ALDH1A2
Visual System Development and Function	metabolism of retina	1.81E-02	1	ALDH1A2
Cancer	metastasis of breast carcinoma	1.81E-02	1	ANXA1
Reproductive System Disease	metastasis of breast carcinoma	1.81E-02	1	ANXA1
Lipid Metabolism	oxidation of retinaldehyde	1.81E-02	1	ALDH1A2
Small Molecule Biochemistry	oxidation of retinaldehyde	1.81E-02	1	ALDH1A2
Energy Production	oxidation of retinaldehyde	1.81E-02	1	ALDH1A2
Vitamin and Mineral Metabolism	oxidation of retinaldehyde	1.81E-02	1	ALDH1A2
Lipid Metabolism	synthesis of phosphatidylethanolamine	1.81E-02	1	PRKCB
Small Molecule Biochemistry	synthesis of phosphatidylethanolamine	1.81E-02	1	PRKCB
Carbohydrate Metabolism	synthesis of phosphatidylethanolamine	1.81E-02	1	PRKCB
Lymphoid Tissue Structure and Development	morphology of lymphatic system component	1.82E-02	4	GATA1,HOXB9,NFE2,TAL1
Organismal Injury and Abnormalities	cytosis	1.83E-02	3	GATA1,NFE2,SPTA1
Cellular Movement	invasion of cells	1.85E-02	5	ANXA1,DIRAS3,KCNH2,PRKCB,VIM
Endocrine System Disorders	experimentally-induced diabetes	1.89E-02	2	ANXA1,PRKCB
Gastrointestinal Disease	experimentally-induced diabetes	1.89E-02	2	ANXA1,PRKCB
Metabolic Disease	experimentally-induced diabetes	1.89E-02	2	ANXA1,PRKCB
Cellular Development	differentiation of myeloid cells	1.91E-02	3	GATA1,GATA2,TAL1
Hematological System Development and Function	differentiation of myeloid cells	1.91E-02	3	GATA1,GATA2,TAL1
Hematopoiesis	differentiation of myeloid cells	1.91E-02	3	GATA1,GATA2,TAL1
Organismal Development	development of organ	1.92E-02	10	ALDH1A2,ANGPT1,CTCFL,DIRAS3,FGF13,GATA1,GATA2,INSIG1,PRKAR2B,TAL1
Tissue Development	development of organ	1.92E-02	10	ALDH1A2,ANGPT1,CTCFL,DIRAS3,FGF13,GATA1,GATA2,INSIG1,PRKAR2B,TAL1
Embryonic Development	development of organ	1.92E-02	10	ALDH1A2,ANGPT1,CTCFL,DIRAS3,FGF13,GATA1,GATA2,INSIG1,PRKAR2B,TAL1
Organ Development	development of organ	1.92E-02	10	ALDH1A2,ANGPT1,CTCFL,DIRAS3,FGF13,GATA1,GATA2,INSIG1,PRKAR2B,TAL1
Tissue Morphology	quantity of osteoclasts	1.93E-02	2	GATA1,NFE2
Connective Tissue Development and Function	quantity of osteoclasts	1.93E-02	2	GATA1,NFE2
Cell Death	apoptosis of leukemia cell lines	1.97E-02	3	GATA1,PRKCB,TAL1
Organ Morphology	contraction of organ	2.01E-02	2	KCNH2,NMU
Cellular Growth and Proliferation	colony formation of cells	2.01E-02	4	ANXA1,DIRAS3,NFE2,TAL1
Hematological System Development and Function	abnormal morphology of blood platelets	2.03E-02	1	GATA1
Cell Morphology	abnormal morphology of blood platelets	2.03E-02	1	GATA1
Inflammatory Response	abnormal morphology of blood platelets	2.03E-02	1	GATA1
Hematopoiesis	abnormal morphology of megakaryocyte/erythrocyte lineage-restricted progenitor cells	2.03E-02	1	GATA1
Cell Morphology	abnormal morphology of megakaryocyte/erythrocyte lineage-restricted progenitor cells	2.03E-02	1	GATA1
Lymphoid Tissue Structure and Development	abnormal morphology of megakaryocyte/erythrocyte lineage-restricted progenitor cells	2.03E-02	1	GATA1
Tissue Morphology	abnormal morphology of otic vesicle	2.03E-02	1	ALDH1A2
Embryonic Development	abnormal morphology of otic vesicle	2.03E-02	1	ALDH1A2
Cell Death	apoptosis of embryonic cancer cell lines	2.03E-02	1	PRAME
Cell Cycle	contact growth inhibition of leukemia cell lines	2.03E-02	1	PRKAR2B
Cellular Function and Maintenance	contact growth inhibition of leukemia cell lines	2.03E-02	1	PRKAR2B
Cell-To-Cell Signaling and Interaction	contact growth inhibition of leukemia cell lines	2.03E-02	1	PRKAR2B
Organismal Functions	core body temperature	2.03E-02	1	NMU
Cellular Function and Maintenance	cytostasis of breast cell lines	2.03E-02	1	PRKCB
Reproductive System Development and Function	cytostasis of breast cell lines	2.03E-02	1	PRKCB
Cellular Development	development of double-negative T lymphocyte	2.03E-02	1	TAL1
Hematological System Development and Function	development of double-negative T lymphocyte	2.03E-02	1	TAL1
Hematopoiesis	development of double-negative T lymphocyte	2.03E-02	1	TAL1
Lymphoid Tissue Structure and Development	development of double-negative T lymphocyte	2.03E-02	1	TAL1
Organismal Development	development of double-negative T lymphocyte	2.03E-02	1	TAL1
Tissue Development	development of double-negative T lymphocyte	2.03E-02	1	TAL1
Embryonic Development	development of double-negative T lymphocyte	2.03E-02	1	TAL1
Cellular Function and Maintenance	development of double-negative T lymphocyte	2.03E-02	1	TAL1
Organ Development	development of double-negative T lymphocyte	2.03E-02	1	TAL1
Cell-mediated Immune Response	development of double-negative T lymphocyte	2.03E-02	1	TAL1
Cardiovascular System Development and Function	development of myocardium	2.03E-02	1	ALDH1A2
Organismal Development	development of myocardium	2.03E-02	1	ALDH1A2
Tissue Development	development of myocardium	2.03E-02	1	ALDH1A2
Embryonic Development	development of myocardium	2.03E-02	1	ALDH1A2
Organ Development	development of myocardium	2.03E-02	1	ALDH1A2
Skeletal and Muscular System Development and Function	development of myocardium	2.03E-02	1	ALDH1A2
Cellular Development	differentiation of erythroid cell lines	2.03E-02	1	GATA1
Hematological System Development and Function	differentiation of erythroid cell lines	2.03E-02	1	GATA1
Organismal Injury and Abnormalities	edema of paw	2.03E-02	1	NMU
Lymphoid Tissue Structure and Development	formation of lymph vessel	2.03E-02	1	ANGPT1
Organismal Development	formation of lymph vessel	2.03E-02	1	ANGPT1
Embryonic Development	formation of lymph vessel	2.03E-02	1	ANGPT1
Organ Development	formation of lymph vessel	2.03E-02	1	ANGPT1
Organismal Injury and Abnormalities	formation of scar tissue	2.03E-02	1	VIM
Metabolic Disease	hyperleptinemia	2.03E-02	1	NMU
Hematological Disease	juvenile myelomonocytic leukemia	2.03E-02	1	GATA2
Cancer	juvenile myelomonocytic leukemia	2.03E-02	1	GATA2
Genetic Disorder	juvenile myelomonocytic leukemia	2.03E-02	1	GATA2
Hematological Disease	microcytosis	2.03E-02	1	NFE2
Tissue Morphology	morphology of atrioventricular canal	2.03E-02	1	ALDH1A2
Embryonic Development	morphology of atrioventricular canal	2.03E-02	1	ALDH1A2
Cellular Assembly and Organization	quantity of intermediate filaments	2.03E-02	1	VIM
Small Molecule Biochemistry	synthesis of 5-hydroxytryptamine	2.03E-02	1	ANGPT1
Cell-To-Cell Signaling and Interaction	synthesis of 5-hydroxytryptamine	2.03E-02	1	ANGPT1
Cancer	brain cancer	2.03E-02	3	ANXA1,PRKCB,TUSC3
Neurological Disease	brain cancer	2.03E-02	3	ANXA1,PRKCB,TUSC3
Molecular Transport	concentration of Ca2+	2.04E-02	2	NMU,PRKCB
Cell Signaling	concentration of Ca2+	2.04E-02	2	NMU,PRKCB
Vitamin and Mineral Metabolism	concentration of Ca2+	2.04E-02	2	NMU,PRKCB
Developmental Disorder	hypoplasia of tissue	2.04E-02	2	ALDH1A2,HOXB9
Organismal Injury and Abnormalities	injury of organ	2.08E-02	3	ANGPT1,ANXA1,CFH
Cellular Compromise	degranulation of mast cells	2.16E-02	2	ANXA1,NMU
Inflammatory Response	degranulation of mast cells	2.16E-02	2	ANXA1,NMU
Hypersensitivity Response	degranulation of mast cells	2.16E-02	2	ANXA1,NMU
Psychological Disorders	depressive disorder	2.20E-02	3	GABRE,KCNH2,VIM
Digestive System Development and Function	ingestion by mice	2.21E-02	2	NMU,PRKAR2B
Cancer	glioblastoma cancer	2.25E-02	2	PRKCB,TUSC3
Neurological Disease	glioblastoma cancer	2.25E-02	2	PRKCB,TUSC3
Tissue Development	binding of extracellular matrix	2.25E-02	1	ANGPT1
Cell-To-Cell Signaling and Interaction	binding of extracellular matrix	2.25E-02	1	ANGPT1
Hematological Disease	blast crisis	2.25E-02	1	GATA2
Cancer	blast crisis	2.25E-02	1	GATA2
Genetic Disorder	blast crisis	2.25E-02	1	GATA2
Lipid Metabolism	concentration of corticosterone	2.25E-02	1	NMU
Molecular Transport	concentration of corticosterone	2.25E-02	1	NMU
Small Molecule Biochemistry	concentration of corticosterone	2.25E-02	1	NMU
Endocrine System Development and Function	concentration of corticosterone	2.25E-02	1	NMU
Cellular Development	erythropoiesis of erythroid progenitor cells	2.25E-02	1	GATA1
Hematological System Development and Function	erythropoiesis of erythroid progenitor cells	2.25E-02	1	GATA1
Hematopoiesis	erythropoiesis of erythroid progenitor cells	2.25E-02	1	GATA1
Organismal Development	erythropoiesis of erythroid progenitor cells	2.25E-02	1	GATA1
Tissue Development	erythropoiesis of erythroid progenitor cells	2.25E-02	1	GATA1
Gastrointestinal Disease	formation of gallstone	2.25E-02	1	PRKCB
Hepatic System Disease	formation of gallstone	2.25E-02	1	PRKCB
Hematological Disease	myelofibrosis with myeloid metaplasia	2.25E-02	1	NFE2
Cancer	myelofibrosis with myeloid metaplasia	2.25E-02	1	NFE2
Organismal Injury and Abnormalities	myelofibrosis with myeloid metaplasia	2.25E-02	1	NFE2
Cell Death	necrosis of cardiomyocytes	2.25E-02	1	PRKCB
Organ Morphology	necrosis of cardiomyocytes	2.25E-02	1	PRKCB
Hematological System Development and Function	quantity of erythroblasts	2.25E-02	1	GATA1
Hematopoiesis	quantity of erythroblasts	2.25E-02	1	GATA1
Tissue Morphology	quantity of erythroblasts	2.25E-02	1	GATA1
Developmental Disorder	runting	2.25E-02	1	INSIG1
Endocrine System Development and Function	size of adrenal gland	2.25E-02	1	ANXA1
Organ Morphology	size of adrenal gland	2.25E-02	1	ANXA1
Lipid Metabolism	synthesis of 9-cis-retinoic acid	2.25E-02	1	ALDH1A2
Small Molecule Biochemistry	synthesis of 9-cis-retinoic acid	2.25E-02	1	ALDH1A2
Drug Metabolism	synthesis of 9-cis-retinoic acid	2.25E-02	1	ALDH1A2
Vitamin and Mineral Metabolism	synthesis of 9-cis-retinoic acid	2.25E-02	1	ALDH1A2
Molecular Transport	transport of Mg2+	2.25E-02	1	TUSC3
Cell Death	cell survival	2.26E-02	7	ANGPT1,GATA1,GATA2,GSTP1,NFE2,PRKCB,TAL1
Cancer	pancreatic cancer	2.27E-02	3	ANXA1,GSTP1,VIM
Genetic Disorder	pancreatic cancer	2.27E-02	3	ANXA1,GSTP1,VIM
Endocrine System Disorders	pancreatic cancer	2.27E-02	3	ANXA1,GSTP1,VIM
Gastrointestinal Disease	pancreatic cancer	2.27E-02	3	ANXA1,GSTP1,VIM
Hematological Disease	chronic myeloproliferative disorder	2.29E-02	2	GATA2,NFE2
Cancer	chronic myeloproliferative disorder	2.29E-02	2	GATA2,NFE2
Cell-To-Cell Signaling and Interaction	activation of cells	2.36E-02	6	ANGPT1,ANXA1,CFH,NMU,PRKCB,VIM
Lipid Metabolism	quantity of acylglycerol	2.40E-02	3	NMU,PRKAR2B,PRKCB
Molecular Transport	quantity of acylglycerol	2.40E-02	3	NMU,PRKAR2B,PRKCB
Small Molecule Biochemistry	quantity of acylglycerol	2.40E-02	3	NMU,PRKAR2B,PRKCB
Cellular Development	differentiation of macrophages	2.41E-02	2	GATA2,TAL1
Hematological System Development and Function	differentiation of macrophages	2.41E-02	2	GATA2,TAL1
Hematopoiesis	differentiation of macrophages	2.41E-02	2	GATA2,TAL1
Organismal Development	patterning of rostrocaudal axis	2.41E-02	2	ALDH1A2,HOXB9
Embryonic Development	patterning of rostrocaudal axis	2.41E-02	2	ALDH1A2,HOXB9
Protein Synthesis	quantity of leptin in blood	2.41E-02	2	NMU,PRKAR2B
Organismal Development	abnormal morphology of thoraco-abdominal wall	2.47E-02	1	ALDH1A2
Cell Morphology	cell spreading of embryonic cell lines	2.47E-02	1	VIM
Embryonic Development	cell spreading of embryonic cell lines	2.47E-02	1	VIM
Cell Death	cell viability of B-lymphocyte derived cell lines	2.47E-02	1	TAL1
Hematological System Development and Function	colony formation of erythroid cells	2.47E-02	1	TAL1
Hematopoiesis	colony formation of erythroid cells	2.47E-02	1	TAL1
Cellular Growth and Proliferation	colony formation of erythroid cells	2.47E-02	1	TAL1
Hematological System Development and Function	colony formation of megakaryocytes	2.47E-02	1	TAL1
Hematopoiesis	colony formation of megakaryocytes	2.47E-02	1	TAL1
Cellular Growth and Proliferation	colony formation of megakaryocytes	2.47E-02	1	TAL1
Cellular Function and Maintenance	cytostasis of epithelial cells	2.47E-02	1	PRKCB
Cellular Development	development of astrocytes	2.47E-02	1	VIM
Nervous System Development and Function	development of astrocytes	2.47E-02	1	VIM
Tissue Development	fusion of muscle cell lines	2.47E-02	1	FLNC
Cell-To-Cell Signaling and Interaction	fusion of muscle cell lines	2.47E-02	1	FLNC
Skeletal and Muscular System Development and Function	fusion of muscle cell lines	2.47E-02	1	FLNC
Renal and Urological Disease	hematuria	2.47E-02	1	CFH
Metabolic Disease	hyperbilirubinemia	2.47E-02	1	GSTP1
Psychological Disorders	hypophagia	2.47E-02	1	NMU
Nutritional Disease	hypophagia	2.47E-02	1	NMU
Cellular Development	immortalization of hematopoietic progenitor cells	2.47E-02	1	GATA1
Tissue Morphology	lack of atrioventricular canal cushion	2.47E-02	1	ALDH1A2
Cellular Assembly and Organization	quantity of secretory granules	2.47E-02	1	ANXA1
Lipid Metabolism	synthesis of tretinoin	2.47E-02	1	ALDH1A2
Small Molecule Biochemistry	synthesis of tretinoin	2.47E-02	1	ALDH1A2
Drug Metabolism	synthesis of tretinoin	2.47E-02	1	ALDH1A2
Vitamin and Mineral Metabolism	synthesis of tretinoin	2.47E-02	1	ALDH1A2
Lipid Metabolism	synthesis of lipid	2.48E-02	5	ALDH1A2,ANXA1,INSIG1,PRKCB,VIM
Small Molecule Biochemistry	synthesis of lipid	2.48E-02	5	ALDH1A2,ANXA1,INSIG1,PRKCB,VIM
Organismal Injury and Abnormalities	headache	2.50E-02	2	GABRE,KCNH2
Neurological Disease	headache	2.50E-02	2	GABRE,KCNH2
Cellular Development	arrest in growth of tumor cell lines	2.59E-02	2	PRAME,TAL1
Cellular Growth and Proliferation	arrest in growth of tumor cell lines	2.59E-02	2	PRAME,TAL1
Cellular Growth and Proliferation	proliferation of leukemia cell lines	2.59E-02	2	NFE2,TAL1
Hematological System Development and Function	quantity of blood platelets	2.59E-02	2	GATA1,NFE2
Inflammatory Response	quantity of blood platelets	2.59E-02	2	GATA1,NFE2
Tissue Morphology	quantity of blood platelets	2.59E-02	2	GATA1,NFE2
Cellular Function and Maintenance	flux of cation	2.61E-02	3	ANXA1,PRKCB,RHAG
Molecular Transport	flux of cation	2.61E-02	3	ANXA1,PRKCB,RHAG
Lipid Metabolism	synthesis of fatty acid	2.64E-02	3	ANXA1,INSIG1,VIM
Small Molecule Biochemistry	synthesis of fatty acid	2.64E-02	3	ANXA1,INSIG1,VIM
Organismal Development	abnormal morphology of bronchiole	2.70E-02	1	GATA1
Tissue Development	abnormal morphology of bronchiole	2.70E-02	1	GATA1
Embryonic Development	abnormal morphology of bronchiole	2.70E-02	1	GATA1
Organ Development	abnormal morphology of bronchiole	2.70E-02	1	GATA1
Organ Morphology	abnormal morphology of bronchiole	2.70E-02	1	GATA1
Respiratory System Development and Function	abnormal morphology of bronchiole	2.70E-02	1	GATA1
Cellular Development	differentiation of eosinophils	2.70E-02	1	GATA1
Hematological System Development and Function	differentiation of eosinophils	2.70E-02	1	GATA1
Hematopoiesis	differentiation of eosinophils	2.70E-02	1	GATA1
Hematological System Development and Function	lack of myeloid progenitor cells	2.70E-02	1	TAL1
Hematopoiesis	lack of myeloid progenitor cells	2.70E-02	1	TAL1
Cell Morphology	lack of myeloid progenitor cells	2.70E-02	1	TAL1
Lymphoid Tissue Structure and Development	lack of myeloid progenitor cells	2.70E-02	1	TAL1
Tissue Morphology	lack of myeloid progenitor cells	2.70E-02	1	TAL1
Lipid Metabolism	release of corticosterone	2.70E-02	1	ANXA1
Molecular Transport	release of corticosterone	2.70E-02	1	ANXA1
Small Molecule Biochemistry	release of corticosterone	2.70E-02	1	ANXA1
Endocrine System Development and Function	release of corticosterone	2.70E-02	1	ANXA1
Cell Morphology	size of growth cone	2.70E-02	1	MSN
Cellular Function and Maintenance	uptake of phosphate	2.70E-02	1	PRKCB
Molecular Transport	uptake of phosphate	2.70E-02	1	PRKCB
Cellular Movement	chemotaxis of cells	2.72E-02	4	ANGPT1,ANXA1,HOXB9,PRKCB
Molecular Transport	transport of metal	2.76E-02	3	KCNH2,PRKCB,TUSC3
Organismal Injury and Abnormalities	edema of organ	2.81E-02	2	ANGPT1,TAL1
Hematological System Development and Function	activation of phagocytes	2.91E-02	3	ANGPT1,ANXA1,CFH
Inflammatory Response	activation of phagocytes	2.91E-02	3	ANGPT1,ANXA1,CFH
Cell-To-Cell Signaling and Interaction	activation of phagocytes	2.91E-02	3	ANGPT1,ANXA1,CFH
Antigen Presentation	activation of phagocytes	2.91E-02	3	ANGPT1,ANXA1,CFH
Immune Cell Trafficking	activation of phagocytes	2.91E-02	3	ANGPT1,ANXA1,CFH
Respiratory Disease	non-small cell lung cancer	2.91E-02	3	GSTP1,PRKCB,VIM
Cancer	non-small cell lung cancer	2.91E-02	3	GSTP1,PRKCB,VIM
Genetic Disorder	non-small cell lung cancer	2.91E-02	3	GSTP1,PRKCB,VIM
Cellular Development	differentiation of bone-marrow-derived monocyte/macrophage precursor cells	2.92E-02	1	TAL1
Hematological System Development and Function	differentiation of bone-marrow-derived monocyte/macrophage precursor cells	2.92E-02	1	TAL1
Hematopoiesis	differentiation of bone-marrow-derived monocyte/macrophage precursor cells	2.92E-02	1	TAL1
Cancer	ductal carcinoma in situ	2.92E-02	1	ANXA1
Reproductive System Disease	ductal carcinoma in situ	2.92E-02	1	ANXA1
Hematological System Development and Function	emigration of neutrophils	2.92E-02	1	ANXA1
Inflammatory Response	emigration of neutrophils	2.92E-02	1	ANXA1
Cellular Movement	emigration of neutrophils	2.92E-02	1	ANXA1
Immune Cell Trafficking	emigration of neutrophils	2.92E-02	1	ANXA1
Hematological System Development and Function	extravasation of plasma	2.92E-02	1	NMU
Cellular Movement	extravasation of plasma	2.92E-02	1	NMU
Tissue Morphology	lack of blood island	2.92E-02	1	TAL1
Cellular Development	maturation of erythroid cells	2.92E-02	1	GATA1
Hematological System Development and Function	maturation of erythroid cells	2.92E-02	1	GATA1
Hematopoiesis	maturation of erythroid cells	2.92E-02	1	GATA1
Molecular Transport	secretion of ATP	2.92E-02	1	PRKCB
Small Molecule Biochemistry	secretion of ATP	2.92E-02	1	PRKCB
Energy Production	secretion of ATP	2.92E-02	1	PRKCB
Nucleic Acid Metabolism	secretion of ATP	2.92E-02	1	PRKCB
Protein Synthesis	quantity of interleukin	2.94E-02	2	GATA1,NMU
Tissue Development	mineralization of bone	3.08E-02	2	GATA1,NFE2
Connective Tissue Development and Function	mineralization of bone	3.08E-02	2	GATA1,NFE2
Skeletal and Muscular System Development and Function	mineralization of bone	3.08E-02	2	GATA1,NFE2
Neurological Disease	catalepsy	3.14E-02	1	PRKAR2B
Cell Morphology	cell spreading of epithelial cell lines	3.14E-02	1	VIM
Hair and Skin Development and Function	cell spreading of epithelial cell lines	3.14E-02	1	VIM
Cellular Growth and Proliferation	colony formation of ovarian cancer cell lines	3.14E-02	1	DIRAS3
Cellular Development	development of neural crest cells	3.14E-02	1	ALDH1A2
Organismal Development	development of neural crest cells	3.14E-02	1	ALDH1A2
Tissue Development	development of neural crest cells	3.14E-02	1	ALDH1A2
Embryonic Development	development of neural crest cells	3.14E-02	1	ALDH1A2
Nervous System Development and Function	development of neural crest cells	3.14E-02	1	ALDH1A2
Cell Cycle	entry into S phase of leukocytes	3.14E-02	1	TAL1
Cancer	follicular adenoma	3.14E-02	1	GSTP1
Cellular Assembly and Organization	formation of immunological synapses	3.14E-02	1	MSN
Cell-mediated Immune Response	formation of immunological synapses	3.14E-02	1	MSN
Cell Signaling	retinoic acid receptor signaling	3.14E-02	1	ALDH1A2
Lipid Metabolism	secretion of arachidonic acid	3.14E-02	1	ANXA1
Molecular Transport	secretion of arachidonic acid	3.14E-02	1	ANXA1
Small Molecule Biochemistry	secretion of arachidonic acid	3.14E-02	1	ANXA1
Lipid Metabolism	quantity of lipid	3.17E-02	5	DIRAS3,INSIG1,NMU,PRKAR2B,PRKCB
Molecular Transport	quantity of lipid	3.17E-02	5	DIRAS3,INSIG1,NMU,PRKAR2B,PRKCB
Small Molecule Biochemistry	quantity of lipid	3.17E-02	5	DIRAS3,INSIG1,NMU,PRKAR2B,PRKCB
Organismal Development	formation of embryonic tissue	3.27E-02	3	ALDH1A2,NFE2,TAL1
Tissue Development	formation of embryonic tissue	3.27E-02	3	ALDH1A2,NFE2,TAL1
Embryonic Development	formation of embryonic tissue	3.27E-02	3	ALDH1A2,NFE2,TAL1
Protein Synthesis	quantity of protein in blood	3.29E-02	4	CFH,GATA1,NMU,PRKAR2B
Molecular Transport	transport of inorganic cation	3.32E-02	3	KCNH2,PRKCB,TUSC3
Tissue Morphology	abnormal morphology of sacral vertebra	3.36E-02	1	HOXB9
Tissue Development	abnormal morphology of sacral vertebra	3.36E-02	1	HOXB9
Connective Tissue Development and Function	abnormal morphology of sacral vertebra	3.36E-02	1	HOXB9
Skeletal and Muscular System Development and Function	abnormal morphology of sacral vertebra	3.36E-02	1	HOXB9
Tissue Morphology	lipolysis of adipocytes	3.36E-02	1	ANXA1
Lipid Metabolism	lipolysis of adipocytes	3.36E-02	1	ANXA1
Small Molecule Biochemistry	lipolysis of adipocytes	3.36E-02	1	ANXA1
Connective Tissue Development and Function	lipolysis of adipocytes	3.36E-02	1	ANXA1
Cell Morphology	morphology of prostate cancer cell lines	3.36E-02	1	PRKAR2B
Hematological Disease	polycythemia vera	3.36E-02	1	NFE2
Cancer	polycythemia vera	3.36E-02	1	NFE2
Genetic Disorder	polycythemia vera	3.36E-02	1	NFE2
Organismal Injury and Abnormalities	polycythemia vera	3.36E-02	1	NFE2
Cellular Growth and Proliferation	proliferation of skin cell lines	3.36E-02	1	FGF13
Hair and Skin Development and Function	proliferation of skin cell lines	3.36E-02	1	FGF13
Cell-To-Cell Signaling and Interaction	interaction of cells	3.37E-02	2	ANGPT1,MSN
Cellular Growth and Proliferation	proliferation of lung cancer cell lines	3.37E-02	2	ANXA1,PRKCB
Lymphoid Tissue Structure and Development	development of thymus gland	3.42E-02	2	DIRAS3,TAL1
Organismal Development	development of thymus gland	3.42E-02	2	DIRAS3,TAL1
Tissue Development	development of thymus gland	3.42E-02	2	DIRAS3,TAL1
Embryonic Development	development of thymus gland	3.42E-02	2	DIRAS3,TAL1
Organ Development	development of thymus gland	3.42E-02	2	DIRAS3,TAL1
Molecular Transport	secretion of neurotransmitter	3.42E-02	2	ANGPT1,PRKCB
Small Molecule Biochemistry	secretion of neurotransmitter	3.42E-02	2	ANGPT1,PRKCB
Cell-To-Cell Signaling and Interaction	secretion of neurotransmitter	3.42E-02	2	ANGPT1,PRKCB
Cellular Development	differentiation of blood cells	3.47E-02	5	ANXA1,GATA1,GATA2,NFE2,TAL1
Hematological System Development and Function	differentiation of blood cells	3.47E-02	5	ANXA1,GATA1,GATA2,NFE2,TAL1
Neurological Disease	cerebral amyloid angiopathy	3.58E-02	1	VIM
Cardiovascular Disease	cerebral amyloid angiopathy	3.58E-02	1	VIM
Metabolic Disease	cerebral amyloid angiopathy	3.58E-02	1	VIM
Cellular Function and Maintenance	cytostasis of epithelial cell lines	3.58E-02	1	PRKCB
Hair and Skin Development and Function	cytostasis of epithelial cell lines	3.58E-02	1	PRKCB
Neurological Disease	diabetic retinopathy	3.58E-02	1	PRKCB
Endocrine System Disorders	diabetic retinopathy	3.58E-02	1	PRKCB
Ophthalmic Disease	diabetic retinopathy	3.58E-02	1	PRKCB
Gastrointestinal Disease	diabetic retinopathy	3.58E-02	1	PRKCB
Metabolic Disease	diabetic retinopathy	3.58E-02	1	PRKCB
Behavior	panic-like anxiety	3.58E-02	1	GABRE
Tissue Morphology	quantity of myofiber	3.58E-02	1	FLNC
Skeletal and Muscular System Development and Function	quantity of myofiber	3.58E-02	1	FLNC
Lipid Metabolism	secretion of prostaglandin E2	3.58E-02	1	PRKCB
Molecular Transport	secretion of prostaglandin E2	3.58E-02	1	PRKCB
Small Molecule Biochemistry	secretion of prostaglandin E2	3.58E-02	1	PRKCB
Drug Metabolism	secretion of prostaglandin E2	3.58E-02	1	PRKCB
Cellular Development	commitment of cells	3.61E-02	2	GATA2,TAL1
Small Molecule Biochemistry	phosphorylation of L-tyrosine	3.61E-02	2	ANGPT1,GATA1
Amino Acid Metabolism	phosphorylation of L-tyrosine	3.61E-02	2	ANGPT1,GATA1
Post-Translational Modification	phosphorylation of L-tyrosine	3.61E-02	2	ANGPT1,GATA1
Immunological Disease	autoimmune disease	3.62E-02	7	ANXA1,CFH,GABRE,LDHB,PRKCB,SPTA1,VIM
Cardiovascular System Development and Function	adhesion of endothelial tissue	3.80E-02	1	ANXA1
Tissue Development	adhesion of endothelial tissue	3.80E-02	1	ANXA1
Immunological Disease	allergic contact dermatitis	3.80E-02	1	PRKCB
Inflammatory Disease	allergic contact dermatitis	3.80E-02	1	PRKCB
Dermatological Diseases and Conditions	allergic contact dermatitis	3.80E-02	1	PRKCB
Cellular Development	angiogenesis of endothelial cells	3.80E-02	1	FGF13
Cardiovascular System Development and Function	angiogenesis of endothelial cells	3.80E-02	1	FGF13
Organismal Development	angiogenesis of endothelial cells	3.80E-02	1	FGF13
Tissue Development	angiogenesis of endothelial cells	3.80E-02	1	FGF13
Cellular Development	arrest in growth of leukemia cell lines	3.80E-02	1	TAL1
Cellular Growth and Proliferation	arrest in growth of leukemia cell lines	3.80E-02	1	TAL1
Tissue Development	deposition of extracellular matrix	3.80E-02	1	ANGPT1
Cardiovascular System Development and Function	development of atrium	3.80E-02	1	ALDH1A2
Organismal Development	development of atrium	3.80E-02	1	ALDH1A2
Tissue Development	development of atrium	3.80E-02	1	ALDH1A2
Embryonic Development	development of atrium	3.80E-02	1	ALDH1A2
Organ Development	development of atrium	3.80E-02	1	ALDH1A2
Organismal Development	development of branchial arch	3.80E-02	1	KCNH2
Tissue Development	development of branchial arch	3.80E-02	1	KCNH2
Embryonic Development	development of branchial arch	3.80E-02	1	KCNH2
Cellular Development	development of myofiber	3.80E-02	1	FLNC
Tissue Development	development of myofiber	3.80E-02	1	FLNC
Skeletal and Muscular System Development and Function	development of myofiber	3.80E-02	1	FLNC
Cellular Compromise	disassembly of nucleosomes	3.80E-02	1	NFE2
Protein Synthesis	quantity of IL-4 in blood	3.80E-02	1	GATA1
Organ Morphology	quantity of antral follicle	3.80E-02	1	ANGPT1
Reproductive System Development and Function	quantity of antral follicle	3.80E-02	1	ANGPT1
Cellular Growth and Proliferation	proliferation of carcinoma cell lines	3.87E-02	2	ANXA1,PRKCB
Molecular Transport	quantity of reactive oxygen species	3.92E-02	2	ANGPT1,NFE2
Free Radical Scavenging	quantity of reactive oxygen species	3.92E-02	2	ANGPT1,NFE2
Neurological Disease	neuromuscular disease	3.94E-02	6	FGF13,GABRE,GSTP1,LDHB,PRKCB,VIM
Skeletal and Muscular Disorders	neuromuscular disease	3.94E-02	6	FGF13,GABRE,GSTP1,LDHB,PRKCB,VIM
Skeletal and Muscular Disorders	rheumatoid arthritis	3.95E-02	5	ANXA1,GABRE,LDHB,SPTA1,VIM
Immunological Disease	rheumatoid arthritis	3.95E-02	5	ANXA1,GABRE,LDHB,SPTA1,VIM
Inflammatory Disease	rheumatoid arthritis	3.95E-02	5	ANXA1,GABRE,LDHB,SPTA1,VIM
Connective Tissue Disorders	rheumatoid arthritis	3.95E-02	5	ANXA1,GABRE,LDHB,SPTA1,VIM
Hematological System Development and Function	abnormal morphology of bone marrow	4.02E-02	1	GATA1
Lymphoid Tissue Structure and Development	abnormal morphology of bone marrow	4.02E-02	1	GATA1
Tissue Morphology	abnormal morphology of bone marrow	4.02E-02	1	GATA1
Cardiovascular Disease	mitral regurgitation	4.02E-02	1	GABRE
Cell Morphology	morphology of carcinoma cell lines	4.02E-02	1	VIM

## Sheet: Genes overexpressed in Liver Ca
Transcript	DFI
NM_000477	6.98675
NR_003512	6.90153
NM_001007139	6.90153
NM_001127598	6.9014
NM_000612	6.89105
NM_000384	6.74291
NM_001622	6.54295
NM_000295	6.22462
NM_001002235	6.2181
NM_000014	6.20918
NM_000596	5.92899
NM_001134	5.84444
NM_000029	5.73732
NM_000039	5.66795
NM_001643	5.65226
NM_001633	5.60598
NM_001063	5.48714
NM_000042	5.45085
NM_002216	5.42665
NM_000508	5.40706
NM_003105	5.3774
NM_021871	5.37318
NM_001146185	5.3552
NM_001146186	5.35503
NM_001901	5.31199
NM_002217	5.27939
NM_015363	5.24977
NM_004415	5.19691
NM_022082	5.19299
NM_000064	5.1928
NM_000239	5.14184
NM_054034	5.12365
NM_006744	5.08253
NM_000509	5.05281
NM_021870	5.02278
NM_003836	5.00773
NM_001085	5.00379
NM_001443	4.99299
NM_025227	4.98421
NM_000934	4.95901
NM_001165920	4.9574
NM_000624	4.94027
NM_001184961	4.92507
NM_001172438	4.92507
NM_000506	4.89715
NM_005318	4.86907
NM_000151	4.82339
NM_002508	4.81108
NM_005141	4.76078
NM_006720	4.7485
NM_002126	4.71001
NM_001013398	4.69576
NM_174936	4.68174
NM_177550	4.67981
NM_002633	4.67872
NM_212474	4.67467
NM_020455	4.65663
NM_001172818	4.65222
NM_000392	4.63552
NM_003046	4.63343
NM_002591	4.61909
NM_000358	4.61398
NM_006287	4.61215
NM_014220	4.60992
NM_001172819	4.60208
NM_001671	4.60127
NM_000185	4.59273
NM_002313	4.58199
NM_001831	4.58017
NM_001171138	4.5791
NM_203339	4.57903
NM_001008539	4.57322
NM_000041	4.56764
NM_000689	4.56397
NM_000096	4.54766
NM_002998	4.54396
NM_022449	4.52249
NM_201552	4.5129
NM_001181	4.51232
NM_001003408	4.51172
NM_147203	4.49696
NM_032888	4.4885
NM_001136016	4.47405
NM_080914	4.46869
NM_000130	4.45862
NM_001710	4.45636
NM_000040	4.44874
NM_001080451	4.44524
NM_001032281	4.44064
NM_001145903	4.41247

## Sheet: Genes overexpressed in Blood
Transcript	DFI
NM_019111	6.73787
NR_036585	6.12243
NM_152866	5.9375
NM_033554	5.89105
NM_002002	5.82378
NM_001025158	5.74886
NM_004355	5.74883
NM_006820	5.67467
NM_002124	5.53025
NM_002116	5.50694
NM_002122	5.44567
NM_001715	5.42595
NM_144646	5.34884
NM_002990	5.32185
NM_001010855	5.28559
NM_002462	5.22987
NM_001178046	5.22987
NM_006235	5.22671
NM_001778	5.18139
NM_153259	5.17476
NM_002118	5.16417
NR_001458	5.14911
NM_001144925	5.14754
NM_002163	5.13291
NM_002123	5.04251
NM_002349	5.01906
NM_002339	5.00974
NM_002121	4.98542
NM_001013254	4.97082
NM_001013255	4.97082
NM_001013253	4.96948
NM_016817	4.968
NM_006417	4.9538
NM_005514	4.94122
NM_001017388	4.90448
NM_002922	4.86752
NR_001564	4.84622
NM_002535	4.83674
NM_148957	4.83509
NM_003037	4.80039
NM_000885	4.79131
NM_001204458	4.78333
NM_021181	4.77819
NM_002664	4.75446
NM_002727	4.74906
NM_002119	4.74862
NM_181780	4.68664
NM_006120	4.68396
NM_021601	4.67142
NM_012452	4.66357
NM_019043	4.63222
NM_004288	4.62048
NM_001142633	4.59637
NR_003255	4.59129
NM_001190945	4.5778
NM_001003794	4.54751
NM_014308	4.5453
NM_006317	4.54065
NM_007283	4.54042
NM_005658	4.53193
NM_005248	4.52794
NM_001042729	4.52265
NM_001042747	4.51242
NM_001199573	4.50773
NM_016734	4.50487
NM_053064	4.50388
NM_025216	4.48634
NM_025113	4.48579
NM_001137605	4.47762
NM_022141	4.47691
NM_001025100	4.46708
NM_033054	4.46558
NM_001137606	4.46441
NM_001190947	4.45876
NM_002872	4.44798
NM_001192	4.44678
NM_001079526	4.43024
NM_001175	4.42946
NM_001040033	4.42867
NM_016260	4.42762
NM_000560	4.42569
NM_005290	4.42476
NM_001131005	4.41811
NM_017699	4.41312
NM_002397	4.40906
NM_015184	4.39941

## Sheet: Genes overexpressed in Leukemia
Transcript	DFI
NM_006115	5.73373
NM_206955	5.73011
NM_000324	5.57621
NM_170697	5.55653
NM_003888	5.54957
NM_006681	5.53453
NM_005330	5.50225
NM_000238	5.40303
NM_000700	5.37726
NM_172057	5.36589
NM_182524	5.31477
NM_016490	5.19673
NM_001172667	5.1946
NM_000186	5.17738
NM_172056	5.17281
NM_001122646	5.13814
NM_207006	5.12507
NM_001204798	5.12093
NM_024017	5.10991
NM_002736	5.06212
NM_004961	5.02055
NM_139155	4.9817
NM_001458	4.95485
NM_003380	4.9466
NM_000184	4.94108
NM_032899	4.84648
NM_002300	4.77248
NM_001174097	4.77089
NM_000559	4.73539
NM_002049	4.70676
NM_001014975	4.70242
NM_001031809	4.67923
NM_014568	4.66963
NM_003189	4.62665
NM_024913	4.58627
NM_004675	4.57257
NM_002738	4.56769
NM_000852	4.55977
NM_032638	4.52518
NM_001135924	4.51669
NM_003126	4.51505
NM_178234	4.51491
NM_001136023	4.50206
NM_001199859	4.5018
NM_001145661	4.48939
NM_001145662	4.48632
NM_002364	4.48322
NR_034133	4.47496
NM_198336	4.47207
NM_006163	4.45552
NM_016249	4.44577
NM_004114	4.4264
NM_080618	4.41999
NM_002444	4.39988
NM_130847	4.39794
